# Supplementary material for: Structural and Proteomic Changes in Viable but Non-culturable Vibrio cholerae
Source: Front Microbiol. 2019 Apr 17;10:793. doi: 10.3389/fmicb.2019.00793 (PMC6479200; doi:10.3389/fmicb.2019.00793)
Supplement: Movie S4 — VBNC cell from NBW microcosm. [file Data_Sheet_2.ZIP]

Archive with 3 entries (2 files):
- VBNC_NBW.avi
- __MACOSX/
- __MACOSX/._VBNC_NBW.avi
