# Supplementary material for: Structural and Proteomic Changes in Viable but Non-culturable Vibrio cholerae
Source: Front Microbiol. 2019 Apr 17;10:793. doi: 10.3389/fmicb.2019.00793 (PMC6479200; doi:10.3389/fmicb.2019.00793)
Supplement: Supplementary file 5 [file Table_1.XLSX]

## Sheet: Sheet1
	Name		theoretical mass	Observed [M+H]	rt (min)	rel. abundance
						LB	VBNC
Monomers	M3	Tri	870.37	871.37	4.79	7.5	4.2
	M2	Di	697.3	698.3	4.89	0.1	0
	M3G	Tri [+Gly]	927.39	928.4	5.03	2.9	1.6
	M4	Tetra	941.4	942.414	5.34	70.3	79.4
	M5	Penta	1012.44	1013.45	5.57	0.6	0
	M3N	Tri [Anhydro]	851.36	851.35	6.74	2.6	1.5
	M3M	Tri [+Methionine]	1001.43	1002.42	6.82	7.7	4.6
	M4M	Tetra [+Methionine]	1072.47	1073.46	7.33	2.4	1.3
	M4N	Tetra [Anhydro]	921.38	922.4	7.48	5.8	7.4
Dimers	M44	TetraTetra (-GlcNAc-MurNAc)	1384.6	1385.61	5.73	1	0
	M45	TetraPenta (-GlcNAc-MurNAc)	1456.65	1457.64	6.95	36.1	16
	D34	TriTetra	1793.78	1794.78	6.49	4.8	4
	D44	TetraTetra	1864.81	1865.81	6.75	38.3	62.3
	D44N	TetraTetra[Anhydro]	1844.78	1845.78	7.68	10.2	8.9
	D44N	TetraTetra[Anhydro]	1844.78	1845.78	7.96	9.6	8.8
