# Supplementary material for: Structural and Proteomic Changes in Viable but Non-culturable Vibrio cholerae
Source: Front Microbiol. 2019 Apr 17;10:793. doi: 10.3389/fmicb.2019.00793 (PMC6479200; doi:10.3389/fmicb.2019.00793)
Supplement: Supplementary file 6 [file Table_2.XLSX]

## Sheet: Sheet1
proteinName	GN	proteinDescription	OS	PE	idScore	idQValue	nbPeptides	allAccessions	VBNC_1	VBNC_2	VBNC_3	LB_1	LB_2	LB_3	medianInt_VBNC	medianInt_LB	cv_Condition1	cv_Condition2	log2ratio_(VBNC/LB)	pValue_VBNC	qValue_VBNC
tr|Q9KVX1|Q9KVX1_VIBCH	VC_0017	Uncharacterized protein	Vibrio cholerae serotype O1 (strain ATCC 39315 / El Tor Inaba N16961)	4 SV=1	81.67	0	2	tr|Q9KVX1|Q9KVX1_VIBCH	3.10807e+06	3.28053e+06	3.16663e+06	8883.6	8880.44	11827.6	3.16663e+06	8883.6	0.027534	0.172408	8.47759	9.14302e-10	2.25426e-07
tr|Q9KRW7|Q9KRW7_VIBCH	VC_1517	Uncharacterized protein	Vibrio cholerae serotype O1 (strain ATCC 39315 / El Tor Inaba N16961)	4 SV=1	102.98	0	3	tr|Q9KRW7|Q9KRW7_VIBCH	4.09534e+06	4.089e+06	3.76966e+06	24216	14543.1	20652.2	4.089e+06	20652.2	0.0467361	0.247022	7.62931	1.86613e-08	1.29404e-06
sp|P0C6D1|IRGB_VIBCH	irgB	Iron-regulated virulence regulatory protein IrgB	Vibrio cholerae serotype O1 (strain ATCC 39315 / El Tor Inaba N16961)	3 SV=1	55.91	0	1	sp|P0C6D1|IRGB_VIBCH	966393	800759	873320	45408.5	4440.22	4440.22	873320	4440.22	0.0943335	1.30706	7.61974	0.0004601	0.00111216
sp|P50511|RPOH_VIBCH	rpoH	RNA polymerase sigma factor RpoH	Vibrio cholerae serotype O1 (strain ATCC 39315 / El Tor Inaba N16961)	3 SV=2	71.02	0	1	sp|P50511|RPOH_VIBCH	402734	310329	361304	4440.22	4440.22	4440.22	361304	4440.22	0.129243	0	6.34644	1.27527e-09	2.78026e-07
tr|Q9KVX2|Q9KVX2_VIBCH	VC_0016	Uncharacterized protein	Vibrio cholerae serotype O1 (strain ATCC 39315 / El Tor Inaba N16961)	4 SV=1	78.84	0	2	tr|Q9KVX2|Q9KVX2_VIBCH	511374	551045	598302	9178.46	9587.16	8881.06	551045	9178.46	0.0786155	0.0384689	5.90778	2.78944e-10	1.3852e-07
tr|Q9KM38|Q9KM38_VIBCH	VC_A0551	Uncharacterized protein	Vibrio cholerae serotype O1 (strain ATCC 39315 / El Tor Inaba N16961)	4 SV=1	252.53	0	2	tr|Q9KM38|Q9KM38_VIBCH	1.93296e+07	1.50403e+07	1.90586e+07	888590	565820	584953	1.90586e+07	584953	0.134875	0.266379	5.02598	5.03946e-07	8.28338e-06
sp|Q9KTM4|RL31B_VIBCH	rpmE2	50S ribosomal protein L31 type B	Vibrio cholerae serotype O1 (strain ATCC 39315 / El Tor Inaba N16961)	2 SV=1	99.61	0	1	sp|Q9KTM4|RL31B_VIBCH	1.64129e+06	1.54034e+06	1.69741e+06	50158.5	94998.2	50911	1.64129e+06	50911	0.0489396	0.39283	5.01071	2.07112e-06	2.01571e-05
tr|Q9KNG0|Q9KNG0_VIBCH	VC_A0004	Uncharacterized protein	Vibrio cholerae serotype O1 (strain ATCC 39315 / El Tor Inaba N16961)	4 SV=1	59.17	0	2	tr|Q9KNG0|Q9KNG0_VIBCH	2.0797e+06	1.99944e+06	2.19071e+06	67295.8	90479.7	69462.5	2.0797e+06	69462.5	0.045957	0.16906	4.904	2.42988e-08	1.45727e-06
tr|Q9KN82|Q9KN82_VIBCH	VC_A0083	Multidrug resistance protein D	Vibrio cholerae serotype O1 (strain ATCC 39315 / El Tor Inaba N16961)	4 SV=1	70.86	0	1	tr|Q9KN82|Q9KN82_VIBCH	150995	115079	127238	4703.86	11949.2	4564.27	127238	4703.86	0.139338	0.597244	4.75754	3.57724e-05	0.000151198
tr|Q9KR28|Q9KR28_VIBCH	VC_1819	Aldehyde dehydrogenase	Vibrio cholerae serotype O1 (strain ATCC 39315 / El Tor Inaba N16961)	3 SV=1	3496.22	0	26	tr|Q9KR28|Q9KR28_VIBCH	1.29389e+09	1.18026e+09	1.26762e+09	4.88284e+07	4.68816e+07	5.09478e+07	1.26762e+09	4.88284e+07	0.0476955	0.0416005	4.69826	3.12122e-10	1.3852e-07
tr|Q9KT94|Q9KT94_VIBCH	VC_1009	Uncharacterized protein	Vibrio cholerae serotype O1 (strain ATCC 39315 / El Tor Inaba N16961)	4 SV=1	396.7	0	8	tr|Q9KT94|Q9KT94_VIBCH	1.33356e+07	1.38865e+07	1.43137e+07	539550	592930	516585	1.38865e+07	539550	0.0354166	0.0712569	4.68578	7.27061e-10	2.24419e-07
sp|Q9KPQ0|ARGA_VIBCH	argA	Amino-acid acetyltransferase	Vibrio cholerae serotype O1 (strain ATCC 39315 / El Tor Inaba N16961)	3 SV=2	197.74	0	6	sp|Q9KPQ0|ARGA_VIBCH	4.91743e+06	4.50748e+06	4.70722e+06	213850	184571	181123	4.70722e+06	184571	0.0435169	0.0930856	4.67262	2.26617e-09	3.12794e-07
tr|Q9KTN1|Q9KTN1_VIBCH	VC_0871	Uncharacterized protein	Vibrio cholerae serotype O1 (strain ATCC 39315 / El Tor Inaba N16961)	4 SV=1	25.57	0.000474834	1	tr|Q9KTN1|Q9KTN1_VIBCH	561544	644335	659440	26014.5	16250.4	32364.6	644335	26014.5	0.0847638	0.326297	4.63042	1.92687e-06	1.90953e-05
tr|Q9KRR5|Q9KRR5_VIBCH	VC_1571	Quinol oxidase, subunit I	Vibrio cholerae serotype O1 (strain ATCC 39315 / El Tor Inaba N16961)	4 SV=1	54.58	0	1	tr|Q9KRR5|Q9KRR5_VIBCH	710707	1.19211e+06	722950	29612.8	30280.9	38500.9	722950	30280.9	0.31359	0.150922	4.57742	1.07824e-06	1.32923e-05
tr|H9L4S8|H9L4S8_VIBCH	VC_1344	4-hydroxyphenylpyruvate dioxygenase	Vibrio cholerae serotype O1 (strain ATCC 39315 / El Tor Inaba N16961)	3 SV=1	2442.95	0	24	tr|H9L4S8|H9L4S8_VIBCH	2.12371e+09	2.18939e+09	2.13328e+09	1.36006e+08	8.98032e+07	8.85994e+07	2.13328e+09	8.98032e+07	0.0165121	0.257905	4.57016	3.08791e-07	6.2863e-06
tr|Q9KRD5|Q9KRD5_VIBCH	VC_1707	Uncharacterized protein	Vibrio cholerae serotype O1 (strain ATCC 39315 / El Tor Inaba N16961)	4 SV=1	251.82	0	3	tr|Q9KRD5|Q9KRD5_VIBCH	3.68212e+06	3.51532e+06	3.97059e+06	205522	155126	150246	3.68212e+06	155126	0.061872	0.179701	4.56903	5.71908e-08	2.48836e-06
sp|P0C6Q2|VIUB_VIBCH	viuB	Vibriobactin utilization protein ViuB	Vibrio cholerae serotype O1 (strain ATCC 39315 / El Tor Inaba N16961)	3 SV=1	953.75	0	13	sp|P0C6Q2|VIUB_VIBCH	2.37158e+08	2.20021e+08	2.19374e+08	1.61122e+07	6.52322e+06	9.28003e+06	2.20021e+08	9.28003e+06	0.0447229	0.464044	4.56736	9.15196e-06	5.61e-05
tr|Q9KRM4|Q9KRM4_VIBCH	VC_1612	Fimbrial biogenesis and twitching motility protein, putative	Vibrio cholerae serotype O1 (strain ATCC 39315 / El Tor Inaba N16961)	4 SV=1	28.52	0.000478698	1	tr|Q9KRM4|Q9KRM4_VIBCH	100654	100521	95359.2	4440.22	4440.22	4440.22	100521	4440.22	0.0305468	0	4.50072	6.38284e-11	1.3852e-07
sp|Q9KLB9|PHS_VIBCH	VC_A0827	Putative pterin-4-alpha-carbinolamine dehydratase	Vibrio cholerae serotype O1 (strain ATCC 39315 / El Tor Inaba N16961)	3 SV=1	325.12	0	2	sp|Q9KLB9|PHS_VIBCH	7.93237e+07	7.0925e+07	7.25031e+07	3.51619e+06	2.7603e+06	3.25286e+06	7.25031e+07	3.25286e+06	0.0601172	0.120794	4.47826	1.10387e-08	1.02062e-06
tr|Q9KSQ6|Q9KSQ6_VIBCH	VC_1200	Trypsin, putative	Vibrio cholerae serotype O1 (strain ATCC 39315 / El Tor Inaba N16961)	1 SV=1	46.01	0	1	tr|Q9KSQ6|Q9KSQ6_VIBCH	213532	143793	190696	4440.22	8681.56	11220.4	190696	8681.56	0.194636	0.422173	4.45718	1.72393e-05	8.75377e-05
sp|O52042|TONB_VIBCH	tonB	Protein TonB	Vibrio cholerae serotype O1 (strain ATCC 39315 / El Tor Inaba N16961)	3 SV=2	22.77	0.00047081	2	sp|O52042|TONB_VIBCH	250676	265930	263658	14842	13751.1	10498.3	263658	13751.1	0.0316414	0.173419	4.26105	7.13121e-08	2.9855e-06
tr|Q9KR30|Q9KR30_VIBCH	VC_1817	Sigma-54 dependent transcriptional regulator	Vibrio cholerae serotype O1 (strain ATCC 39315 / El Tor Inaba N16961)	4 SV=1	35.31	0	1	tr|Q9KR30|Q9KR30_VIBCH	81162.2	56761.1	91003.1	4440.22	4440.22	4440.22	81162.2	4440.22	0.231027	0	4.1921	4.9686e-07	8.22785e-06
tr|Q9KLD4|Q9KLD4_VIBCH	VC_A0812	Leucine aminopeptidase-related protein	Vibrio cholerae serotype O1 (strain ATCC 39315 / El Tor Inaba N16961)	4 SV=1	98.95	0	3	tr|Q9KLD4|Q9KLD4_VIBCH	655089	662573	800395	32729.7	36278.4	46234.1	662573	36278.4	0.115886	0.182248	4.1909	1.70661e-07	4.61826e-06
tr|Q9KPX5|Q9KPX5_VIBCH	VC_2237	Membrane-bound lytic murein transglycosylase D	Vibrio cholerae serotype O1 (strain ATCC 39315 / El Tor Inaba N16961)	4 SV=1	141.5	0	3	tr|Q9KPX5|Q9KPX5_VIBCH	1.13109e+06	1.26582e+06	1.07444e+06	62604.1	40417	87192.3	1.13109e+06	62604.1	0.0849603	0.369026	4.17531	5.48677e-06	3.89481e-05
tr|Q9KRR3|Q9KRR3_VIBCH	fumC	Fumarate hydratase class II	Vibrio cholerae serotype O1 (strain ATCC 39315 / El Tor Inaba N16961)	3 SV=1	1676.2	0	17	tr|Q9KRR3|Q9KRR3_VIBCH	3.47138e+08	3.5044e+08	3.39388e+08	4.04525e+07	1.93968e+07	1.88016e+07	3.47138e+08	1.93968e+07	0.0164122	0.47038	4.16162	1.74341e-05	8.82524e-05
sp|Q9KNT6|ARGC_VIBCH	argC	N-acetyl-gamma-glutamyl-phosphate reductase	Vibrio cholerae serotype O1 (strain ATCC 39315 / El Tor Inaba N16961)	3 SV=2	547.75	0	9	sp|Q9KNT6|ARGC_VIBCH	2.61554e+07	2.58311e+07	2.61524e+07	1.45283e+06	1.54778e+06	1.46811e+06	2.61524e+07	1.46811e+06	0.00715525	0.0342273	4.15491	1.25303e-10	1.3852e-07
sp|O52044|EXBD1_VIBCH	exbD1	Biopolymer transport protein exbD1	Vibrio cholerae serotype O1 (strain ATCC 39315 / El Tor Inaba N16961)	3 SV=1	111.72	0	2	sp|O52044|EXBD1_VIBCH	1.46821e+06	1.31645e+06	1.37311e+06	77250.6	66419.9	99758.7	1.37311e+06	77250.6	0.0553357	0.20959	4.15176	2.09936e-07	4.95583e-06
tr|Q9KNN7|Q9KNN7_VIBCH	VC_2694	Superoxide dismutase	Vibrio cholerae serotype O1 (strain ATCC 39315 / El Tor Inaba N16961)	3 SV=1	188.98	0	5	tr|Q9KNN7|Q9KNN7_VIBCH	3.04384e+07	2.83897e+07	2.93436e+07	2.17344e+06	1.61442e+06	1.68596e+06	2.93436e+07	1.68596e+06	0.03488	0.166725	4.1214	5.89316e-08	2.51479e-06
tr|Q9KKZ3|Q9KKZ3_VIBCH	VC_A0957	Malate synthase-related protein	Vibrio cholerae serotype O1 (strain ATCC 39315 / El Tor Inaba N16961)	4 SV=1	329.86	0	7	tr|Q9KKZ3|Q9KKZ3_VIBCH	1.14632e+07	1.17087e+07	1.21465e+07	1.0344e+06	693220	601714	1.17087e+07	693220	0.0293985	0.293686	4.07813	1.26269e-06	1.47469e-05
sp|Q9KQ14|FLGI_VIBCH	flgI	Flagellar P-ring protein	Vibrio cholerae serotype O1 (strain ATCC 39315 / El Tor Inaba N16961)	3 SV=1	70.89	0	1	sp|Q9KQ14|FLGI_VIBCH	241497	176300	245783	10575.2	14535.8	27056.8	241497	14535.8	0.176036	0.494752	4.05432	4.79211e-05	0.000186884
sp|Q9KNT7|ARGB_VIBCH	argB	Acetylglutamate kinase	Vibrio cholerae serotype O1 (strain ATCC 39315 / El Tor Inaba N16961)	3 SV=1	685.6	0	12	sp|Q9KNT7|ARGB_VIBCH	5.34632e+07	5.6033e+07	5.44393e+07	3.28158e+06	3.14261e+06	3.54539e+06	5.44393e+07	3.28158e+06	0.0237383	0.0615638	4.05219	8.09081e-10	2.24419e-07
tr|Q9KU23|Q9KU23_VIBCH	VC_0706	Sigma-54 modulation protein, putative	Vibrio cholerae serotype O1 (strain ATCC 39315 / El Tor Inaba N16961)	4 SV=1	697.58	0	7	tr|Q9KU23|Q9KU23_VIBCH	9.72132e+08	1.05233e+09	1.03128e+09	7.03814e+07	5.98046e+07	6.26529e+07	1.03128e+09	6.26529e+07	0.0408236	0.0851413	4.04092	3.73825e-09	4.55411e-07
tr|Q9KQK4|Q9KQK4_VIBCH	VC_1994	Protease 4	Vibrio cholerae serotype O1 (strain ATCC 39315 / El Tor Inaba N16961)	3 SV=1	927.97	0	11	tr|Q9KQK4|Q9KQK4_VIBCH	2.9564e+07	2.70235e+07	2.72438e+07	1.59875e+06	1.74965e+06	1.80935e+06	2.72438e+07	1.74965e+06	0.0503689	0.0631338	3.96079	1.91008e-09	3.02747e-07
tr|H9L4S6|H9L4S6_VIBCH	VC_0776	Ferric vibriobactin ABC transporter, periplasmic ferric vibriobactin-binding protein	Vibrio cholerae serotype O1 (strain ATCC 39315 / El Tor Inaba N16961)	4 SV=1	250.78	0	5	tr|H9L4S6|H9L4S6_VIBCH	6.42432e+06	6.5932e+06	6.27159e+06	713255	416065	333783	6.42432e+06	416065	0.0250202	0.409311	3.94867	1.00824e-05	5.96607e-05
tr|Q9KNR9|Q9KNR9_VIBCH	VC_2662	Uncharacterized protein	Vibrio cholerae serotype O1 (strain ATCC 39315 / El Tor Inaba N16961)	4 SV=1	366.26	0	5	tr|Q9KNR9|Q9KNR9_VIBCH	4.0584e+07	3.15356e+07	3.15781e+07	1.94721e+06	2.05925e+06	2.45681e+06	3.15781e+07	2.05925e+06	0.150781	0.124301	3.93873	1.29815e-07	4.00084e-06
sp|Q9KTY3|ISCR_VIBCH	iscR	HTH-type transcriptional regulator IscR	Vibrio cholerae serotype O1 (strain ATCC 39315 / El Tor Inaba N16961)	3 SV=2	758.08	0	10	sp|Q9KTY3|ISCR_VIBCH	3.51641e+07	3.41825e+07	3.59437e+07	2.33532e+06	1.86562e+06	2.64218e+06	3.51641e+07	2.33532e+06	0.0251454	0.171463	3.91241	9.98484e-08	3.57361e-06
tr|Q9KT03|Q9KT03_VIBCH	VC_1102	ABC transporter, permease protein, putative	Vibrio cholerae serotype O1 (strain ATCC 39315 / El Tor Inaba N16961)	4 SV=1	50.45	0	1	tr|Q9KT03|Q9KT03_VIBCH	627676	485676	586636	52182.3	39142	18450.3	586636	39142	0.12896	0.464863	3.90568	4.69763e-05	0.000186143
sp|Q9KSB2|MAAI_VIBCH	maiA	Probable maleylacetoacetate isomerase	Vibrio cholerae serotype O1 (strain ATCC 39315 / El Tor Inaba N16961)	3 SV=1	370.27	0	7	sp|Q9KSB2|MAAI_VIBCH	5.7271e+07	5.82973e+07	5.76538e+07	5.663e+06	3.91818e+06	3.88707e+06	5.76538e+07	3.91818e+06	0.0089822	0.226414	3.87916	4.07622e-07	7.2361e-06
sp|Q9KNT9|ARLY_VIBCH	argH	Argininosuccinate lyase	Vibrio cholerae serotype O1 (strain ATCC 39315 / El Tor Inaba N16961)	3 SV=1	1079.63	0	18	sp|Q9KNT9|ARLY_VIBCH	4.91185e+07	4.95399e+07	4.88238e+07	3.54226e+06	3.07001e+06	3.36035e+06	4.91185e+07	3.36035e+06	0.00732105	0.0716524	3.86958	1.50352e-09	2.78026e-07
tr|Q9KRA1|Q9KRA1_VIBCH	VC_1741	Transcriptional regulator, TetR family	Vibrio cholerae serotype O1 (strain ATCC 39315 / El Tor Inaba N16961)	4 SV=1	432.23	0	8	tr|Q9KRA1|Q9KRA1_VIBCH	9.7914e+06	9.18819e+06	7.98791e+06	780845	602390	640404	9.18819e+06	640404	0.10213	0.139351	3.84273	1.11262e-07	3.68492e-06
sp|Q9KNT8|ASSY_VIBCH	argG	Argininosuccinate synthase	Vibrio cholerae serotype O1 (strain ATCC 39315 / El Tor Inaba N16961)	3 SV=1	1232.65	0	19	sp|Q9KNT8|ASSY_VIBCH	1.59865e+08	1.61541e+08	1.64073e+08	1.20203e+07	1.12089e+07	1.14675e+07	1.61541e+08	1.14675e+07	0.0130898	0.035838	3.81628	2.40633e-10	1.3852e-07
tr|Q9KN26|Q9KN26_VIBCH	VC_A0140	Spindolin-related protein	Vibrio cholerae serotype O1 (strain ATCC 39315 / El Tor Inaba N16961)	4 SV=1	59.84	0	3	tr|Q9KN26|Q9KN26_VIBCH	597694	1.22447e+06	1.18547e+06	93989.4	84915.9	84023.9	1.18547e+06	84915.9	0.350262	0.0629159	3.80328	2.25955e-05	0.000107135
tr|Q9KNX5|Q9KNX5_VIBCH	VC_2605	Uncharacterized protein	Vibrio cholerae serotype O1 (strain ATCC 39315 / El Tor Inaba N16961)	4 SV=1	26.18	0.000475964	1	tr|Q9KNX5|Q9KNX5_VIBCH	1.04905e+06	947205	1.06158e+06	21968.3	75681	86799.9	1.04905e+06	75681	0.0615452	0.563885	3.79301	0.000204013	0.00057377
tr|Q9KMY2|Q9KMY2_VIBCH	VC_A0184	Cold shock DNA-binding domain protein	Vibrio cholerae serotype O1 (strain ATCC 39315 / El Tor Inaba N16961)	4 SV=1	219.29	0	4	tr|Q9KMY2|Q9KMY2_VIBCH	1.14217e+08	1.19515e+08	1.22442e+08	8.1767e+06	8.89785e+06	9.3153e+06	1.19515e+08	8.89785e+06	0.0351178	0.0654809	3.74759	2.07769e-09	3.0736e-07
sp|O07899|VIBE_VIBCH	vibE	Vibriobactin-specific 2,3-dihydroxybenzoate-AMP ligase	Vibrio cholerae serotype O1 (strain ATCC 39315 / El Tor Inaba N16961)	3 SV=1	705.09	0	10	sp|O07899|VIBE_VIBCH	1.05228e+07	9.40625e+06	1.07036e+07	1.51737e+06	806169	863870	1.05228e+07	863870	0.0688169	0.371784	3.60656	1.22579e-05	6.81711e-05
tr|Q9KM13|Q9KM13_VIBCH	VC_A0576	Heme transport protein HutA	Vibrio cholerae serotype O1 (strain ATCC 39315 / El Tor Inaba N16961)	3 SV=1	2990.72	0	38	tr|Q9KM13|Q9KM13_VIBCH	6.08567e+08	6.67703e+08	6.21229e+08	1.35069e+08	4.82016e+07	5.11996e+07	6.21229e+08	5.11996e+07	0.0492294	0.630917	3.60092	0.000235983	0.000644502
tr|Q9KRR4|Q9KRR4_VIBCH	VC_1572	Uncharacterized protein	Vibrio cholerae serotype O1 (strain ATCC 39315 / El Tor Inaba N16961)	4 SV=1	35.47	0	1	tr|Q9KRR4|Q9KRR4_VIBCH	79828.1	98409.6	113946	7801.56	9014.52	8139.45	98409.6	8139.45	0.175387	0.0752533	3.5958	3.0139e-07	6.22036e-06
sp|Q9KLB8|PH4H_VIBCH	phhA	Phenylalanine-4-hydroxylase	Vibrio cholerae serotype O1 (strain ATCC 39315 / El Tor Inaba N16961)	3 SV=1	568.85	0	6	sp|Q9KLB8|PH4H_VIBCH	8.51971e+07	7.82796e+07	8.32662e+07	8.87778e+06	6.90933e+06	6.47621e+06	8.32662e+07	6.90933e+06	0.0433991	0.172476	3.59111	1.75136e-07	4.68226e-06
sp|Q9KP19|CYSD_VIBCH	cysD	Sulfate adenylyltransferase subunit 2	Vibrio cholerae serotype O1 (strain ATCC 39315 / El Tor Inaba N16961)	3 SV=2	39.21	0	2	sp|Q9KP19|CYSD_VIBCH	176468	178834	172750	28174.7	14681.2	13668.7	176468	14681.2	0.0174228	0.429828	3.58737	2.46883e-05	0.000115091
sp|P0C6R1|VIUA_VIBCH	viuA	Vibriobactin receptor	Vibrio cholerae serotype O1 (strain ATCC 39315 / El Tor Inaba N16961)	3 SV=1	1453.72	0	22	sp|P0C6R1|VIUA_VIBCH	7.2631e+07	7.84661e+07	7.20988e+07	8.4886e+06	6.76597e+06	6.38073e+06	7.2631e+07	6.76597e+06	0.0474811	0.155637	3.42422	1.31943e-07	4.00692e-06
tr|Q9KL23|Q9KL23_VIBCH	VC_A0926	Transcriptional regulator, AraC/XylS family	Vibrio cholerae serotype O1 (strain ATCC 39315 / El Tor Inaba N16961)	4 SV=1	134.05	0	3	tr|Q9KL23|Q9KL23_VIBCH	731799	804061	763678	96285.6	52571.8	71520	763678	71520	0.047245	0.298415	3.41655	4.58335e-06	3.43597e-05
tr|Q9KN11|Q9KN11_VIBCH	VC_A0155	NADH dehydrogenase, putative	Vibrio cholerae serotype O1 (strain ATCC 39315 / El Tor Inaba N16961)	4 SV=1	62.89	0	1	tr|Q9KN11|Q9KN11_VIBCH	448610	498502	414222	93034	37919.9	42209	448610	42209	0.0933868	0.531126	3.40984	0.000122575	0.000390422
tr|Q9KL41|Q9KL41_VIBCH	VC_A0907	Uncharacterized protein	Vibrio cholerae serotype O1 (strain ATCC 39315 / El Tor Inaba N16961)	4 SV=1	415.81	0	6	tr|Q9KL41|Q9KL41_VIBCH	6.8629e+07	6.3793e+07	6.34094e+07	1.4835e+07	6.16438e+06	5.89274e+06	6.3793e+07	6.16438e+06	0.0445655	0.567403	3.37137	0.000185314	0.00052855
tr|Q9KSQ5|Q9KSQ5_VIBCH	VC_1201	Uncharacterized protein	Vibrio cholerae serotype O1 (strain ATCC 39315 / El Tor Inaba N16961)	4 SV=1	54.19	0	1	tr|Q9KSQ5|Q9KSQ5_VIBCH	93210.1	159091	149028	14988.5	7658.9	14636.3	149028	14636.3	0.265294	0.332625	3.34796	5.36228e-05	0.000204098
tr|Q9KUB5|Q9KUB5_VIBCH	VC_0608	Iron(III) ABC transporter, periplasmic iron-compound-binding protein	Vibrio cholerae serotype O1 (strain ATCC 39315 / El Tor Inaba N16961)	4 SV=1	2324.42	0	21	tr|Q9KUB5|Q9KUB5_VIBCH	1.32132e+09	1.38385e+09	1.28975e+09	2.95158e+08	1.31053e+08	1.24929e+08	1.32132e+09	1.31053e+08	0.0359647	0.525614	3.33376	0.000129141	0.000406474
tr|Q9KL36|Q9KL36_VIBCH	VC_A0913	Hemin ABC transporter, periplasmic hemin-binding protein HutB	Vibrio cholerae serotype O1 (strain ATCC 39315 / El Tor Inaba N16961)	4 SV=1	862.25	0	10	tr|Q9KL36|Q9KL36_VIBCH	5.17747e+07	4.49873e+07	4.5202e+07	1.98569e+07	4.6829e+06	3.86381e+06	4.5202e+07	4.6829e+06	0.0815318	0.951268	3.27091	0.00476544	0.00802315
tr|Q9KSB3|Q9KSB3_VIBCH	VC_1346	Uncharacterized protein	Vibrio cholerae serotype O1 (strain ATCC 39315 / El Tor Inaba N16961)	4 SV=1	1976.62	0	13	tr|Q9KSB3|Q9KSB3_VIBCH	5.98491e+08	5.79447e+08	5.82084e+08	7.97422e+07	6.03569e+07	6.10509e+07	5.82084e+08	6.10509e+07	0.0175883	0.164016	3.25314	2.05831e-07	4.91118e-06
sp|O52043|EXBB1_VIBCH	exbB1	Biopolymer transport protein exbB1	Vibrio cholerae serotype O1 (strain ATCC 39315 / El Tor Inaba N16961)	3 SV=2	52.36	0	1	sp|O52043|EXBB1_VIBCH	4.72461e+06	4.72089e+06	4.12988e+06	1.09297e+06	420568	504883	4.72089e+06	504883	0.0756438	0.544444	3.22504	0.000211651	0.000590759
tr|Q9KUR5|Q9KUR5_VIBCH	VC_0450	Membrane-bound lytic murein transglycosylase C	Vibrio cholerae serotype O1 (strain ATCC 39315 / El Tor Inaba N16961)	4 SV=1	76.06	0	2	tr|Q9KUR5|Q9KUR5_VIBCH	579623	579447	583847	67691.3	50718.3	63993.3	579623	63993.3	0.00428726	0.146798	3.17912	1.36113e-07	4.00692e-06
sp|Q9KSZ4|BIOB_VIBCH	bioB	Biotin synthase	Vibrio cholerae serotype O1 (strain ATCC 39315 / El Tor Inaba N16961)	3 SV=1	55.16	0	1	sp|Q9KSZ4|BIOB_VIBCH	233602	276104	216984	12855	26195.9	36272.9	233602	26195.9	0.12587	0.467852	3.15664	0.000120109	0.000385146
tr|Q9KKW2|Q9KKW2_VIBCH	VC_A0988	Methyl-accepting chemotaxis protein	Vibrio cholerae serotype O1 (strain ATCC 39315 / El Tor Inaba N16961)	4 SV=1	302.84	0	8	tr|Q9KKW2|Q9KKW2_VIBCH	2.41433e+06	2.19467e+06	2.52723e+06	493545	271460	256519	2.41433e+06	271460	0.0710942	0.389842	3.15281	3.59312e-05	0.000151424
tr|Q9KU91|Q9KU91_VIBCH	VC_0632	D-alanyl-D-alanine carboxypeptidase/D-alanyl-D-alanine-endopeptidase	Vibrio cholerae serotype O1 (strain ATCC 39315 / El Tor Inaba N16961)	4 SV=1	162.92	0	2	tr|Q9KU91|Q9KU91_VIBCH	721061	755730	652073	83774.6	77777.9	81151	721061	81151	0.0743588	0.0371583	3.15144	9.69145e-09	9.77515e-07
sp|Q9KNQ2|RL31_VIBCH	rpmE	50S ribosomal protein L31	Vibrio cholerae serotype O1 (strain ATCC 39315 / El Tor Inaba N16961)	3 SV=1	294.66	0	4	sp|Q9KNQ2|RL31_VIBCH	3.35333e+07	3.27101e+07	3.69303e+07	3.67342e+06	3.77489e+06	3.86255e+06	3.35333e+07	3.77489e+06	0.0650484	0.0251033	3.15109	3.89942e-09	4.55411e-07
tr|Q9KMY9|Q9KMY9_VIBCH	VC_A0177	Uncharacterized protein	Vibrio cholerae serotype O1 (strain ATCC 39315 / El Tor Inaba N16961)	4 SV=1	66.44	0	2	tr|Q9KMY9|Q9KMY9_VIBCH	616649	735289	615365	55831.1	79133	72805.1	616649	72805.1	0.105023	0.173984	3.08234	7.39559e-07	1.02568e-05
tr|Q9KKX3|Q9KKX3_VIBCH	VC_A0977	ABC transporter, ATP-binding protein	Vibrio cholerae serotype O1 (strain ATCC 39315 / El Tor Inaba N16961)	4 SV=1	1567.56	0	24	tr|Q9KKX3|Q9KKX3_VIBCH	1.45857e+08	1.4129e+08	1.37952e+08	2.50526e+07	1.62091e+07	1.67977e+07	1.4129e+08	1.67977e+07	0.0280041	0.255496	3.07232	3.32589e-06	2.82764e-05
sp|Q9KSB4|Y1345_VIBCH	VC_1345	Putative dioxygenase VC_1345	Vibrio cholerae serotype O1 (strain ATCC 39315 / El Tor Inaba N16961)	3 SV=1	1818.04	0	23	sp|Q9KSB4|Y1345_VIBCH	4.82189e+08	4.6178e+08	4.75511e+08	7.27887e+07	5.64012e+07	5.76542e+07	4.75511e+08	5.76542e+07	0.0219915	0.146451	3.04398	1.78557e-07	4.71689e-06
sp|P0C6R0|IRGA_VIBCH	irgA	Iron-regulated outer membrane virulence protein	Vibrio cholerae serotype O1 (strain ATCC 39315 / El Tor Inaba N16961)	3 SV=1	2334.41	0	27	sp|P0C6R0|IRGA_VIBCH	2.48987e+08	2.45122e+08	2.48121e+08	5.78599e+07	2.61803e+07	3.0566e+07	2.48121e+08	3.0566e+07	0.0081989	0.449317	3.02104	8.61402e-05	0.000294069
tr|Q9KN07|Q9KN07_VIBCH	VC_A0159	Uncharacterized protein	Vibrio cholerae serotype O1 (strain ATCC 39315 / El Tor Inaba N16961)	4 SV=1	664.43	0	10	tr|Q9KN07|Q9KN07_VIBCH	3.40529e+07	2.94051e+07	3.22361e+07	5.24458e+06	4.04456e+06	3.34225e+06	3.22361e+07	4.04456e+06	0.0734307	0.228468	2.99462	2.70547e-06	2.46104e-05
sp|Q9KL34|HMUV_VIBCH	hmuV	Hemin import ATP-binding protein HmuV	Vibrio cholerae serotype O1 (strain ATCC 39315 / El Tor Inaba N16961)	3 SV=2	126.2	0	2	sp|Q9KL34|HMUV_VIBCH	837163	779577	776679	391326	75955.8	102920	779577	102920	0.0427602	0.919757	2.92117	0.00680408	0.0110529
tr|Q9KRK6|Q9KRK6_VIBCH	VC_1634	Multidrug resistance protein	Vibrio cholerae serotype O1 (strain ATCC 39315 / El Tor Inaba N16961)	4 SV=1	59.43	0	1	tr|Q9KRK6|Q9KRK6_VIBCH	104804	156875	113548	15644.4	14938.6	16541.1	113548	15644.4	0.222937	0.0511302	2.85958	1.64239e-06	1.71102e-05
tr|Q9KSM1|Q9KSM1_VIBCH	VC_1235	Sodium/dicarboxylate symporter	Vibrio cholerae serotype O1 (strain ATCC 39315 / El Tor Inaba N16961)	4 SV=1	83.88	0	2	tr|Q9KSM1|Q9KSM1_VIBCH	1.63427e+06	1.62908e+06	1.66081e+06	228461	160364	230466	1.63427e+06	228461	0.0103677	0.19332	2.83863	1.10842e-06	1.35142e-05
sp|Q9ZHV9|EXBD2_VIBCH	exbD2	Biopolymer transport protein exbD2	Vibrio cholerae serotype O1 (strain ATCC 39315 / El Tor Inaba N16961)	3 SV=1	41.47	0	2	sp|Q9ZHV9|EXBD2_VIBCH	1.0928e+06	1.05244e+06	1.07406e+06	607851	150289	139571	1.07406e+06	150289	0.018819	0.893343	2.83726	0.00886968	0.0138702
sp|Q9KSW4|CSPD_VIBCH	cspD	Cold shock-like protein CspD	Vibrio cholerae serotype O1 (strain ATCC 39315 / El Tor Inaba N16961)	3 SV=1	80.83	0	1	sp|Q9KSW4|CSPD_VIBCH	1.65971e+06	1.5199e+06	1.72439e+06	140439	237953	233025	1.65971e+06	233025	0.0639395	0.269533	2.83238	8.94247e-06	5.52739e-05
sp|Q9KMG4|HIGA1_VIBCH	higA-1	Antitoxin HigA-1	Vibrio cholerae serotype O1 (strain ATCC 39315 / El Tor Inaba N16961)	1 SV=1	93.13	0	1	sp|Q9KMG4|HIGA1_VIBCH	772023	819894	869217	220296	116197	105481	819894	116197	0.0592394	0.430491	2.81886	0.000111992	0.000363318
tr|Q9KRX7|Q9KRX7_VIBCH	VC_1506	Uncharacterized protein	Vibrio cholerae serotype O1 (strain ATCC 39315 / El Tor Inaba N16961)	4 SV=1	134.87	0	2	tr|Q9KRX7|Q9KRX7_VIBCH	1.18448e+06	1.27251e+06	1.18113e+06	168727	148703	284612	1.18448e+06	168727	0.0427281	0.36562	2.81149	3.91217e-05	0.000162264
tr|Q9KQN4|Q9KQN4_VIBCH	VC_1964	Uncharacterized protein	Vibrio cholerae serotype O1 (strain ATCC 39315 / El Tor Inaba N16961)	4 SV=1	881.32	0	11	tr|Q9KQN4|Q9KQN4_VIBCH	9.74457e+07	1.0705e+08	9.87025e+07	1.08795e+07	1.50637e+07	1.44702e+07	9.87025e+07	1.44702e+07	0.0516491	0.168061	2.77	7.06938e-07	9.92845e-06
sp|Q9KVC7|RL33_VIBCH	rpmG	50S ribosomal protein L33	Vibrio cholerae serotype O1 (strain ATCC 39315 / El Tor Inaba N16961)	3 SV=1	102.44	0	2	sp|Q9KVC7|RL33_VIBCH	2.36813e+07	2.63994e+07	2.81048e+07	6.07448e+06	3.99584e+06	4.15359e+06	2.63994e+07	4.15359e+06	0.0856031	0.24408	2.66807	8.87163e-06	5.51502e-05
sp|Q9KP68|OTC_VIBCH	argF	Ornithine carbamoyltransferase	Vibrio cholerae serotype O1 (strain ATCC 39315 / El Tor Inaba N16961)	3 SV=1	256.1	0	7	sp|Q9KP68|OTC_VIBCH	1.63449e+07	1.82593e+07	1.62852e+07	2.29628e+06	2.63387e+06	3.24404e+06	1.63449e+07	2.63387e+06	0.0661972	0.1763	2.63358	1.28194e-06	1.48157e-05
sp|Q9KSW3|CLPS_VIBCH	clpS	ATP-dependent Clp protease adapter protein ClpS	Vibrio cholerae serotype O1 (strain ATCC 39315 / El Tor Inaba N16961)	3 SV=1	30.08	0.000481464	1	sp|Q9KSW3|CLPS_VIBCH	282735	289472	245170	46921.5	40231.8	73184.5	282735	46921.5	0.0876162	0.325905	2.59113	4.76255e-05	0.000186884
tr|Q9KL40|Q9KL40_VIBCH	VC_A0908	Uncharacterized protein	Vibrio cholerae serotype O1 (strain ATCC 39315 / El Tor Inaba N16961)	4 SV=1	372.15	0	6	tr|Q9KL40|Q9KL40_VIBCH	2.56051e+07	2.63432e+07	2.54986e+07	1.22431e+07	4.18686e+06	4.25742e+06	2.56051e+07	4.25742e+06	0.0178177	0.671572	2.58838	0.00276433	0.00498298
tr|Q9KMU2|Q9KMU2_VIBCH	VC_A0227	Iron(III) ABC transporter, periplasmic iron-compound-binding protein	Vibrio cholerae serotype O1 (strain ATCC 39315 / El Tor Inaba N16961)	1 SV=1	778.36	0	10	tr|Q9KMU2|Q9KMU2_VIBCH	1.49196e+08	1.54793e+08	1.48819e+08	3.78689e+07	2.33704e+07	2.50491e+07	1.49196e+08	2.50491e+07	0.0221682	0.275728	2.57438	1.38964e-05	7.43038e-05
sp|Q56632|VIBA_VIBCH	vibA	Vibriobactin-specific 2,3-dihydro-2,3-dihydroxybenzoate dehydrogenase	Vibrio cholerae serotype O1 (strain ATCC 39315 / El Tor Inaba N16961)	3 SV=1	289.34	0	7	sp|Q56632|VIBA_VIBCH	1.40743e+07	1.46016e+07	1.60943e+07	3.88345e+06	2.33445e+06	2.46074e+06	1.46016e+07	2.46074e+06	0.0702076	0.297344	2.56896	2.47803e-05	0.000115278
tr|Q9KSY7|Q9KSY7_VIBCH	VC_1119	Oxidoreductase, short-chain dehydrogenase/reductase family	Vibrio cholerae serotype O1 (strain ATCC 39315 / El Tor Inaba N16961)	4 SV=1	89.05	0	1	tr|Q9KSY7|Q9KSY7_VIBCH	89636.4	214865	112688	10789.4	18999.9	28894.6	112688	18999.9	0.479281	0.463449	2.56827	0.000937178	0.00199961
tr|Q9KT04|Q9KT04_VIBCH	VC_1101	Uncharacterized protein	Vibrio cholerae serotype O1 (strain ATCC 39315 / El Tor Inaba N16961)	1 SV=1	1596.1	0	15	tr|Q9KT04|Q9KT04_VIBCH	5.70298e+08	6.15008e+08	5.57538e+08	1.20594e+08	9.56028e+07	9.75512e+07	5.70298e+08	9.75512e+07	0.0519471	0.132911	2.54748	4.0258e-07	7.2361e-06
tr|Q9KQJ4|Q9KQJ4_VIBCH	VC_2004	Uncharacterized protein	Vibrio cholerae serotype O1 (strain ATCC 39315 / El Tor Inaba N16961)	4 SV=1	321.81	0	9	tr|Q9KQJ4|Q9KQJ4_VIBCH	1.89138e+07	2.17223e+07	1.97892e+07	6.61202e+06	3.25407e+06	3.40454e+06	1.97892e+07	3.40454e+06	0.0713484	0.42879	2.53918	0.000213809	0.000594612
tr|Q9KKK9|Q9KKK9_VIBCH	VC_A1095	Chemotaxis protein CheA	Vibrio cholerae serotype O1 (strain ATCC 39315 / El Tor Inaba N16961)	4 SV=1	195.89	0	4	tr|Q9KKK9|Q9KKK9_VIBCH	529791	547927	527980	116307	75254.7	91229.1	529791	91229.1	0.0206094	0.219533	2.53786	4.12935e-06	3.2151e-05
tr|H9L4P8|H9L4P8_VIBCH	VC_A0446	Haemagglutinin	Vibrio cholerae serotype O1 (strain ATCC 39315 / El Tor Inaba N16961)	4 SV=1	181.64	0	2	tr|H9L4P8|H9L4P8_VIBCH	6.84779e+06	7.04107e+06	6.709e+06	1.6111e+06	1.17057e+06	1.18165e+06	6.84779e+06	1.18165e+06	0.0242906	0.190145	2.53483	2.15779e-06	2.08179e-05
tr|Q9KKT3|Q9KKT3_VIBCH	VC_A1017	Methylated-DNA--protein-cysteine methyltransferase	Vibrio cholerae serotype O1 (strain ATCC 39315 / El Tor Inaba N16961)	3 SV=1	34.3	0	1	tr|Q9KKT3|Q9KKT3_VIBCH	114359	114078	134145	19863.5	21838.6	7755.75	114359	19863.5	0.0951993	0.462503	2.52538	0.000321811	0.000833253
tr|Q9KTT6|Q9KTT6_VIBCH	VC_0802	Uncharacterized protein	Vibrio cholerae serotype O1 (strain ATCC 39315 / El Tor Inaba N16961)	1 SV=1	63.34	0	2	tr|Q9KTT6|Q9KTT6_VIBCH	1.31785e+06	1.68937e+06	1.44378e+06	160838	319426	255102	1.44378e+06	255102	0.127352	0.325403	2.5007	5.82401e-05	0.000217567
tr|Q9KS60|Q9KS60_VIBCH	VC_1400	Uncharacterized protein	Vibrio cholerae serotype O1 (strain ATCC 39315 / El Tor Inaba N16961)	4 SV=1	99.01	0	2	tr|Q9KS60|Q9KS60_VIBCH	1.04689e+06	1.1066e+06	1.04619e+06	259197	179934	190008	1.04689e+06	190008	0.0325117	0.205754	2.46198	3.64203e-06	2.96032e-05
tr|Q9KUI2|Q9KUI2_VIBCH	VC_0539	Sulfate ABC transporter, permease protein	Vibrio cholerae serotype O1 (strain ATCC 39315 / El Tor Inaba N16961)	4 SV=1	53.8	0	1	tr|Q9KUI2|Q9KUI2_VIBCH	223326	217811	260026	39886.6	41024.9	54314.3	223326	41024.9	0.0981824	0.177957	2.44458	3.14099e-06	2.77683e-05
tr|Q9KR98|Q9KR98_VIBCH	VC_1744	Uncharacterized protein	Vibrio cholerae serotype O1 (strain ATCC 39315 / El Tor Inaba N16961)	4 SV=1	47.08	0	1	tr|Q9KR98|Q9KR98_VIBCH	281207	248101	231694	38327.3	57041.2	45602.3	248101	45602.3	0.0994268	0.200762	2.44375	5.37595e-06	3.84814e-05
sp|Q9KMA5|HIGA2_VIBCH	higA-2	Antitoxin igA-2	Vibrio cholerae serotype O1 (strain ATCC 39315 / El Tor Inaba N16961)	2 SV=1	130.01	0	2	sp|Q9KMA5|HIGA2_VIBCH	534157	481781	578977	99035.1	98369.1	70099.2	534157	98369.1	0.0915045	0.185238	2.44099	3.49632e-06	2.89768e-05
tr|Q9KM44|Q9KM44_VIBCH	VC_A0545	5`-nucleotidase, putative	Vibrio cholerae serotype O1 (strain ATCC 39315 / El Tor Inaba N16961)	3 SV=1	45.94	0	2	tr|Q9KM44|Q9KM44_VIBCH	572955	546775	485950	78405.6	109472	100911	546775	100911	0.0833984	0.166695	2.43786	2.32535e-06	2.1772e-05
tr|Q9KLI4|Q9KLI4_VIBCH	VC_A0760	Arginine ABC transporter, ATP-binding protein	Vibrio cholerae serotype O1 (strain ATCC 39315 / El Tor Inaba N16961)	4 SV=1	327.52	0	7	tr|Q9KLI4|Q9KLI4_VIBCH	3.26334e+07	3.16178e+07	3.08199e+07	7.09771e+06	5.8973e+06	5.45276e+06	3.16178e+07	5.8973e+06	0.0286803	0.138379	2.42261	5.16846e-07	8.31074e-06
tr|Q9KTM2|Q9KTM2_VIBCH	VC_0880	Uncharacterized protein	Vibrio cholerae serotype O1 (strain ATCC 39315 / El Tor Inaba N16961)	4 SV=1	273.94	0	4	tr|Q9KTM2|Q9KTM2_VIBCH	1.43443e+07	1.50268e+07	1.42655e+07	1.52456e+06	2.76807e+06	2.71767e+06	1.43443e+07	2.71767e+06	0.0287812	0.301204	2.40004	3.28048e-05	0.000142733
tr|Q9KKS6|Q9KKS6_VIBCH	VC_A1024	Uncharacterized protein	Vibrio cholerae serotype O1 (strain ATCC 39315 / El Tor Inaba N16961)	4 SV=1	38.37	0	1	tr|Q9KKS6|Q9KKS6_VIBCH	484314	193670	463166	208276	90090.2	55725.9	463166	90090.2	0.426001	0.677969	2.36209	0.0223029	0.032074
sp|Q9KTN0|Y872_VIBCH	VC_0872	UPF0253 protein VC_0872	Vibrio cholerae serotype O1 (strain ATCC 39315 / El Tor Inaba N16961)	3 SV=1	223.17	0	3	sp|Q9KTN0|Y872_VIBCH	2.2872e+07	2.28688e+07	2.33647e+07	5.88082e+06	4.28274e+06	4.45582e+06	2.2872e+07	4.45582e+06	0.0123897	0.17996	2.35982	2.24484e-06	2.11072e-05
tr|Q9KM27|Q9KM27_VIBCH	VC_A0562	Uncharacterized protein	Vibrio cholerae serotype O1 (strain ATCC 39315 / El Tor Inaba N16961)	4 SV=1	135.86	0	3	tr|Q9KM27|Q9KM27_VIBCH	2.86336e+06	2.62332e+06	3.00114e+06	1.16025e+06	560406	543575	2.86336e+06	560406	0.0675808	0.465431	2.35317	0.000621335	0.00141555
tr|Q9KVE6|Q9KVE6_VIBCH	VC_0200	Iron(III) compound receptor	Vibrio cholerae serotype O1 (strain ATCC 39315 / El Tor Inaba N16961)	3 SV=1	1038.58	0	16	tr|Q9KVE6|Q9KVE6_VIBCH	5.78222e+07	6.30825e+07	6.04132e+07	2.13923e+07	1.15821e+07	1.19752e+07	6.04132e+07	1.19752e+07	0.0435189	0.370674	2.33481	0.000157492	0.000470358
tr|Q9KKL1|Q9KKL1_VIBCH	VC_A1093	Purine-binding chemotaxis protein CheW	Vibrio cholerae serotype O1 (strain ATCC 39315 / El Tor Inaba N16961)	4 SV=1	123.06	0	2	tr|Q9KKL1|Q9KKL1_VIBCH	1.30311e+06	1.17675e+06	1.17744e+06	307522	180775	237698	1.17744e+06	237698	0.0596788	0.262329	2.30845	1.98005e-05	9.65657e-05
tr|Q9KNJ9|Q9KNJ9_VIBCH	VC_2739	Uncharacterized protein	Vibrio cholerae serotype O1 (strain ATCC 39315 / El Tor Inaba N16961)	4 SV=1	94.5	0	2	tr|Q9KNJ9|Q9KNJ9_VIBCH	628338	574598	567036	94491.5	136712	119431	574598	119431	0.0566518	0.181606	2.26637	3.33953e-06	2.8284e-05
tr|Q9KL02|Q9KL02_VIBCH	VC_A0948	Uncharacterized protein	Vibrio cholerae serotype O1 (strain ATCC 39315 / El Tor Inaba N16961)	4 SV=1	35.21	0	1	tr|Q9KL02|Q9KL02_VIBCH	609761	560469	658098	262769	122437	127065	609761	127065	0.0800979	0.466852	2.26267	0.000781924	0.00170274
tr|Q9KNP0|Q9KNP0_VIBCH	VC_2691	Periplasmic protein cpxP, putative	Vibrio cholerae serotype O1 (strain ATCC 39315 / El Tor Inaba N16961)	4 SV=1	244.28	0	2	tr|Q9KNP0|Q9KNP0_VIBCH	7.3394e+06	8.63722e+06	7.32598e+06	1.63455e+06	1.40298e+06	1.55365e+06	7.3394e+06	1.55365e+06	0.0969683	0.0767923	2.24	3.0191e-07	6.22036e-06
sp|P0C6D3|VIBB_VIBCH	vibB	Vibriobactin-specific isochorismatase	Vibrio cholerae serotype O1 (strain ATCC 39315 / El Tor Inaba N16961)	1 SV=1	352.91	0	6	sp|P0C6D3|VIBB_VIBCH	8.98049e+07	9.23206e+07	8.94676e+07	2.18718e+07	1.81841e+07	1.98156e+07	8.98049e+07	1.98156e+07	0.01722	0.0925921	2.18015	1.28854e-07	4.00084e-06
tr|Q9KVP3|Q9KVP3_VIBCH	VC_0098	Methyl-accepting chemotaxis protein	Vibrio cholerae serotype O1 (strain ATCC 39315 / El Tor Inaba N16961)	4 SV=1	753.49	0	13	tr|Q9KVP3|Q9KVP3_VIBCH	1.49266e+07	1.37349e+07	1.4204e+07	4.23464e+06	3.02682e+06	3.14434e+06	1.4204e+07	3.14434e+06	0.0420156	0.19201	2.17546	5.9757e-06	4.11804e-05
tr|Q9KN12|Q9KN12_VIBCH	VC_A0154	Uncharacterized protein	Vibrio cholerae serotype O1 (strain ATCC 39315 / El Tor Inaba N16961)	4 SV=1	17.57	0.00231803	1	tr|Q9KN12|Q9KN12_VIBCH	260264	277530	300516	69928.9	61698.8	58556.2	277530	61698.8	0.0722644	0.0926407	2.16933	3.93259e-07	7.22185e-06
sp|Q9KVP9|LEXA_VIBCH	lexA	LexA repressor	Vibrio cholerae serotype O1 (strain ATCC 39315 / El Tor Inaba N16961)	3 SV=1	357.68	0	7	sp|Q9KVP9|LEXA_VIBCH	7.48636e+06	7.78353e+06	7.66388e+06	1.58957e+06	1.70955e+06	1.70553e+06	7.66388e+06	1.70553e+06	0.0195588	0.0408443	2.16786	9.31876e-09	9.77515e-07
tr|Q9KQ54|Q9KQ54_VIBCH	VC_2150	Uncharacterized protein	Vibrio cholerae serotype O1 (strain ATCC 39315 / El Tor Inaba N16961)	4 SV=1	72.14	0	2	tr|Q9KQ54|Q9KQ54_VIBCH	3.83988e+06	3.82832e+06	3.95603e+06	1.15153e+06	843909	870849	3.83988e+06	870849	0.0182294	0.178307	2.14057	3.92781e-06	3.12966e-05
tr|Q9KKR1|Q9KKR1_VIBCH	VC_A1041	Phosphomannomutase, putative	Vibrio cholerae serotype O1 (strain ATCC 39315 / El Tor Inaba N16961)	3 SV=1	3192.6	0	28	tr|Q9KKR1|Q9KKR1_VIBCH	5.17437e+08	5.10694e+08	5.04837e+08	1.90899e+08	1.16537e+08	1.15313e+08	5.10694e+08	1.16537e+08	0.0123398	0.307208	2.13167	9.25884e-05	0.000311293
tr|Q9KKX8|Q9KKX8_VIBCH	VC_A0972	Uncharacterized protein	Vibrio cholerae serotype O1 (strain ATCC 39315 / El Tor Inaba N16961)	4 SV=1	18.9	0.0018648	1	tr|Q9KKX8|Q9KKX8_VIBCH	81657.3	102696	112908	23962.4	20607.9	25002.2	102696	23962.4	0.160818	0.0990272	2.09953	6.63086e-06	4.40535e-05
tr|Q9KVE4|Q9KVE4_VIBCH	VC_0202	Iron(III) ABC transporter, periplasmic iron-compound-binding protein	Vibrio cholerae serotype O1 (strain ATCC 39315 / El Tor Inaba N16961)	4 SV=1	94.34	0	2	tr|Q9KVE4|Q9KVE4_VIBCH	4.97688e+06	5.15833e+06	4.369e+06	2.3051e+06	1.1786e+06	1.09052e+06	4.97688e+06	1.1786e+06	0.0855098	0.44417	2.07817	0.00105658	0.00220578
tr|Q9KSA9|Q9KSA9_VIBCH	VC_1350	Antioxidant, putative	Vibrio cholerae serotype O1 (strain ATCC 39315 / El Tor Inaba N16961)	4 SV=1	1955.5	0	12	tr|Q9KSA9|Q9KSA9_VIBCH	3.45337e+08	3.52309e+08	3.44833e+08	7.78401e+07	8.28847e+07	8.7317e+07	3.45337e+08	8.28847e+07	0.0120245	0.0573496	2.05883	2.74866e-08	1.56391e-06
tr|Q9KN27|Q9KN27_VIBCH	VC_A0139	Uncharacterized protein	Vibrio cholerae serotype O1 (strain ATCC 39315 / El Tor Inaba N16961)	4 SV=1	222.83	0	3	tr|Q9KN27|Q9KN27_VIBCH	2.3426e+06	2.40061e+06	2.24025e+06	442907	572470	707571	2.3426e+06	572470	0.0348805	0.230434	2.03284	2.13792e-05	0.000103395
tr|Q9KPA7|Q9KPA7_VIBCH	VC_2466	Anti-sigma-E factor RseA	Vibrio cholerae serotype O1 (strain ATCC 39315 / El Tor Inaba N16961)	3 SV=1	102.33	0	3	tr|Q9KPA7|Q9KPA7_VIBCH	4.64207e+06	4.75713e+06	4.16693e+06	1.40156e+06	1.01775e+06	1.13916e+06	4.64207e+06	1.13916e+06	0.0691889	0.165386	2.0268	5.96435e-06	4.11804e-05
sp|Q9KVP1|GLPE_VIBCH	glpE	Thiosulfate sulfurtransferase GlpE	Vibrio cholerae serotype O1 (strain ATCC 39315 / El Tor Inaba N16961)	3 SV=1	149.01	0	2	sp|Q9KVP1|GLPE_VIBCH	2.19669e+06	1.83681e+06	2.1324e+06	579012	425346	525218	2.1324e+06	525218	0.0933811	0.152937	2.02149	5.95256e-06	4.11804e-05
tr|Q9KKT4|Q9KKT4_VIBCH	VC_A1016	Uncharacterized protein	Vibrio cholerae serotype O1 (strain ATCC 39315 / El Tor Inaba N16961)	4 SV=1	22.01	0.000469704	2	tr|Q9KKT4|Q9KKT4_VIBCH	1.89719e+06	2.14474e+06	1.86233e+06	475453	492106	428743	1.89719e+06	475453	0.078236	0.0705746	1.99649	2.87173e-07	6.18676e-06
sp|Q9KP20|CYSN_VIBCH	cysN	Sulfate adenylyltransferase subunit 1	Vibrio cholerae serotype O1 (strain ATCC 39315 / El Tor Inaba N16961)	3 SV=1	161.57	0	5	sp|Q9KP20|CYSN_VIBCH	1.92723e+06	1.97864e+06	1.90563e+06	434935	501957	484740	1.92723e+06	484740	0.0193613	0.0734501	1.99125	8.43103e-08	3.28219e-06
tr|Q9KQB9|Q9KQB9_VIBCH	VC_2081	Zinc ABC transporter, periplasmic zinc-binding protein	Vibrio cholerae serotype O1 (strain ATCC 39315 / El Tor Inaba N16961)	3 SV=1	207.24	0	2	tr|Q9KQB9|Q9KQB9_VIBCH	1.26146e+06	1.53833e+06	1.46795e+06	492020	371970	346954	1.46795e+06	371970	0.101154	0.192117	1.98055	2.19425e-05	0.000104486
tr|Q9KPM6|Q9KPM6_VIBCH	VC_2341	Long-chain-fatty-acid--CoA ligase, putative	Vibrio cholerae serotype O1 (strain ATCC 39315 / El Tor Inaba N16961)	4 SV=1	1206.47	0	20	tr|Q9KPM6|Q9KPM6_VIBCH	1.46271e+08	1.50975e+08	1.4324e+08	4.02913e+07	3.6276e+07	3.71712e+07	1.46271e+08	3.71712e+07	0.0265443	0.0555977	1.97639	4.39421e-08	2.03141e-06
tr|Q9KS90|Q9KS90_VIBCH	VC_1369	Uncharacterized protein	Vibrio cholerae serotype O1 (strain ATCC 39315 / El Tor Inaba N16961)	4 SV=1	314.71	0	5	tr|Q9KS90|Q9KS90_VIBCH	4.20916e+06	4.13919e+06	3.98113e+06	1.57937e+06	1.0285e+06	1.05685e+06	4.13919e+06	1.05685e+06	0.0284241	0.253924	1.96959	5.20726e-05	0.000199567
tr|Q9KMV7|Q9KMV7_VIBCH	VC_A0211	Sensory box sensor histidine kinase	Vibrio cholerae serotype O1 (strain ATCC 39315 / El Tor Inaba N16961)	4 SV=1	91.72	0	2	tr|Q9KMV7|Q9KMV7_VIBCH	543106	550048	555862	236492	120751	140477	550048	140477	0.0116186	0.373217	1.96922	0.000374887	0.000941033
tr|Q9KRN3|Q9KRN3_VIBCH	VC_1603	Uncharacterized protein	Vibrio cholerae serotype O1 (strain ATCC 39315 / El Tor Inaba N16961)	4 SV=1	452.81	0	7	tr|Q9KRN3|Q9KRN3_VIBCH	9.76034e+06	9.77858e+06	1.00355e+07	4.40524e+06	2.50326e+06	2.35121e+06	9.77858e+06	2.50326e+06	0.0156081	0.37081	1.96582	0.000400747	0.000993879
sp|Q9KUI0|CYSA_VIBCH	cysA	Sulfate/thiosulfate import ATP-binding protein CysA	Vibrio cholerae serotype O1 (strain ATCC 39315 / El Tor Inaba N16961)	3 SV=1	150.71	0	3	sp|Q9KUI0|CYSA_VIBCH	939190	1.00303e+06	987261	237121	272125	253342	987261	253342	0.0340566	0.0689139	1.96235	1.08527e-07	3.64881e-06
tr|Q9KLB7|Q9KLB7_VIBCH	VC_A0829	Acetyl-CoA synthase	Vibrio cholerae serotype O1 (strain ATCC 39315 / El Tor Inaba N16961)	4 SV=1	959.25	0	16	tr|Q9KLB7|Q9KLB7_VIBCH	6.23207e+07	6.3026e+07	6.14803e+07	1.91001e+07	1.60112e+07	1.56645e+07	6.23207e+07	1.60112e+07	0.0124262	0.111753	1.96063	6.16938e-07	9.12657e-06
tr|Q9KSS2|Q9KSS2_VIBCH	VC_1184	NifS-related protein	Vibrio cholerae serotype O1 (strain ATCC 39315 / El Tor Inaba N16961)	4 SV=1	1271.16	0	13	tr|Q9KSS2|Q9KSS2_VIBCH	8.93476e+07	9.11548e+07	8.76341e+07	3.01444e+07	2.32311e+07	2.24053e+07	8.93476e+07	2.32311e+07	0.0196977	0.168245	1.94337	5.34255e-06	3.83661e-05
sp|Q9KUX4|CYSJ_VIBCH	cysJ	Sulfite reductase [NADPH] flavoprotein alpha-component	Vibrio cholerae serotype O1 (strain ATCC 39315 / El Tor Inaba N16961)	3 SV=1	465.86	0	10	sp|Q9KUX4|CYSJ_VIBCH	5.57871e+06	5.67784e+06	5.55813e+06	1.46114e+06	1.48016e+06	1.58096e+06	5.57871e+06	1.48016e+06	0.0114201	0.0427193	1.91418	1.97319e-08	1.30101e-06
tr|Q9KKK8|Q9KKK8_VIBCH	VC_A1096	Chemotaxis protein CheY	Vibrio cholerae serotype O1 (strain ATCC 39315 / El Tor Inaba N16961)	4 SV=1	391.98	0	5	tr|Q9KKK8|Q9KKK8_VIBCH	1.58487e+07	1.43453e+07	1.59891e+07	6.5706e+06	4.14888e+06	4.21e+06	1.58487e+07	4.21e+06	0.059193	0.27748	1.91247	0.000131931	0.000413378
tr|Q9KRT8|Q9KRT8_VIBCH	VC_1547	Biopolymer transport protein ExbB-related protein	Vibrio cholerae serotype O1 (strain ATCC 39315 / El Tor Inaba N16961)	3 SV=1	543.52	0	8	tr|Q9KRT8|Q9KRT8_VIBCH	1.24035e+07	1.32641e+07	1.31497e+07	8.11201e+06	3.59961e+06	3.63654e+06	1.31497e+07	3.63654e+06	0.0361201	0.507157	1.8544	0.00444472	0.00755772
tr|Q9KQW0|Q9KQW0_VIBCH	VC_1888	Hemolysin-related protein	Vibrio cholerae serotype O1 (strain ATCC 39315 / El Tor Inaba N16961)	4 SV=1	15.97	0.0037037	1	tr|Q9KQW0|Q9KQW0_VIBCH	93110.9	162772	175993	29854.4	45136	151107	162772	45136	0.309317	0.876226	1.8505	0.0975204	0.12164
sp|Q9KL83|VOLA_VIBCH	volA	Lysophospholipase VolA	Vibrio cholerae serotype O1 (strain ATCC 39315 / El Tor Inaba N16961)	1 SV=1	1101.27	0	18	sp|Q9KL83|VOLA_VIBCH	3.38248e+07	3.62247e+07	3.14262e+07	9.4288e+06	9.43285e+06	1.00867e+07	3.38248e+07	9.43285e+06	0.0709321	0.0392442	1.84232	2.0398e-07	4.91118e-06
tr|Q9KTH2|Q9KTH2_VIBCH	VC_0930	Hemolysin-related protein	Vibrio cholerae serotype O1 (strain ATCC 39315 / El Tor Inaba N16961)	4 SV=1	35.13	0	2	tr|Q9KTH2|Q9KTH2_VIBCH	2.01813e+06	2.59553e+06	2.25641e+06	397274	629905	774351	2.25641e+06	629905	0.126709	0.316813	1.84082	0.000260138	0.000699256
tr|H9L4R2|H9L4R2_VIBCH	VC_1548	Uncharacterized protein	Vibrio cholerae serotype O1 (strain ATCC 39315 / El Tor Inaba N16961)	4 SV=1	320.88	0	4	tr|H9L4R2|H9L4R2_VIBCH	1.14014e+07	1.18357e+07	1.05128e+07	6.66226e+06	3.18815e+06	3.09866e+06	1.14014e+07	3.18815e+06	0.0599396	0.470792	1.83842	0.00299567	0.00534787
tr|Q9KSJ0|Q9KSJ0_VIBCH	VC_1266	Uncharacterized protein	Vibrio cholerae serotype O1 (strain ATCC 39315 / El Tor Inaba N16961)	4 SV=1	354.31	0	6	tr|Q9KSJ0|Q9KSJ0_VIBCH	4.28335e+06	4.08996e+06	4.1132e+06	2.24077e+06	1.11715e+06	1.15904e+06	4.1132e+06	1.15904e+06	0.0253685	0.423053	1.82733	0.00139838	0.00278547
tr|Q9KTA0|Q9KTA0_VIBCH	VC_1003	Bacteriocin production protein	Vibrio cholerae serotype O1 (strain ATCC 39315 / El Tor Inaba N16961)	4 SV=1	30.84	0	1	tr|Q9KTA0|Q9KTA0_VIBCH	230262	242253	243154	67216	69293.4	82822.5	242253	69293.4	0.0301711	0.115915	1.80573	1.47742e-06	1.57615e-05
sp|Q9KL18|CGAP3_VIBCH	VC_A0931	3'3'-cGAMP-specific phosphodiesterase 3	Vibrio cholerae serotype O1 (strain ATCC 39315 / El Tor Inaba N16961)	1 SV=1	20.6	0.000935891	1	sp|Q9KL18|CGAP3_VIBCH	87028.2	78945.2	93478.5	29909.8	19282.7	24974.3	87028.2	24974.3	0.0841992	0.215112	1.80104	3.97279e-05	0.000163859
tr|Q9KT57|Q9KT57_VIBCH	VC_1048	Uncharacterized protein	Vibrio cholerae serotype O1 (strain ATCC 39315 / El Tor Inaba N16961)	4 SV=1	616.83	0	10	tr|Q9KT57|Q9KT57_VIBCH	7.40264e+07	8.8018e+07	7.94376e+07	3.04546e+07	2.18454e+07	2.30393e+07	7.94376e+07	2.30393e+07	0.0876508	0.185727	1.78572	2.40155e-05	0.000112665
tr|Q9KMQ2|Q9KMQ2_VIBCH	VC_A0268	Methyl-accepting chemotaxis protein	Vibrio cholerae serotype O1 (strain ATCC 39315 / El Tor Inaba N16961)	4 SV=1	848.34	0	13	tr|Q9KMQ2|Q9KMQ2_VIBCH	2.25885e+07	2.40937e+07	2.30989e+07	1.0498e+07	6.7086e+06	6.43605e+06	2.30989e+07	6.7086e+06	0.0329097	0.288113	1.78374	0.000180696	0.000519412
tr|Q9KLI6|Q9KLI6_VIBCH	VC_A0758	Arginine ABC transporter, permease protein	Vibrio cholerae serotype O1 (strain ATCC 39315 / El Tor Inaba N16961)	3 SV=1	29.75	0.000481	1	tr|Q9KLI6|Q9KLI6_VIBCH	1.03844e+06	936035	998942	304442	290180	274080	998942	290180	0.052107	0.0524573	1.78345	1.59792e-07	4.43224e-06
tr|Q9KQY4|Q9KQY4_VIBCH	VC_1863	Amino acid ABC transporter, periplasmic amino acid-binding protein	Vibrio cholerae serotype O1 (strain ATCC 39315 / El Tor Inaba N16961)	3 SV=1	1515.68	0	12	tr|Q9KQY4|Q9KQY4_VIBCH	6.93611e+08	6.99381e+08	6.75888e+08	2.27679e+08	2.02013e+08	2.00688e+08	6.93611e+08	2.02013e+08	0.0177529	0.0724101	1.77968	1.8351e-07	4.79069e-06
tr|Q9KSM0|Q9KSM0_VIBCH	VC_1236	PilB-related protein	Vibrio cholerae serotype O1 (strain ATCC 39315 / El Tor Inaba N16961)	4 SV=1	133.77	0	3	tr|Q9KSM0|Q9KSM0_VIBCH	636585	583900	709238	239930	189433	173300	636585	189433	0.0978383	0.173035	1.74866	2.17275e-05	0.000104369
sp|P65128|IF1_VIBCH	infA	Translation initiation factor IF-1	Vibrio cholerae serotype O1 (strain ATCC 39315 / El Tor Inaba N16961)	3 SV=1	380.16	0	4	sp|P65128|IF1_VIBCH	3.23666e+07	2.81938e+07	3.04033e+07	1.14441e+07	9.07439e+06	8.42288e+06	3.04033e+07	9.07439e+06	0.0688494	0.16481	1.74436	1.33085e-05	7.23814e-05
tr|Q9KKL5|Q9KKL5_VIBCH	VC_A1088	Methyl-accepting chemotaxis protein	Vibrio cholerae serotype O1 (strain ATCC 39315 / El Tor Inaba N16961)	4 SV=1	613.64	0	7	tr|Q9KKL5|Q9KKL5_VIBCH	1.03973e+07	9.06703e+06	1.00949e+07	4.12806e+06	3.04595e+06	2.93661e+06	1.00949e+07	3.04595e+06	0.0707745	0.195416	1.72867	3.95439e-05	0.000163709
tr|Q9KUD5|Q9KUD5_VIBCH	VC_0587	Sulfate permease family protein	Vibrio cholerae serotype O1 (strain ATCC 39315 / El Tor Inaba N16961)	3 SV=1	121.54	0	2	tr|Q9KUD5|Q9KUD5_VIBCH	1.1916e+06	1.21416e+06	1.13745e+06	360715	406470	345223	1.1916e+06	360715	0.0333815	0.0858811	1.72396	5.24969e-07	8.38062e-06
sp|Q9KUH3|CSRA_VIBCH	csrA	Carbon storage regulator homolog	Vibrio cholerae serotype O1 (strain ATCC 39315 / El Tor Inaba N16961)	3 SV=1	125.36	0	1	sp|Q9KUH3|CSRA_VIBCH	5.86873e+06	7.81129e+06	5.86947e+06	1.78152e+06	1.52415e+06	1.86821e+06	5.86947e+06	1.78152e+06	0.172075	0.103757	1.72012	1.14121e-05	6.56047e-05
tr|Q9KRW5|Q9KRW5_VIBCH	VC_1519	Formate dehydrogenase accessory protein	Vibrio cholerae serotype O1 (strain ATCC 39315 / El Tor Inaba N16961)	4 SV=1	527.08	0	9	tr|Q9KRW5|Q9KRW5_VIBCH	1.02273e+07	9.31092e+06	1.0021e+07	3.12279e+06	2.69661e+06	3.10462e+06	1.0021e+07	3.10462e+06	0.0487873	0.0810118	1.69054	5.69877e-07	8.67065e-06
tr|Q9KL44|Q9KL44_VIBCH	VC_A0904	Permease	Vibrio cholerae serotype O1 (strain ATCC 39315 / El Tor Inaba N16961)	4 SV=1	300.37	0	5	tr|Q9KL44|Q9KL44_VIBCH	4.14788e+06	3.70267e+06	4.08289e+06	1.28567e+06	1.25614e+06	1.33385e+06	4.08289e+06	1.28567e+06	0.0604562	0.0303628	1.66707	1.98931e-07	4.90475e-06
tr|Q9KT65|Q9KT65_VIBCH	VC_1040	Cob(I)alamin adenosyltransferase	Vibrio cholerae serotype O1 (strain ATCC 39315 / El Tor Inaba N16961)	4 SV=1	260.47	0	6	tr|Q9KT65|Q9KT65_VIBCH	6.13422e+06	7.01305e+06	6.07157e+06	1.72942e+06	1.94263e+06	1.99948e+06	6.13422e+06	1.94263e+06	0.0821709	0.0753105	1.65887	9.91794e-07	1.25045e-05
tr|Q9KT02|Q9KT02_VIBCH	VC_1103	ABC transporter, ATP-binding protein	Vibrio cholerae serotype O1 (strain ATCC 39315 / El Tor Inaba N16961)	4 SV=1	562.34	0	8	tr|Q9KT02|Q9KT02_VIBCH	2.01783e+07	2.04313e+07	1.95369e+07	6.47657e+06	6.36185e+06	6.41045e+06	2.01783e+07	6.41045e+06	0.0229978	0.00897406	1.65431	1.68359e-08	1.28824e-06
tr|Q9KS97|Q9KS97_VIBCH	VC_1362	Amino acid ABC transporter, periplasmic amino acid-binding protein	Vibrio cholerae serotype O1 (strain ATCC 39315 / El Tor Inaba N16961)	4 SV=1	2848.04	0	20	tr|Q9KS97|Q9KS97_VIBCH	1.18554e+09	1.24268e+09	1.23279e+09	4.8793e+08	3.94155e+08	3.90436e+08	1.23279e+09	3.94155e+08	0.0250226	0.130244	1.64509	4.4832e-06	3.39529e-05
tr|Q9KTX7|Q9KTX7_VIBCH	VC_0753	Ferredoxin	Vibrio cholerae serotype O1 (strain ATCC 39315 / El Tor Inaba N16961)	4 SV=1	433.12	0	6	tr|Q9KTX7|Q9KTX7_VIBCH	2.17841e+07	2.17679e+07	2.12345e+07	6.53648e+06	6.9703e+06	7.05816e+06	2.17679e+07	6.9703e+06	0.014482	0.0407448	1.64291	4.31705e-08	2.03141e-06
sp|Q9KQR7|Y1931_VIBCH	VC_1931	UPF0061 protein VC_1931	Vibrio cholerae serotype O1 (strain ATCC 39315 / El Tor Inaba N16961)	3 SV=2	119.94	0	6	sp|Q9KQR7|Y1931_VIBCH	5.65826e+06	5.93275e+06	5.28608e+06	1.8167e+06	1.91534e+06	1.70122e+06	5.65826e+06	1.8167e+06	0.0576928	0.0591762	1.63904	4.06042e-07	7.2361e-06
sp|Q9KTX9|HSCB_VIBCH	hscB	Co-chaperone protein HscB homolog	Vibrio cholerae serotype O1 (strain ATCC 39315 / El Tor Inaba N16961)	1 SV=1	77.08	0	2	sp|Q9KTX9|HSCB_VIBCH	2.10877e+06	2.09593e+06	1.97849e+06	771223	622629	687802	2.09593e+06	687802	0.0348339	0.107343	1.60753	2.01018e-06	1.97371e-05
sp|Q9KU28|TRPR_VIBCH	trpR	Trp operon repressor homolog	Vibrio cholerae serotype O1 (strain ATCC 39315 / El Tor Inaba N16961)	3 SV=2	147.84	0	3	sp|Q9KU28|TRPR_VIBCH	1.5117e+06	1.4508e+06	1.58642e+06	993175	478939	496818	1.5117e+06	496818	0.0447973	0.444713	1.60538	0.00428639	0.00732216
tr|Q9KN97|Q9KN97_VIBCH	VC_A0068	Methyl-accepting chemotaxis protein	Vibrio cholerae serotype O1 (strain ATCC 39315 / El Tor Inaba N16961)	4 SV=1	199.82	0	4	tr|Q9KN97|Q9KN97_VIBCH	1.27686e+06	1.21037e+06	1.19203e+06	361763	443023	400701	1.21037e+06	400701	0.0363942	0.101141	1.59484	1.39776e-06	1.54466e-05
tr|Q9KVY0|Q9KVY0_VIBCH	VC_0008	Amino acid ABC transporter, ATP-binding protein	Vibrio cholerae serotype O1 (strain ATCC 39315 / El Tor Inaba N16961)	4 SV=1	176.83	0	4	tr|Q9KVY0|Q9KVY0_VIBCH	2.29921e+06	2.46351e+06	2.25871e+06	796247	665341	761843	2.29921e+06	761843	0.0463384	0.0915654	1.59358	1.01716e-06	1.27518e-05
sp|Q9KQ65|FLIS_VIBCH	fliS	Flagellar protein FliS	Vibrio cholerae serotype O1 (strain ATCC 39315 / El Tor Inaba N16961)	3 SV=1	64.26	0	2	sp|Q9KQ65|FLIS_VIBCH	376234	310777	399453	125686	164354	120206	376234	125686	0.126974	0.175971	1.58181	9.89626e-05	0.000330407
tr|Q9KVX0|Q9KVX0_VIBCH	VC_0018	16 kDa heat shock protein A	Vibrio cholerae serotype O1 (strain ATCC 39315 / El Tor Inaba N16961)	3 SV=1	115.42	0	3	tr|Q9KVX0|Q9KVX0_VIBCH	4.88297e+06	5.51389e+06	5.18195e+06	1.73395e+06	1.83176e+06	1.73287e+06	5.18195e+06	1.73395e+06	0.0607761	0.0321504	1.57943	2.54758e-07	5.63573e-06
tr|Q9KSS3|Q9KSS3_VIBCH	VC_1183	Uncharacterized protein	Vibrio cholerae serotype O1 (strain ATCC 39315 / El Tor Inaba N16961)	4 SV=1	1531.11	0	12	tr|Q9KSS3|Q9KSS3_VIBCH	4.03478e+08	3.37778e+08	3.56979e+08	1.69086e+08	1.1948e+08	1.16749e+08	3.56979e+08	1.1948e+08	0.0922815	0.218053	1.57907	0.000112301	0.000363789
tr|Q9KVX8|Q9KVX8_VIBCH	VC_0010	Amino acid ABC transporter, periplasmic amino acid-binding portion	Vibrio cholerae serotype O1 (strain ATCC 39315 / El Tor Inaba N16961)	3 SV=1	834.4	0	10	tr|Q9KVX8|Q9KVX8_VIBCH	9.0479e+07	9.98109e+07	9.23496e+07	3.14603e+07	3.02452e+07	3.11312e+07	9.23496e+07	3.11312e+07	0.0524041	0.0203093	1.56874	1.02534e-07	3.58542e-06
tr|H9L4R3|H9L4R3_VIBCH	VC_A0444	RelE protein	Vibrio cholerae serotype O1 (strain ATCC 39315 / El Tor Inaba N16961)	4 SV=1	22.5	0.000470588	1	tr|H9L4R3|H9L4R3_VIBCH	139962	174751	126891	47251.6	49330.5	37553.4	139962	47251.6	0.168055	0.140588	1.5666	3.83545e-05	0.000159379
tr|Q9KV05|Q9KV05_VIBCH	VC_0353	Uncharacterized protein	Vibrio cholerae serotype O1 (strain ATCC 39315 / El Tor Inaba N16961)	4 SV=1	67.85	0	3	tr|Q9KV05|Q9KV05_VIBCH	873966	843919	898219	260517	299359	312825	873966	299359	0.0311928	0.0933663	1.5457	1.12013e-06	1.35689e-05
tr|Q9KQ03|Q9KQ03_VIBCH	VC_2204	Negative regulator of flagellin synthesis FlgM, putative	Vibrio cholerae serotype O1 (strain ATCC 39315 / El Tor Inaba N16961)	4 SV=1	207.96	0	4	tr|Q9KQ03|Q9KQ03_VIBCH	4.95413e+06	5.25361e+06	5.0572e+06	1.72934e+06	1.80821e+06	1.74119e+06	5.0572e+06	1.74119e+06	0.0299012	0.0241704	1.53827	5.0318e-08	2.27869e-06
sp|Q9KQH3|RL32_VIBCH	rpmF	50S ribosomal protein L32	Vibrio cholerae serotype O1 (strain ATCC 39315 / El Tor Inaba N16961)	3 SV=3	339.17	0	2	sp|Q9KQH3|RL32_VIBCH	7.73403e+07	7.14746e+07	7.19861e+07	2.92434e+07	2.06124e+07	2.49984e+07	7.19861e+07	2.49984e+07	0.044144	0.172965	1.52588	2.19041e-05	0.000104486
tr|Q9KU65|Q9KU65_VIBCH	VC_0658	C-di-GMP phosphodiesterase A-related protein	Vibrio cholerae serotype O1 (strain ATCC 39315 / El Tor Inaba N16961)	4 SV=1	594.48	0	10	tr|Q9KU65|Q9KU65_VIBCH	1.15747e+07	9.96968e+06	1.06074e+07	4.80417e+06	3.4436e+06	3.6864e+06	1.06074e+07	3.6864e+06	0.0754053	0.182417	1.52479	4.85022e-05	0.000188531
tr|Q9KS63|Q9KS63_VIBCH	VC_1397	Chemotaxis protein CheA	Vibrio cholerae serotype O1 (strain ATCC 39315 / El Tor Inaba N16961)	4 SV=1	204.28	0	4	tr|Q9KS63|Q9KS63_VIBCH	2.20628e+06	1.86867e+06	1.97981e+06	992654	676512	688351	1.97981e+06	688351	0.0852489	0.228042	1.52414	0.000171413	0.000502465
tr|Q9KTZ6|Q9KTZ6_VIBCH	VC_0734	Malate synthase	Vibrio cholerae serotype O1 (strain ATCC 39315 / El Tor Inaba N16961)	3 SV=1	1407.53	0	20	tr|Q9KTZ6|Q9KTZ6_VIBCH	5.2589e+07	5.19332e+07	5.53068e+07	3.41743e+07	1.75671e+07	1.84673e+07	5.2589e+07	1.84673e+07	0.0335752	0.399059	1.50978	0.00300923	0.00536774
tr|Q9KKT9|Q9KKT9_VIBCH	VC_A1011	Glutaredoxin-related protein	Vibrio cholerae serotype O1 (strain ATCC 39315 / El Tor Inaba N16961)	4 SV=1	20.07	0.000934143	1	tr|Q9KKT9|Q9KKT9_VIBCH	75833.6	69602.8	73361.4	38325.3	26012.9	19428	73361.4	26012.9	0.0430186	0.343534	1.49579	0.00102557	0.00215301
tr|Q9KKR7|Q9KKR7_VIBCH	VC_A1034	Methyl-accepting chemotaxis protein	Vibrio cholerae serotype O1 (strain ATCC 39315 / El Tor Inaba N16961)	4 SV=1	1426.07	0	22	tr|Q9KKR7|Q9KKR7_VIBCH	6.90673e+07	6.89806e+07	7.05875e+07	3.02234e+07	2.44981e+07	2.39907e+07	6.90673e+07	2.44981e+07	0.0129954	0.131923	1.49533	7.05258e-06	4.56849e-05
sp|Q9KUS9|RL27_VIBCH	rpmA	50S ribosomal protein L27	Vibrio cholerae serotype O1 (strain ATCC 39315 / El Tor Inaba N16961)	3 SV=1	339.12	0	3	sp|Q9KUS9|RL27_VIBCH	5.25954e+07	5.56828e+07	5.92673e+07	1.95746e+07	1.97886e+07	1.97515e+07	5.56828e+07	1.97515e+07	0.0597867	0.00580249	1.49527	1.93759e-07	4.86643e-06
tr|Q9KRK7|Q9KRK7_VIBCH	VC_1633	Uncharacterized protein	Vibrio cholerae serotype O1 (strain ATCC 39315 / El Tor Inaba N16961)	4 SV=1	267.86	0	6	tr|Q9KRK7|Q9KRK7_VIBCH	1.43344e+07	1.41241e+07	1.3943e+07	4.557e+06	5.30325e+06	5.08543e+06	1.41241e+07	5.08543e+06	0.0138588	0.0770286	1.47372	5.45091e-07	8.45844e-06
sp|Q9KUX3|CYSI_VIBCH	cysI	Sulfite reductase [NADPH] hemoprotein beta-component	Vibrio cholerae serotype O1 (strain ATCC 39315 / El Tor Inaba N16961)	3 SV=1	475.08	0	11	sp|Q9KUX3|CYSI_VIBCH	6.94735e+06	6.4151e+06	6.60394e+06	2.37454e+06	2.40974e+06	2.38608e+06	6.60394e+06	2.38608e+06	0.0405445	0.00750811	1.46869	7.2653e-08	2.9855e-06
tr|Q9KRK3|Q9KRK3_VIBCH	VC_1637	Uncharacterized protein	Vibrio cholerae serotype O1 (strain ATCC 39315 / El Tor Inaba N16961)	4 SV=1	47.41	0	1	tr|Q9KRK3|Q9KRK3_VIBCH	150156	187168	168902	53382.4	61175.2	141198	168902	61175.2	0.109673	0.570162	1.46517	0.0242366	0.0344309
tr|Q9KSJ1|Q9KSJ1_VIBCH	VC_1265	Uncharacterized protein	Vibrio cholerae serotype O1 (strain ATCC 39315 / El Tor Inaba N16961)	4 SV=1	121.57	0	3	tr|Q9KSJ1|Q9KSJ1_VIBCH	759781	631194	629764	710371	225828	229288	631194	229288	0.110834	0.717531	1.46093	0.0708853	0.0906597
tr|Q9KNM8|Q9KNM8_VIBCH	VC_2704	Uncharacterized protein	Vibrio cholerae serotype O1 (strain ATCC 39315 / El Tor Inaba N16961)	4 SV=1	23.5	0.000471476	1	tr|Q9KNM8|Q9KNM8_VIBCH	369442	359239	386844	321870	134476	125180	369442	134476	0.0375383	0.572494	1.458	0.0257394	0.0363101
tr|Q9KQR5|Q9KQR5_VIBCH	VC_1933	Uncharacterized protein	Vibrio cholerae serotype O1 (strain ATCC 39315 / El Tor Inaba N16961)	4 SV=1	382.72	0	5	tr|Q9KQR5|Q9KQR5_VIBCH	1.22742e+07	1.22348e+07	1.22823e+07	6.3741e+06	4.49138e+06	4.4814e+06	1.22742e+07	4.49138e+06	0.00206849	0.21305	1.45039	0.000126875	0.000401621
tr|Q9KS58|Q9KS58_VIBCH	VC_1402	Purine-binding chemotaxis protein Chew, putative	Vibrio cholerae serotype O1 (strain ATCC 39315 / El Tor Inaba N16961)	4 SV=1	588.71	0	11	tr|Q9KS58|Q9KS58_VIBCH	4.87441e+06	4.34199e+06	4.6897e+06	2.7623e+06	1.74743e+06	1.5007e+06	4.6897e+06	1.74743e+06	0.0583209	0.333741	1.42426	0.00149979	0.00294141
sp|Q9KVU0|SMG_VIBCH	smg	Protein Smg homolog	Vibrio cholerae serotype O1 (strain ATCC 39315 / El Tor Inaba N16961)	3 SV=1	17.99	0.00232019	1	sp|Q9KVU0|SMG_VIBCH	289702	326895	353332	79274.9	122396	124200	326895	122396	0.098872	0.234136	1.41727	0.000182962	0.000523861
tr|Q9KKL2|Q9KKL2_VIBCH	VC_A1092	Methyl-accepting chemotaxis protein	Vibrio cholerae serotype O1 (strain ATCC 39315 / El Tor Inaba N16961)	4 SV=1	893.16	0	16	tr|Q9KKL2|Q9KKL2_VIBCH	1.89675e+07	1.88021e+07	1.86278e+07	9.37325e+06	7.08949e+06	6.49142e+06	1.88021e+07	7.08949e+06	0.00903436	0.19877	1.40714	8.30323e-05	0.000287889
sp|Q9KKL3|CHER3_VIBCH	cheR3	Chemotaxis protein methyltransferase 3	Vibrio cholerae serotype O1 (strain ATCC 39315 / El Tor Inaba N16961)	3 SV=1	22.45	0.000470146	1	sp|Q9KKL3|CHER3_VIBCH	203299	211641	212485	112883	80078.8	70361	211641	80078.8	0.0242791	0.253847	1.40213	0.000341208	0.000873288
sp|Q9KTM1|Y881_VIBCH	VC_0881	UPF0178 protein VC_0881	Vibrio cholerae serotype O1 (strain ATCC 39315 / El Tor Inaba N16961)	3 SV=1	224.39	0	5	sp|Q9KTM1|Y881_VIBCH	2.56211e+06	2.58989e+06	2.46883e+06	1.57553e+06	970448	898217	2.56211e+06	970448	0.0249645	0.323982	1.40061	0.00150365	0.00294232
tr|Q9K2J6|Q9K2J6_VIBCH	VC_A0319	Uncharacterized protein	Vibrio cholerae serotype O1 (strain ATCC 39315 / El Tor Inaba N16961)	1 SV=1	111.35	0	3	tr|Q9K2J6|Q9K2J6_VIBCH	1.73906e+06	1.57869e+06	1.61139e+06	570714	628053	613790	1.61139e+06	613790	0.0515779	0.0494085	1.39249	4.56478e-07	7.79172e-06
sp|P0C6C7|FLAE_VIBCH	flaE	Flagellin E	Vibrio cholerae serotype O1 (strain ATCC 39315 / El Tor Inaba N16961)	3 SV=1	177.27	0	3	sp|P0C6C7|FLAE_VIBCH	647619	750990	739175	328538	282510	262412	739175	282510	0.0794002	0.116433	1.38761	1.82989e-05	9.10431e-05
sp|Q9KNJ6|Y2742_VIBCH	VC_2742	UPF0761 membrane protein VC_2742	Vibrio cholerae serotype O1 (strain ATCC 39315 / El Tor Inaba N16961)	3 SV=1	88.09	0	2	sp|Q9KNJ6|Y2742_VIBCH	310988	295425	358539	119010	107955	122812	310988	119010	0.102222	0.0661949	1.38578	4.32596e-06	3.3331e-05
tr|Q9KSB0|Q9KSB0_VIBCH	VC_1349	Sensory box sensor histidine kinase/response regulator	Vibrio cholerae serotype O1 (strain ATCC 39315 / El Tor Inaba N16961)	4 SV=1	592.53	0	12	tr|Q9KSB0|Q9KSB0_VIBCH	7.70795e+06	7.6345e+06	7.30616e+06	3.45145e+06	2.89808e+06	2.92319e+06	7.6345e+06	2.92319e+06	0.0283393	0.101101	1.38499	4.02895e-06	3.1591e-05
tr|Q9KU45|Q9KU45_VIBCH	VC_0684	Peptidyl-prolyl cis-trans isomerase	Vibrio cholerae serotype O1 (strain ATCC 39315 / El Tor Inaba N16961)	4 SV=1	221.15	0	3	tr|Q9KU45|Q9KU45_VIBCH	5.75311e+06	5.07107e+06	5.66845e+06	2.16062e+06	2.21139e+06	2.17326e+06	5.66845e+06	2.17326e+06	0.0676221	0.0121137	1.38309	6.78042e-07	9.75535e-06
tr|Q9KL82|Q9KL82_VIBCH	VC_A0864	Methyl-accepting chemotaxis protein	Vibrio cholerae serotype O1 (strain ATCC 39315 / El Tor Inaba N16961)	4 SV=1	1372.47	0	15	tr|Q9KL82|Q9KL82_VIBCH	5.90857e+07	5.87901e+07	5.42069e+07	2.49059e+07	2.26479e+07	2.21547e+07	5.87901e+07	2.26479e+07	0.0476877	0.0631289	1.37619	1.21328e-06	1.42448e-05
sp|Q9KNZ1|RL16_VIBCH	rplP	50S ribosomal protein L16	Vibrio cholerae serotype O1 (strain ATCC 39315 / El Tor Inaba N16961)	3 SV=1	289.13	0	4	sp|Q9KNZ1|RL16_VIBCH	7.97088e+07	7.16578e+07	7.03853e+07	2.86029e+07	2.50641e+07	2.7613e+07	7.16578e+07	2.7613e+07	0.0683973	0.0673861	1.37578	1.54354e-06	1.62328e-05
tr|Q9KSU8|Q9KSU8_VIBCH	VC_1158	Uncharacterized protein	Vibrio cholerae serotype O1 (strain ATCC 39315 / El Tor Inaba N16961)	4 SV=1	1001.83	0	11	tr|Q9KSU8|Q9KSU8_VIBCH	8.92092e+07	8.43663e+07	8.43489e+07	2.32218e+07	3.25377e+07	3.52755e+07	8.43663e+07	3.25377e+07	0.0325801	0.208236	1.37455	8.20218e-05	0.000285724
tr|Q9KTY0|Q9KTY0_VIBCH	VC_0750	Iron-binding protein IscA	Vibrio cholerae serotype O1 (strain ATCC 39315 / El Tor Inaba N16961)	4 SV=1	112.37	0	2	tr|Q9KTY0|Q9KTY0_VIBCH	4.04994e+06	3.12949e+06	3.50419e+06	1.3532e+06	1.30782e+06	1.38971e+06	3.50419e+06	1.3532e+06	0.129973	0.030382	1.37271	9.14463e-06	5.61e-05
tr|Q9KVH5|Q9KVH5_VIBCH	VC_0171	Peptide ABC transporter, periplasmic peptide-binding protein	Vibrio cholerae serotype O1 (strain ATCC 39315 / El Tor Inaba N16961)	4 SV=1	4694.89	0	30	tr|Q9KVH5|Q9KVH5_VIBCH	2.64555e+09	2.71331e+09	2.60484e+09	1.11199e+09	1.02555e+09	1.02087e+09	2.64555e+09	1.02555e+09	0.0206428	0.0487366	1.36716	2.47817e-07	5.58293e-06
tr|Q9KQY6|Q9KQY6_VIBCH	VC_1861	Amino acid ABC transporter, permease protein	Vibrio cholerae serotype O1 (strain ATCC 39315 / El Tor Inaba N16961)	3 SV=1	31.1	0	1	tr|Q9KQY6|Q9KQY6_VIBCH	848581	921797	897586	363159	340376	348927	897586	348927	0.0419435	0.032806	1.36313	2.56516e-07	5.63573e-06
tr|Q9KSH8|Q9KSH8_VIBCH	VC_1278	Transcriptional regulator, MarR family	Vibrio cholerae serotype O1 (strain ATCC 39315 / El Tor Inaba N16961)	4 SV=1	49.13	0	1	tr|Q9KSH8|Q9KSH8_VIBCH	485034	521309	515927	242139	180083	201504	515927	201504	0.038578	0.151604	1.35636	2.92154e-05	0.000130035
sp|Q9KNT5|ARGE_VIBCH	argE	Acetylornithine deacetylase	Vibrio cholerae serotype O1 (strain ATCC 39315 / El Tor Inaba N16961)	3 SV=1	424.63	0	6	sp|Q9KNT5|ARGE_VIBCH	1.95809e+07	2.00722e+07	1.83518e+07	7.43688e+06	7.65101e+06	8.51106e+06	1.95809e+07	7.65101e+06	0.0458332	0.0722747	1.35572	1.69247e-06	1.75495e-05
tr|Q9KL65|Q9KL65_VIBCH	VC_A0882	Uncharacterized protein	Vibrio cholerae serotype O1 (strain ATCC 39315 / El Tor Inaba N16961)	4 SV=1	112.98	0	2	tr|Q9KL65|Q9KL65_VIBCH	233809	208115	184421	128227	51215.3	81361	208115	81361	0.118308	0.446398	1.35497	0.00642114	0.0104768
tr|Q9KQY5|Q9KQY5_VIBCH	VC_1862	Amino acid ABC transporter, permease protein	Vibrio cholerae serotype O1 (strain ATCC 39315 / El Tor Inaba N16961)	3 SV=1	104.3	0	2	tr|Q9KQY5|Q9KQY5_VIBCH	571757	563140	643591	238806	223888	215294	571757	223888	0.0745091	0.0526428	1.35263	1.46732e-06	1.57615e-05
tr|Q9KNR5|Q9KNR5_VIBCH	VC_2666	Uncharacterized protein	Vibrio cholerae serotype O1 (strain ATCC 39315 / El Tor Inaba N16961)	4 SV=1	76.02	0	1	tr|Q9KNR5|Q9KNR5_VIBCH	268902	286073	320100	112228	109084	115225	286073	112228	0.0893325	0.0273752	1.34994	1.76915e-06	1.8091e-05
tr|Q9KVE7|Q9KVE7_VIBCH	VC_0199	Hemolysin secretion ATP-binding protein, putative	Vibrio cholerae serotype O1 (strain ATCC 39315 / El Tor Inaba N16961)	4 SV=1	430.58	0	8	tr|Q9KVE7|Q9KVE7_VIBCH	4.75478e+06	4.75276e+06	4.46204e+06	2.34404e+06	1.86966e+06	1.81739e+06	4.75276e+06	1.86966e+06	0.0361711	0.144327	1.34598	2.90667e-05	0.000129777
tr|Q9KTX6|Q9KTX6_VIBCH	VC_0754	Uncharacterized protein	Vibrio cholerae serotype O1 (strain ATCC 39315 / El Tor Inaba N16961)	4 SV=1	93.63	0	2	tr|Q9KTX6|Q9KTX6_VIBCH	9.07377e+06	8.64571e+06	9.16928e+06	3.68725e+06	3.05215e+06	3.57586e+06	9.07377e+06	3.57586e+06	0.0311094	0.098629	1.34341	3.16415e-06	2.77785e-05
sp|Q9KM50|Y3339_VIBCH	VC_A0539	UPF0312 protein VC_A0539	Vibrio cholerae serotype O1 (strain ATCC 39315 / El Tor Inaba N16961)	3 SV=1	931.81	0	11	sp|Q9KM50|Y3339_VIBCH	1.67361e+08	1.81475e+08	1.60103e+08	6.57187e+07	6.83273e+07	6.61284e+07	1.67361e+08	6.61284e+07	0.0640608	0.0210245	1.33962	5.39286e-07	8.45844e-06
tr|Q9KKL6|Q9KKL6_VIBCH	VC_A1087	Anti-sigma F factor antagonist, putative	Vibrio cholerae serotype O1 (strain ATCC 39315 / El Tor Inaba N16961)	4 SV=1	100.84	0	2	tr|Q9KKL6|Q9KKL6_VIBCH	2.16552e+06	2.40994e+06	2.01599e+06	1.11351e+06	845957	855957	2.16552e+06	855957	0.0905125	0.161608	1.3391	8.29165e-05	0.000287889
tr|Q9KN83|Q9KN83_VIBCH	VC_A0082	Transcriptional regulator, LysR family	Vibrio cholerae serotype O1 (strain ATCC 39315 / El Tor Inaba N16961)	4 SV=1	127.56	0	2	tr|Q9KN83|Q9KN83_VIBCH	373870	409795	383258	159456	134703	152998	383258	152998	0.0479014	0.0861408	1.32481	2.38899e-06	2.22738e-05
tr|Q9KL70|Q9KL70_VIBCH	VC_A0877	Hydrolase, putative	Vibrio cholerae serotype O1 (strain ATCC 39315 / El Tor Inaba N16961)	4 SV=1	1133.41	0	13	tr|Q9KL70|Q9KL70_VIBCH	1.08807e+08	1.13933e+08	1.08854e+08	4.65019e+07	4.38673e+07	4.33164e+07	1.08854e+08	4.38673e+07	0.0266522	0.0382056	1.31118	1.94368e-07	4.86643e-06
tr|Q9KUR3|Q9KUR3_VIBCH	VC_0452	A/G-specific adenine glycosylase	Vibrio cholerae serotype O1 (strain ATCC 39315 / El Tor Inaba N16961)	4 SV=1	25.98	0.000475511	1	tr|Q9KUR3|Q9KUR3_VIBCH	86373.6	127700	107962	36156.9	52831.9	43766.2	107962	43766.2	0.192556	0.188651	1.30264	0.000596278	0.00136971
tr|Q9KUA3|Q9KUA3_VIBCH	VC_0620	Peptide ABC transporter, periplasmic peptide-binding protein	Vibrio cholerae serotype O1 (strain ATCC 39315 / El Tor Inaba N16961)	1 SV=1	2372.38	0	26	tr|Q9KUA3|Q9KUA3_VIBCH	2.57474e+08	2.67946e+08	2.58567e+08	1.67562e+08	9.39233e+07	1.04874e+08	2.58567e+08	1.04874e+08	0.0220276	0.325362	1.30188	0.00191948	0.00365293
tr|Q9KM23|Q9KM23_VIBCH	VC_A0566	Transcriptional regulator	Vibrio cholerae serotype O1 (strain ATCC 39315 / El Tor Inaba N16961)	4 SV=1	577.31	0	10	tr|Q9KM23|Q9KM23_VIBCH	3.95608e+07	3.91371e+07	3.64886e+07	2.55766e+07	1.58888e+07	1.59622e+07	3.91371e+07	1.59622e+07	0.043363	0.29109	1.29387	0.00184265	0.00351879
tr|Q9KNM7|Q9KNM7_VIBCH	VC_2705	Sodium/solute symporter, putative	Vibrio cholerae serotype O1 (strain ATCC 39315 / El Tor Inaba N16961)	3 SV=1	282.99	0	4	tr|Q9KNM7|Q9KNM7_VIBCH	9.29531e+06	9.55961e+06	9.53112e+06	7.7614e+06	3.89196e+06	3.75276e+06	9.53112e+06	3.89196e+06	0.0153315	0.443059	1.29215	0.0149522	0.0221784
tr|Q9KS57|Q9KS57_VIBCH	VC_1403	Methyl-accepting chemotaxis protein	Vibrio cholerae serotype O1 (strain ATCC 39315 / El Tor Inaba N16961)	4 SV=1	1702.72	0	21	tr|Q9KS57|Q9KS57_VIBCH	5.96338e+07	5.63829e+07	5.68279e+07	3.19205e+07	2.32351e+07	2.24651e+07	5.68279e+07	2.32351e+07	0.030592	0.202946	1.2903	0.000174054	0.000508192
sp|Q9KUG0|RS16_VIBCH	rpsP	30S ribosomal protein S16	Vibrio cholerae serotype O1 (strain ATCC 39315 / El Tor Inaba N16961)	3 SV=1	414.69	0	6	sp|Q9KUG0|RS16_VIBCH	1.23768e+08	1.25256e+08	1.28685e+08	5.16784e+07	5.39556e+07	5.05284e+07	1.25256e+08	5.16784e+07	0.020029	0.0335081	1.27724	1.51985e-07	4.28178e-06
tr|Q9KLZ6|Q9KLZ6_VIBCH	VC_A0593	Uncharacterized protein	Vibrio cholerae serotype O1 (strain ATCC 39315 / El Tor Inaba N16961)	4 SV=1	820.38	0	12	tr|Q9KLZ6|Q9KLZ6_VIBCH	2.03684e+07	1.92901e+07	1.99909e+07	1.18143e+07	8.26313e+06	7.47086e+06	1.99909e+07	8.26313e+06	0.0275203	0.2519	1.27459	0.000588565	0.00136044
tr|Q9KLN9|Q9KLN9_VIBCH	VC_A0704	Phosphoglycerate transport system transcriptional regulatory protein PgtA	Vibrio cholerae serotype O1 (strain ATCC 39315 / El Tor Inaba N16961)	4 SV=1	60.2	0	2	tr|Q9KLN9|Q9KLN9_VIBCH	904704	879017	856678	380592	365870	299743	879017	365870	0.0273053	0.123481	1.26456	1.04357e-05	6.10155e-05
tr|Q9KM84|Q9KM84_VIBCH	VC_A0498	Uncharacterized protein	Vibrio cholerae serotype O1 (strain ATCC 39315 / El Tor Inaba N16961)	4 SV=1	250.61	0	5	tr|Q9KM84|Q9KM84_VIBCH	7.65601e+06	7.97858e+06	7.3169e+06	3.59938e+06	2.93259e+06	3.2053e+06	7.65601e+06	3.2053e+06	0.0432487	0.103283	1.25613	7.52077e-06	4.82329e-05
sp|Q9KUP9|YQGF_VIBCH	VC_0466	Putative pre-16S rRNA nuclease	Vibrio cholerae serotype O1 (strain ATCC 39315 / El Tor Inaba N16961)	3 SV=1	192.71	0	4	sp|Q9KUP9|YQGF_VIBCH	2.73034e+06	3.02303e+06	2.79299e+06	1.24241e+06	1.17969e+06	1.16499e+06	2.79299e+06	1.17969e+06	0.0540984	0.0343864	1.24341	6.74338e-07	9.75535e-06
sp|Q9KT59|FADI_VIBCH	fadI	3-ketoacyl-CoA thiolase	Vibrio cholerae serotype O1 (strain ATCC 39315 / El Tor Inaba N16961)	3 SV=2	1629.16	0	21	sp|Q9KT59|FADI_VIBCH	1.13822e+08	1.05045e+08	1.11041e+08	4.69753e+07	4.75741e+07	4.71458e+07	1.11041e+08	4.71458e+07	0.0407902	0.00653109	1.23589	2.29993e-07	5.31619e-06
sp|Q9KLP4|GLGC2_VIBCH	glgC2	Glucose-1-phosphate adenylyltransferase 2	Vibrio cholerae serotype O1 (strain ATCC 39315 / El Tor Inaba N16961)	3 SV=1	758.96	0	14	sp|Q9KLP4|GLGC2_VIBCH	2.47798e+07	2.41682e+07	2.36966e+07	1.47344e+07	1.02883e+07	1.00944e+07	2.41682e+07	1.02883e+07	0.0224286	0.224222	1.2321	0.000445366	0.00108125
tr|Q9KMJ0|Q9KMJ0_VIBCH	VC_A0359	Plasmid stabilization element ParE, putative	Vibrio cholerae serotype O1 (strain ATCC 39315 / El Tor Inaba N16961)	4 SV=1	28.96	0.000480077	1	tr|Q9KMJ0|Q9KMJ0_VIBCH	101934	100207	115241	43646.8	41490	44777.6	101934	43646.8	0.0777586	0.0385702	1.22369	1.85237e-06	1.88551e-05
sp|Q9KQX1|Y1876_VIBCH	VC_1876	UPF0434 protein VC_1876	Vibrio cholerae serotype O1 (strain ATCC 39315 / El Tor Inaba N16961)	3 SV=1	150.68	0	3	sp|Q9KQX1|Y1876_VIBCH	5.12383e+06	5.30494e+06	5.33502e+06	2.01693e+06	2.4081e+06	2.27293e+06	5.30494e+06	2.27293e+06	0.0217417	0.088983	1.22279	3.31683e-06	2.82764e-05
tr|Q9KU95|Q9KU95_VIBCH	VC_0628	Uncharacterized protein	Vibrio cholerae serotype O1 (strain ATCC 39315 / El Tor Inaba N16961)	4 SV=1	736.01	0	10	tr|Q9KU95|Q9KU95_VIBCH	1.85532e+07	1.86484e+07	1.78032e+07	4.9573e+06	7.98592e+06	8.14738e+06	1.85532e+07	7.98592e+06	0.0252486	0.255612	1.21614	0.000408404	0.00100893
tr|Q9KMD0|Q9KMD0_VIBCH	VC_A0432	Uncharacterized protein	Vibrio cholerae serotype O1 (strain ATCC 39315 / El Tor Inaba N16961)	4 SV=1	287.12	0	2	tr|Q9KMD0|Q9KMD0_VIBCH	9.2834e+06	8.92349e+06	8.4563e+06	3.86847e+06	3.56593e+06	3.89006e+06	8.92349e+06	3.86847e+06	0.0466605	0.0480091	1.20584	9.14233e-07	1.2067e-05
tr|Q9KTY1|Q9KTY1_VIBCH	VC_0749	Iron-sulfur cluster assembly scaffold protein IscU	Vibrio cholerae serotype O1 (strain ATCC 39315 / El Tor Inaba N16961)	3 SV=1	361.84	0	6	tr|Q9KTY1|Q9KTY1_VIBCH	3.44481e+07	3.48126e+07	3.58503e+07	1.44169e+07	1.52148e+07	1.63913e+07	3.48126e+07	1.52148e+07	0.0207647	0.064742	1.19413	1.12514e-06	1.35689e-05
tr|Q9KRY0|Q9KRY0_VIBCH	VC_1503	Uncharacterized protein	Vibrio cholerae serotype O1 (strain ATCC 39315 / El Tor Inaba N16961)	4 SV=1	214.66	0	6	tr|Q9KRY0|Q9KRY0_VIBCH	9.36802e+06	9.32628e+06	9.22214e+06	5.67439e+06	4.08317e+06	4.00089e+06	9.32628e+06	4.08317e+06	0.00807362	0.205693	1.19161	0.000335803	0.000862439
tr|Q9KNN4|Q9KNN4_VIBCH	VC_2697	GGDEF family protein	Vibrio cholerae serotype O1 (strain ATCC 39315 / El Tor Inaba N16961)	4 SV=1	49.51	0	2	tr|Q9KNN4|Q9KNN4_VIBCH	1.27346e+06	1.29239e+06	1.26889e+06	688019	560050	559942	1.27346e+06	560050	0.00974764	0.122644	1.18512	2.15604e-05	0.000104005
tr|Q9KM11|Q9KM11_VIBCH	VC_A0578	Uncharacterized protein	Vibrio cholerae serotype O1 (strain ATCC 39315 / El Tor Inaba N16961)	4 SV=1	101.35	0	2	tr|Q9KM11|Q9KM11_VIBCH	615090	638271	620732	288340	275102	248982	620732	275102	0.0193518	0.0739551	1.174	1.75474e-06	1.80267e-05
sp|Q9KP46|PTSO_VIBCH	npr	Phosphocarrier protein NPr	Vibrio cholerae serotype O1 (strain ATCC 39315 / El Tor Inaba N16961)	3 SV=1	74.24	0	1	sp|Q9KP46|PTSO_VIBCH	390205	461102	498022	276992	204529	190175	461102	204529	0.121824	0.207848	1.17278	0.000923979	0.00197715
sp|Q9KSN0|TPMT_VIBCH	tpm	Thiopurine S-methyltransferase	Vibrio cholerae serotype O1 (strain ATCC 39315 / El Tor Inaba N16961)	3 SV=1	73.29	0	2	sp|Q9KSN0|TPMT_VIBCH	1.48213e+06	1.66832e+06	1.37626e+06	708079	661441	598850	1.48213e+06	661441	0.0979887	0.0835332	1.16399	1.80872e-05	9.03952e-05
tr|Q9KT61|Q9KT61_VIBCH	VC_1044	Uncharacterized protein	Vibrio cholerae serotype O1 (strain ATCC 39315 / El Tor Inaba N16961)	4 SV=1	87.42	0	3	tr|Q9KT61|Q9KT61_VIBCH	3.75861e+06	3.57924e+06	3.54858e+06	1.66652e+06	1.61004e+06	1.51553e+06	3.57924e+06	1.61004e+06	0.0312637	0.0477613	1.15256	6.5632e-07	9.58141e-06
tr|Q9KT60|Q9KT60_VIBCH	VC_1045	RNA polymerase sigma factor	Vibrio cholerae serotype O1 (strain ATCC 39315 / El Tor Inaba N16961)	3 SV=1	52.09	0	1	tr|Q9KT60|Q9KT60_VIBCH	98988.3	84719.7	106257	50823.6	38041.5	44580.8	98988.3	44580.8	0.113359	0.14369	1.15084	0.000166572	0.00049165
tr|Q9KQY7|Q9KQY7_VIBCH	VC_1860	Exodeoxyribonuclease III	Vibrio cholerae serotype O1 (strain ATCC 39315 / El Tor Inaba N16961)	4 SV=1	608.54	0	13	tr|Q9KQY7|Q9KQY7_VIBCH	2.02855e+07	2.43745e+07	2.21267e+07	9.9107e+06	9.9776e+06	1.03061e+07	2.21267e+07	9.9776e+06	0.0919887	0.0210297	1.14903	5.61305e-06	3.95408e-05
sp|Q9KR01|RUVA_VIBCH	ruvA	Holliday junction ATP-dependent DNA helicase RuvA	Vibrio cholerae serotype O1 (strain ATCC 39315 / El Tor Inaba N16961)	3 SV=1	116.7	0	4	sp|Q9KR01|RUVA_VIBCH	5.42919e+06	4.53227e+06	5.28105e+06	2.59726e+06	2.38513e+06	2.29712e+06	5.28105e+06	2.38513e+06	0.0946318	0.0635827	1.14675	2.17297e-05	0.000104369
tr|Q9KRW6|Q9KRW6_VIBCH	VC_1518	Uncharacterized protein	Vibrio cholerae serotype O1 (strain ATCC 39315 / El Tor Inaba N16961)	4 SV=1	216.7	0	4	tr|Q9KRW6|Q9KRW6_VIBCH	5.10809e+06	4.70688e+06	5.00426e+06	2.31493e+06	2.20458e+06	2.27952e+06	5.00426e+06	2.27952e+06	0.0421565	0.0248608	1.13442	5.70489e-07	8.67065e-06
tr|Q9KRA2|Q9KRA2_VIBCH	VC_1740	Oxidoreductase, acyl-CoA dehydrogenase family	Vibrio cholerae serotype O1 (strain ATCC 39315 / El Tor Inaba N16961)	4 SV=1	1060.98	0	26	tr|Q9KRA2|Q9KRA2_VIBCH	5.55398e+07	5.25339e+07	5.08207e+07	2.12057e+07	2.39648e+07	2.44607e+07	5.25339e+07	2.39648e+07	0.0451029	0.0755585	1.13233	3.4574e-06	2.89508e-05
tr|Q9KLA6|Q9KLA6_VIBCH	VC_A0840	Deoxycytidylate deaminase, putative	Vibrio cholerae serotype O1 (strain ATCC 39315 / El Tor Inaba N16961)	4 SV=1	456.44	0	7	tr|Q9KLA6|Q9KLA6_VIBCH	3.57968e+07	3.81105e+07	3.56644e+07	1.93911e+07	1.63849e+07	1.59803e+07	3.57968e+07	1.63849e+07	0.0376645	0.108013	1.12747	1.61464e-05	8.39703e-05
sp|Q9KQB8|ZNUC_VIBCH	znuC	Zinc import ATP-binding protein ZnuC	Vibrio cholerae serotype O1 (strain ATCC 39315 / El Tor Inaba N16961)	3 SV=1	37.45	0	1	sp|Q9KQB8|ZNUC_VIBCH	353384	297475	358135	142300	161882	162647	353384	161882	0.100301	0.074116	1.12629	2.79906e-05	0.000126242
tr|Q9KPB9|Q9KPB9_VIBCH	VC_2454	GGDEF family protein	Vibrio cholerae serotype O1 (strain ATCC 39315 / El Tor Inaba N16961)	4 SV=1	25.26	0.000474383	1	tr|Q9KPB9|Q9KPB9_VIBCH	95665	129355	127905	59017.3	52982.4	61061.1	127905	59017.3	0.1619	0.0728149	1.11586	0.00029154	0.00076741
tr|Q9KRH2|Q9KRH2_VIBCH	clsA	Cardiolipin synthase A	Vibrio cholerae serotype O1 (strain ATCC 39315 / El Tor Inaba N16961)	3 SV=1	332.3	0	6	tr|Q9KRH2|Q9KRH2_VIBCH	5.43838e+06	5.14414e+06	5.23025e+06	2.74156e+06	2.40635e+06	2.41406e+06	5.23025e+06	2.41406e+06	0.0287004	0.0759122	1.11542	4.05893e-06	3.1714e-05
tr|Q9KRI8|Q9KRI8_VIBCH	VC_1653	Sensory box sensor histidine kinase/response regulator VieS	Vibrio cholerae serotype O1 (strain ATCC 39315 / El Tor Inaba N16961)	4 SV=1	62.33	0	2	tr|Q9KRI8|Q9KRI8_VIBCH	544697	606006	470132	283118	245914	251454	544697	251454	0.125944	0.0771543	1.11516	7.81269e-05	0.00027518
tr|Q9KM00|Q9KM00_VIBCH	VC_A0589	Peptide ABC transporter, permease protein, putative	Vibrio cholerae serotype O1 (strain ATCC 39315 / El Tor Inaba N16961)	3 SV=1	71.32	0	2	tr|Q9KM00|Q9KM00_VIBCH	820232	718750	722208	513785	317641	335098	722208	335098	0.0764448	0.279178	1.10783	0.00227548	0.00421829
sp|Q9KSN4|IHFA_VIBCH	ihfA	Integration host factor subunit alpha	Vibrio cholerae serotype O1 (strain ATCC 39315 / El Tor Inaba N16961)	3 SV=1	1227.48	0	12	sp|Q9KSN4|IHFA_VIBCH	1.50574e+08	1.50093e+08	1.46895e+08	9.18915e+07	7.00964e+07	6.63491e+07	1.50093e+08	7.00964e+07	0.0134018	0.181219	1.09844	0.00025077	0.000677782
tr|Q9KM95|Q9KM95_VIBCH	VC_A0486	Uncharacterized protein	Vibrio cholerae serotype O1 (strain ATCC 39315 / El Tor Inaba N16961)	4 SV=1	30.68	0	2	tr|Q9KM95|Q9KM95_VIBCH	848085	773609	1.02394e+06	510756	354522	396232	848085	396232	0.14576	0.192377	1.09786	0.000699627	0.00155558
sp|P0C6D0|FNR_VIBCH	fnr	Fumarate and nitrate reduction regulatory protein	Vibrio cholerae serotype O1 (strain ATCC 39315 / El Tor Inaba N16961)	3 SV=1	787.35	0	8	sp|P0C6D0|FNR_VIBCH	3.12706e+07	3.07526e+07	2.99012e+07	1.37939e+07	1.45339e+07	1.43734e+07	3.07526e+07	1.43734e+07	0.0225646	0.0273458	1.09731	2.90853e-07	6.20051e-06
tr|Q9KQY3|Q9KQY3_VIBCH	VC_1864	Amino acid ABC transporter, ATP-binding protein	Vibrio cholerae serotype O1 (strain ATCC 39315 / El Tor Inaba N16961)	4 SV=1	498.18	0	10	tr|Q9KQY3|Q9KQY3_VIBCH	1.25233e+07	1.21255e+07	1.22945e+07	5.90843e+06	5.75129e+06	5.60171e+06	1.22945e+07	5.75129e+06	0.0162121	0.0266568	1.09605	2.40978e-07	5.51268e-06
tr|Q9KNN6|Q9KNN6_VIBCH	trmL	tRNA (cytidine(34)-2'-O)-methyltransferase	Vibrio cholerae serotype O1 (strain ATCC 39315 / El Tor Inaba N16961)	3 SV=1	39.99	0	3	tr|Q9KNN6|Q9KNN6_VIBCH	535993	356251	575766	250800	270584	250128	535993	250800	0.239014	0.0451872	1.09568	0.00295851	0.00529003
sp|Q9KSP7|EFPL_VIBCH	VC_1209	Elongation factor P-like protein	Vibrio cholerae serotype O1 (strain ATCC 39315 / El Tor Inaba N16961)	3 SV=2	672.47	0	8	sp|Q9KSP7|EFPL_VIBCH	8.66599e+07	8.78063e+07	8.93981e+07	5.32468e+07	4.12054e+07	3.82492e+07	8.78063e+07	4.12054e+07	0.0156341	0.179596	1.09149	0.000220349	0.000608911
tr|Q9KLP8|Q9KLP8_VIBCH	VC_A0695	Uncharacterized protein	Vibrio cholerae serotype O1 (strain ATCC 39315 / El Tor Inaba N16961)	4 SV=1	33.44	0	1	tr|Q9KLP8|Q9KLP8_VIBCH	269553	344508	324311	187841	120570	152308	324311	152308	0.12399	0.219138	1.09039	0.00124726	0.00253217
tr|Q9KU86|Q9KU86_VIBCH	ftsH	ATP-dependent zinc metalloprotease FtsH	Vibrio cholerae serotype O1 (strain ATCC 39315 / El Tor Inaba N16961)	3 SV=1	2273.16	0	29	tr|Q9KU86|Q9KU86_VIBCH	2.01836e+08	2.02709e+08	2.0521e+08	9.52445e+07	9.57724e+07	9.42014e+07	2.02709e+08	9.52445e+07	0.00861604	0.00840888	1.0897	1.1309e-07	3.69038e-06
tr|Q9KPJ1|Q9KPJ1_VIBCH	VC_2376	Glutamate synthase, large subunit	Vibrio cholerae serotype O1 (strain ATCC 39315 / El Tor Inaba N16961)	4 SV=1	3199.17	0	54	tr|Q9KPJ1|Q9KPJ1_VIBCH	1.44576e+08	1.42559e+08	1.36541e+08	7.2453e+07	6.62982e+07	6.7051e+07	1.42559e+08	6.7051e+07	0.0295988	0.0489399	1.08822	1.34218e-06	1.51954e-05
tr|Q9KQF4|Q9KQF4_VIBCH	VC_2044	Glutaredoxin	Vibrio cholerae serotype O1 (strain ATCC 39315 / El Tor Inaba N16961)	3 SV=1	537.56	0	5	tr|Q9KQF4|Q9KQF4_VIBCH	9.33912e+07	9.38888e+07	9.60463e+07	4.26472e+07	4.58041e+07	4.4279e+07	9.38888e+07	4.4279e+07	0.0149441	0.0356834	1.08433	3.65543e-07	6.96335e-06
tr|Q9KL98|Q9KL98_VIBCH	VC_A0848	GGDEF family protein	Vibrio cholerae serotype O1 (strain ATCC 39315 / El Tor Inaba N16961)	4 SV=1	73.8	0	1	tr|Q9KL98|Q9KL98_VIBCH	556926	581257	566922	387509	260229	268355	566922	268355	0.0215175	0.233343	1.079	0.00118657	0.00244022
tr|Q9KS80|Q9KS80_VIBCH	VC_1379	Uncharacterized protein	Vibrio cholerae serotype O1 (strain ATCC 39315 / El Tor Inaba N16961)	4 SV=1	46.46	0	1	tr|Q9KS80|Q9KS80_VIBCH	871073	858391	851929	420516	410510	373363	858391	410510	0.0113182	0.0618838	1.06422	1.45003e-06	1.57615e-05
tr|Q9KM93|Q9KM93_VIBCH	VC_A0488	Antitoxin	Vibrio cholerae serotype O1 (strain ATCC 39315 / El Tor Inaba N16961)	3 SV=1	92.83	0	2	tr|Q9KM93|Q9KM93_VIBCH	673044	774905	699682	353005	276750	336406	699682	336406	0.0737929	0.124521	1.0565	4.47203e-05	0.000180099
tr|Q9KUI3|Q9KUI3_VIBCH	VC_0538	Thiosulfate ABC transporter, periplasmic thiosulfate-binding protein	Vibrio cholerae serotype O1 (strain ATCC 39315 / El Tor Inaba N16961)	4 SV=1	818.96	0	11	tr|Q9KUI3|Q9KUI3_VIBCH	4.62588e+07	5.05369e+07	4.61489e+07	2.23382e+07	2.12996e+07	2.22496e+07	4.62588e+07	2.22496e+07	0.0525159	0.0262153	1.05595	9.73233e-07	1.24721e-05
tr|Q9KQ02|Q9KQ02_VIBCH	VC_2205	Uncharacterized protein	Vibrio cholerae serotype O1 (strain ATCC 39315 / El Tor Inaba N16961)	4 SV=1	140.05	0	3	tr|Q9KQ02|Q9KQ02_VIBCH	1.05897e+06	1.02906e+06	1.08125e+06	811670	462561	510047	1.05897e+06	510047	0.0247885	0.318355	1.05396	0.00630025	0.0103023
tr|Q9KKR8|Q9KKR8_VIBCH	VC_A1033	Extracellular solute-binding protein, putative	Vibrio cholerae serotype O1 (strain ATCC 39315 / El Tor Inaba N16961)	4 SV=1	913.89	0	16	tr|Q9KKR8|Q9KKR8_VIBCH	5.8938e+07	6.09253e+07	5.87801e+07	3.15105e+07	2.84781e+07	2.64881e+07	5.8938e+07	2.84781e+07	0.0200773	0.0877398	1.04934	7.21685e-06	4.64179e-05
tr|Q9KPD2|Q9KPD2_VIBCH	VC_2440	Uncharacterized protein	Vibrio cholerae serotype O1 (strain ATCC 39315 / El Tor Inaba N16961)	4 SV=1	773.72	0	16	tr|Q9KPD2|Q9KPD2_VIBCH	2.18153e+07	2.13077e+07	2.25833e+07	1.04871e+07	1.05931e+07	1.0625e+07	2.18153e+07	1.05931e+07	0.0293219	0.00683075	1.04222	2.934e-07	6.20051e-06
sp|Q9KUW9|METH_VIBCH	metH	Methionine synthase	Vibrio cholerae serotype O1 (strain ATCC 39315 / El Tor Inaba N16961)	3 SV=1	844.96	0	20	sp|Q9KUW9|METH_VIBCH	1.6317e+07	1.57456e+07	1.66945e+07	8.20082e+06	7.93392e+06	7.73454e+06	1.6317e+07	7.93392e+06	0.0293946	0.0294042	1.04027	6.09229e-07	9.12657e-06
tr|Q9KN22|Q9KN22_VIBCH	VC_A0144	Immunogenic protein	Vibrio cholerae serotype O1 (strain ATCC 39315 / El Tor Inaba N16961)	4 SV=1	797.51	0	12	tr|Q9KN22|Q9KN22_VIBCH	5.64989e+07	5.36561e+07	5.33968e+07	2.90262e+07	2.48681e+07	2.62099e+07	5.36561e+07	2.62099e+07	0.0315694	0.079479	1.03363	6.27975e-06	4.27177e-05
tr|Q9KL45|Q9KL45_VIBCH	VC_A0903	Uncharacterized protein	Vibrio cholerae serotype O1 (strain ATCC 39315 / El Tor Inaba N16961)	3 SV=1	461.67	0	8	tr|Q9KL45|Q9KL45_VIBCH	5.36443e+06	5.53831e+06	5.22511e+06	2.82934e+06	2.60308e+06	2.6253e+06	5.36443e+06	2.6253e+06	0.0291891	0.046432	1.03094	1.47337e-06	1.57615e-05
tr|Q9KLG1|Q9KLG1_VIBCH	VC_A0783	Arylesterase	Vibrio cholerae serotype O1 (strain ATCC 39315 / El Tor Inaba N16961)	4 SV=1	113.48	0	4	tr|Q9KLG1|Q9KLG1_VIBCH	1.11904e+07	1.16636e+07	1.05417e+07	5.68952e+06	5.4845e+06	5.15757e+06	1.11904e+07	5.4845e+06	0.0505954	0.0492839	1.02882	3.11978e-06	2.76912e-05
tr|Q9KM39|Q9KM39_VIBCH	VC_A0550	Uncharacterized protein	Vibrio cholerae serotype O1 (strain ATCC 39315 / El Tor Inaba N16961)	4 SV=1	31.31	0	1	tr|Q9KM39|Q9KM39_VIBCH	158778	146178	185375	93609.6	72212.9	78079.6	158778	78079.6	0.122429	0.13599	1.02399	0.000252936	0.000682803
tr|Q9KSK9|Q9KSK9_VIBCH	VC_1247	Uncharacterized protein	Vibrio cholerae serotype O1 (strain ATCC 39315 / El Tor Inaba N16961)	4 SV=1	92.5	0	1	tr|Q9KSK9|Q9KSK9_VIBCH	3.1117e+06	3.00524e+06	2.6046e+06	1.48061e+06	1.49629e+06	1.44688e+06	3.00524e+06	1.48061e+06	0.0919762	0.0171205	1.02129	1.48804e-05	7.88058e-05
tr|Q9KKS3|Q9KKS3_VIBCH	VC_A1027	Maltose operon periplasmic protein, putative	Vibrio cholerae serotype O1 (strain ATCC 39315 / El Tor Inaba N16961)	4 SV=1	654.44	0	10	tr|Q9KKS3|Q9KKS3_VIBCH	2.99432e+07	3.21244e+07	3.20034e+07	1.86152e+07	1.5087e+07	1.58021e+07	3.20034e+07	1.58021e+07	0.0390956	0.113032	1.01811	4.87329e-05	0.000189053
tr|Q9KQ36|Q9KQ36_VIBCH	VC_2168	Uncharacterized protein	Vibrio cholerae serotype O1 (strain ATCC 39315 / El Tor Inaba N16961)	4 SV=1	1056.6	0	12	tr|Q9KQ36|Q9KQ36_VIBCH	4.76541e+07	4.48173e+07	4.653e+07	2.29754e+07	2.3161e+07	2.28877e+07	4.653e+07	2.29754e+07	0.0308317	0.0060641	1.01807	3.99639e-07	7.2361e-06
tr|Q9KUN2|Q9KUN2_VIBCH	VC_0483	Uncharacterized protein	Vibrio cholerae serotype O1 (strain ATCC 39315 / El Tor Inaba N16961)	4 SV=1	1010.43	0	9	tr|Q9KUN2|Q9KUN2_VIBCH	1.28161e+08	1.4528e+08	1.32596e+08	7.10583e+07	6.58692e+07	6.45805e+07	1.32596e+08	6.58692e+07	0.065643	0.0510506	1.00936	6.29503e-06	4.27177e-05
sp|Q9KP33|Y2546_VIBCH	VC_2546	Putative gamma-glutamylcyclotransferase VC_2546	Vibrio cholerae serotype O1 (strain ATCC 39315 / El Tor Inaba N16961)	3 SV=1	70.36	0	2	sp|Q9KP33|Y2546_VIBCH	2.18221e+06	2.05109e+06	2.16197e+06	1.23279e+06	996301	1.07786e+06	2.16197e+06	1.07786e+06	0.0331136	0.108977	1.00417	3.48721e-05	0.000148114
tr|Q9KKP7|Q9KKP7_VIBCH	VC_A1055	Transcriptional regulator, LysR family	Vibrio cholerae serotype O1 (strain ATCC 39315 / El Tor Inaba N16961)	4 SV=1	128.72	0	3	tr|Q9KKP7|Q9KKP7_VIBCH	1.1383e+06	1.20621e+06	1.16603e+06	623980	581889	563351	1.16603e+06	581889	0.0291785	0.0526802	1.00279	2.15004e-06	2.08179e-05
tr|Q9KRE6|Q9KRE6_VIBCH	VC_1696	DNA-binding protein inhibitor Id-2-related protein	Vibrio cholerae serotype O1 (strain ATCC 39315 / El Tor Inaba N16961)	4 SV=1	497.71	0	3	tr|Q9KRE6|Q9KRE6_VIBCH	8.89305e+07	9.75288e+07	9.13537e+07	5.21117e+07	4.56663e+07	4.4683e+07	9.13537e+07	4.56663e+07	0.0478752	0.0849739	1.00033	1.57119e-05	8.2228e-05
tr|Q9KM18|Q9KM18_VIBCH	VC_A0571	Uncharacterized protein	Vibrio cholerae serotype O1 (strain ATCC 39315 / El Tor Inaba N16961)	4 SV=1	427.95	0	6	tr|Q9KM18|Q9KM18_VIBCH	4.33674e+06	4.3013e+06	4.34027e+06	2.94002e+06	2.16976e+06	1.91067e+06	4.33674e+06	2.16976e+06	0.00498227	0.228795	0.999078	0.00122488	0.00249827
tr|Q9KPJ0|Q9KPJ0_VIBCH	VC_2377	Glutamate synthase, small subunit	Vibrio cholerae serotype O1 (strain ATCC 39315 / El Tor Inaba N16961)	4 SV=1	942.83	0	13	tr|Q9KPJ0|Q9KPJ0_VIBCH	2.95314e+07	2.85736e+07	2.84022e+07	1.58118e+07	1.42988e+07	1.40046e+07	2.85736e+07	1.42988e+07	0.0211033	0.0659422	0.99879	3.75521e-06	3.03011e-05
tr|Q9KLG2|Q9KLG2_VIBCH	VC_A0782	ABC transporter, ATP-binding protein	Vibrio cholerae serotype O1 (strain ATCC 39315 / El Tor Inaba N16961)	4 SV=1	85.55	0	2	tr|Q9KLG2|Q9KLG2_VIBCH	603040	714370	576307	301891	287586	327387	603040	301891	0.116	0.0659672	0.998226	4.37032e-05	0.000176323
tr|Q9KRN2|Q9KRN2_VIBCH	VC_1604	Transcriptional regulatory protein	Vibrio cholerae serotype O1 (strain ATCC 39315 / El Tor Inaba N16961)	4 SV=1	66.96	0	2	tr|Q9KRN2|Q9KRN2_VIBCH	574257	570365	521157	331898	279192	285755	570365	285755	0.0533052	0.0960805	0.997107	4.18534e-05	0.000170408
tr|Q9KRG7|Q9KRG7_VIBCH	VC_1675	Multidrug resistance protein, putative	Vibrio cholerae serotype O1 (strain ATCC 39315 / El Tor Inaba N16961)	4 SV=1	621.83	0	11	tr|Q9KRG7|Q9KRG7_VIBCH	5.91697e+06	6.67745e+06	6.22783e+06	3.55685e+06	2.86564e+06	3.1276e+06	6.22783e+06	3.1276e+06	0.0609398	0.10962	0.993674	4.7884e-05	0.000186884
tr|Q9KKL7|Q9KKL7_VIBCH	VC_A1086	Response regulator	Vibrio cholerae serotype O1 (strain ATCC 39315 / El Tor Inaba N16961)	4 SV=1	297.3	0	7	tr|Q9KKL7|Q9KKL7_VIBCH	1.76204e+06	1.62201e+06	1.68026e+06	1.11317e+06	846031	782699	1.68026e+06	846031	0.0416694	0.191905	0.989903	0.000605362	0.00138914
tr|Q9KRN1|Q9KRN1_VIBCH	VC_1605	Sensor kinase citA, putative	Vibrio cholerae serotype O1 (strain ATCC 39315 / El Tor Inaba N16961)	4 SV=1	146.4	0	5	tr|Q9KRN1|Q9KRN1_VIBCH	1.72786e+06	1.75761e+06	1.77392e+06	880484	933183	886298	1.75761e+06	886298	0.0133224	0.0321051	0.987747	6.16076e-07	9.12657e-06
sp|O34419|RSTR_VIBCH	rstR1	Cryptic phage CTXphi transcriptional repressor RstR	Vibrio cholerae serotype O1 (strain ATCC 39315 / El Tor Inaba N16961)	3 SV=1	578.06	0	7	sp|O34419|RSTR_VIBCH	3.16295e+07	3.1227e+07	3.2398e+07	1.95261e+07	1.59729e+07	1.58448e+07	3.16295e+07	1.59729e+07	0.0187376	0.122081	0.98564	6.6003e-05	0.000240494
tr|Q9KMX1|Q9KMX1_VIBCH	VC_A0195	Uncharacterized protein	Vibrio cholerae serotype O1 (strain ATCC 39315 / El Tor Inaba N16961)	4 SV=1	57.93	0	1	tr|Q9KMX1|Q9KMX1_VIBCH	904443	1.09207e+06	884105	647748	458932	432252	904443	458932	0.119401	0.229005	0.978749	0.00195581	0.00371252
sp|Q9KMW9|GUAC_VIBCH	guaC	GMP reductase	Vibrio cholerae serotype O1 (strain ATCC 39315 / El Tor Inaba N16961)	3 SV=1	246.95	0	4	sp|Q9KMW9|GUAC_VIBCH	1.49672e+06	1.407e+06	1.46692e+06	747214	765068	723169	1.46692e+06	747214	0.0313656	0.0282168	0.973201	9.17371e-07	1.2067e-05
sp|Q9KUX2|CYSH_VIBCH	cysH	Phosphoadenosine phosphosulfate reductase	Vibrio cholerae serotype O1 (strain ATCC 39315 / El Tor Inaba N16961)	3 SV=1	66.37	0	2	sp|Q9KUX2|CYSH_VIBCH	982826	920799	788096	385982	469708	569905	920799	469708	0.110873	0.193781	0.971124	0.00120508	0.00246913
sp|P0C6C4|FLAB_VIBCH	flaB	Flagellin B	Vibrio cholerae serotype O1 (strain ATCC 39315 / El Tor Inaba N16961)	3 SV=1	1916.02	0	15	sp|P0C6C4|FLAB_VIBCH	2.54016e+08	2.80556e+08	2.75779e+08	1.41797e+08	1.2933e+08	1.40923e+08	2.75779e+08	1.40923e+08	0.0523742	0.0506682	0.968608	5.02885e-06	3.64418e-05
tr|Q9KTV3|Q9KTV3_VIBCH	VC_0784	Sodium/alanine symporter	Vibrio cholerae serotype O1 (strain ATCC 39315 / El Tor Inaba N16961)	4 SV=1	405.3	0	5	tr|Q9KTV3|Q9KTV3_VIBCH	7.91144e+07	8.04709e+07	7.3273e+07	4.47722e+07	3.72842e+07	4.04278e+07	7.91144e+07	4.04278e+07	0.0492753	0.0920929	0.968592	2.87119e-05	0.00012871
tr|Q9KKR6|Q9KKR6_VIBCH	VC_A1035	Uncharacterized protein	Vibrio cholerae serotype O1 (strain ATCC 39315 / El Tor Inaba N16961)	4 SV=1	143.72	0	3	tr|Q9KKR6|Q9KKR6_VIBCH	3.29251e+06	3.45929e+06	4.02741e+06	2.21774e+06	1.6079e+06	1.77148e+06	3.45929e+06	1.77148e+06	0.107228	0.169183	0.965519	0.000523184	0.00123374
sp|Q9KNZ2|RL29_VIBCH	rpmC	50S ribosomal protein L29	Vibrio cholerae serotype O1 (strain ATCC 39315 / El Tor Inaba N16961)	3 SV=1	880.28	0	6	sp|Q9KNZ2|RL29_VIBCH	9.63749e+07	1.0595e+08	9.79291e+07	5.02749e+07	5.06031e+07	4.72543e+07	9.79291e+07	5.02749e+07	0.0513415	0.0373855	0.961899	2.19951e-06	2.09953e-05
sp|Q9KPH8|CARA_VIBCH	carA	Carbamoyl-phosphate synthase small chain	Vibrio cholerae serotype O1 (strain ATCC 39315 / El Tor Inaba N16961)	3 SV=1	848.12	0	10	sp|Q9KPH8|CARA_VIBCH	7.00501e+07	7.34464e+07	7.05437e+07	4.73637e+07	3.62447e+07	3.58354e+07	7.05437e+07	3.62447e+07	0.0257198	0.164284	0.960746	0.000350938	0.000890997
tr|Q9KT68|Q9KT68_VIBCH	VC_1037	Iron-sulfur cluster carrier protein	Vibrio cholerae serotype O1 (strain ATCC 39315 / El Tor Inaba N16961)	3 SV=1	125.07	0	4	tr|Q9KT68|Q9KT68_VIBCH	6.74055e+06	6.84217e+06	6.62126e+06	3.36219e+06	3.46454e+06	3.52317e+06	6.74055e+06	3.46454e+06	0.0164185	0.0236156	0.960204	4.53604e-07	7.79172e-06
tr|Q9KMW8|Q9KMW8_VIBCH	VC_A0198	Site-specific DNA-methyltransferase, putative	Vibrio cholerae serotype O1 (strain ATCC 39315 / El Tor Inaba N16961)	3 SV=1	174.17	0	5	tr|Q9KMW8|Q9KMW8_VIBCH	3.39952e+06	3.40051e+06	2.99675e+06	1.96868e+06	1.6528e+06	1.75917e+06	3.39952e+06	1.75917e+06	0.0712964	0.0896097	0.950434	6.62014e-05	0.000240821
tr|Q9KNN9|Q9KNN9_VIBCH	VC_2692	Transcriptional regulator CpxR	Vibrio cholerae serotype O1 (strain ATCC 39315 / El Tor Inaba N16961)	4 SV=1	131.38	0	4	tr|Q9KNN9|Q9KNN9_VIBCH	3.44358e+06	3.4662e+06	3.3703e+06	1.85996e+06	1.78342e+06	1.52924e+06	3.44358e+06	1.78342e+06	0.0146287	0.100411	0.949261	1.92026e-05	9.448e-05
sp|Q9KUR8|DJLA_VIBCH	djlA	DnaJ-like protein DjlA	Vibrio cholerae serotype O1 (strain ATCC 39315 / El Tor Inaba N16961)	3 SV=1	137.72	0	3	sp|Q9KUR8|DJLA_VIBCH	1.26479e+06	1.23933e+06	1.02671e+06	567138	643960	660913	1.23933e+06	643960	0.111075	0.0800815	0.944516	0.000132998	0.000415082
tr|Q9KKW9|Q9KKW9_VIBCH	VC_A0981	Uncharacterized protein	Vibrio cholerae serotype O1 (strain ATCC 39315 / El Tor Inaba N16961)	4 SV=1	459.94	0	6	tr|Q9KKW9|Q9KKW9_VIBCH	2.38725e+07	2.14245e+07	2.2555e+07	1.56665e+07	1.13538e+07	1.17332e+07	2.2555e+07	1.17332e+07	0.0541704	0.184861	0.942848	0.000872797	0.00188215
sp|Q9KP00|RL18_VIBCH	rplR	50S ribosomal protein L18	Vibrio cholerae serotype O1 (strain ATCC 39315 / El Tor Inaba N16961)	3 SV=1	603.27	0	7	sp|Q9KP00|RL18_VIBCH	9.33579e+07	1.03759e+08	9.6842e+07	5.0392e+07	5.04427e+07	5.21982e+07	9.6842e+07	5.04427e+07	0.0540279	0.0201625	0.940989	2.49816e-06	2.30976e-05
sp|Q9KRC2|TORD_VIBCH	torD	Chaperone protein TorD	Vibrio cholerae serotype O1 (strain ATCC 39315 / El Tor Inaba N16961)	3 SV=1	45.77	0	1	sp|Q9KRC2|TORD_VIBCH	318538	375461	343837	166877	192896	179107	343837	179107	0.0824404	0.0724696	0.940907	3.27998e-05	0.000142733
tr|Q9KSN9|Q9KSN9_VIBCH	VC_1217	Uncharacterized protein	Vibrio cholerae serotype O1 (strain ATCC 39315 / El Tor Inaba N16961)	4 SV=1	33.24	0	1	tr|Q9KSN9|Q9KSN9_VIBCH	224884	233278	267530	128668	121654	120656	233278	121654	0.0933957	0.0353109	0.939268	1.74994e-05	8.82524e-05
sp|Q9KNW4|ASTD_VIBCH	astD	N-succinylglutamate 5-semialdehyde dehydrogenase	Vibrio cholerae serotype O1 (strain ATCC 39315 / El Tor Inaba N16961)	3 SV=1	1620.24	0	19	sp|Q9KNW4|ASTD_VIBCH	1.66164e+08	1.63029e+08	1.61355e+08	9.10756e+07	8.43741e+07	8.50446e+07	1.63029e+08	8.50446e+07	0.0149303	0.0425056	0.938835	1.44345e-06	1.57615e-05
tr|Q9KUC6|Q9KUC6_VIBCH	dksA	RNA polymerase-binding transcription factor DksA	Vibrio cholerae serotype O1 (strain ATCC 39315 / El Tor Inaba N16961)	3 SV=1	362.75	0	5	tr|Q9KUC6|Q9KUC6_VIBCH	5.97446e+07	6.14253e+07	5.95981e+07	2.88159e+07	3.44149e+07	3.12179e+07	5.97446e+07	3.12179e+07	0.0168495	0.0892204	0.936437	1.42618e-05	7.58921e-05
tr|Q9KL51|Q9KL51_VIBCH	VC_A0897	DevB protein	Vibrio cholerae serotype O1 (strain ATCC 39315 / El Tor Inaba N16961)	1 SV=1	657.97	0	9	tr|Q9KL51|Q9KL51_VIBCH	1.97615e+07	2.20402e+07	2.03966e+07	1.36647e+07	1.06637e+07	9.79931e+06	2.03966e+07	1.06637e+07	0.0567205	0.178334	0.935621	0.000559932	0.00130377
tr|Q9KMA1|Q9KMA1_VIBCH	VC_A0477	Antitoxin	Vibrio cholerae serotype O1 (strain ATCC 39315 / El Tor Inaba N16961)	3 SV=1	60.34	0	1	tr|Q9KMA1|Q9KMA1_VIBCH	113740	125568	140966	69979.7	48543	66115.6	125568	66115.6	0.107702	0.185642	0.9254	0.000607333	0.00139222
tr|Q9KU75|Q9KU75_VIBCH	VC_0648	Lipoprotein NlpI	Vibrio cholerae serotype O1 (strain ATCC 39315 / El Tor Inaba N16961)	4 SV=1	288.21	0	6	tr|Q9KU75|Q9KU75_VIBCH	6.57323e+06	6.55914e+06	6.57631e+06	3.49675e+06	3.46432e+06	3.41466e+06	6.57323e+06	3.46432e+06	0.00139403	0.0119541	0.924032	3.02749e-07	6.22036e-06
tr|Q9KKU5|Q9KKU5_VIBCH	VC_A1005	Transcriptional regulator, MarR family	Vibrio cholerae serotype O1 (strain ATCC 39315 / El Tor Inaba N16961)	4 SV=1	104.91	0	2	tr|Q9KKU5|Q9KKU5_VIBCH	213839	251373	206467	110252	112848	114254	213839	112848	0.10756	0.0180556	0.922142	2.22659e-05	0.000105799
sp|Q9KPH9|CARB_VIBCH	carB	Carbamoyl-phosphate synthase large chain	Vibrio cholerae serotype O1 (strain ATCC 39315 / El Tor Inaba N16961)	3 SV=1	3403.27	0	47	sp|Q9KPH9|CARB_VIBCH	2.24832e+08	2.2356e+08	2.2098e+08	1.61989e+08	1.17359e+08	1.18065e+08	2.2356e+08	1.18065e+08	0.00879586	0.192991	0.921074	0.00121028	0.0024775
tr|Q9KMZ5|Q9KMZ5_VIBCH	VC_A0171	Uncharacterized protein	Vibrio cholerae serotype O1 (strain ATCC 39315 / El Tor Inaba N16961)	4 SV=1	47.32	0	3	tr|Q9KMZ5|Q9KMZ5_VIBCH	465243	459868	420875	242921	234730	246307	459868	242921	0.0539689	0.0246658	0.920733	3.94833e-06	3.12966e-05
sp|Q9KNY8|RS19_VIBCH	rpsS	30S ribosomal protein S19	Vibrio cholerae serotype O1 (strain ATCC 39315 / El Tor Inaba N16961)	3 SV=1	585.83	0	5	sp|Q9KNY8|RS19_VIBCH	7.70683e+07	8.05403e+07	8.16341e+07	4.00869e+07	4.2621e+07	4.40257e+07	8.05403e+07	4.2621e+07	0.0298932	0.0472539	0.918146	2.7376e-06	2.47902e-05
tr|Q9KLI5|Q9KLI5_VIBCH	VC_A0759	Arginine ABC transporter, periplasmic arginine-binding protein	Vibrio cholerae serotype O1 (strain ATCC 39315 / El Tor Inaba N16961)	3 SV=1	1563.6	0	10	tr|Q9KLI5|Q9KLI5_VIBCH	2.77551e+08	2.70104e+08	2.60207e+08	1.44151e+08	1.43086e+08	1.39187e+08	2.70104e+08	1.43086e+08	0.0323097	0.0183872	0.916633	9.19031e-07	1.2067e-05
tr|Q9KNL8|Q9KNL8_VIBCH	VC_2714	Transcriptional regulator OmpR	Vibrio cholerae serotype O1 (strain ATCC 39315 / El Tor Inaba N16961)	4 SV=1	687.99	0	11	tr|Q9KNL8|Q9KNL8_VIBCH	5.90339e+07	6.0586e+07	5.77677e+07	3.18621e+07	3.13715e+07	3.03366e+07	5.90339e+07	3.13715e+07	0.0238729	0.0249687	0.912088	7.89637e-07	1.08161e-05
tr|Q9KRX8|Q9KRX8_VIBCH	VC_1505	Uncharacterized protein	Vibrio cholerae serotype O1 (strain ATCC 39315 / El Tor Inaba N16961)	4 SV=1	71.01	0	3	tr|Q9KRX8|Q9KRX8_VIBCH	680423	637788	669155	390469	357682	340696	669155	357682	0.0333505	0.0697101	0.903662	1.12835e-05	6.5034e-05
sp|Q9KP03|RL15_VIBCH	rplO	50S ribosomal protein L15	Vibrio cholerae serotype O1 (strain ATCC 39315 / El Tor Inaba N16961)	3 SV=1	524.67	0	7	sp|Q9KP03|RL15_VIBCH	1.10012e+08	1.04697e+08	1.04471e+08	5.16984e+07	5.70161e+07	5.61092e+07	1.04697e+08	5.61092e+07	0.0294762	0.0517779	0.899907	2.69355e-06	2.46104e-05
sp|Q9KNY3|RS10_VIBCH	rpsJ	30S ribosomal protein S10	Vibrio cholerae serotype O1 (strain ATCC 39315 / El Tor Inaba N16961)	3 SV=1	480.92	0	7	sp|Q9KNY3|RS10_VIBCH	1.67539e+08	1.79811e+08	1.72815e+08	9.88296e+07	9.26334e+07	8.91734e+07	1.72815e+08	9.26334e+07	0.0355052	0.0522985	0.899625	4.6741e-06	3.49175e-05
tr|Q9KRG9|Q9KRG9_VIBCH	VC_1673	Transporter, AcrB/D/F family	Vibrio cholerae serotype O1 (strain ATCC 39315 / El Tor Inaba N16961)	4 SV=1	351.99	0	6	tr|Q9KRG9|Q9KRG9_VIBCH	5.45424e+06	5.09773e+06	4.95689e+06	3.35934e+06	2.56196e+06	2.73695e+06	5.09773e+06	2.73695e+06	0.0495878	0.145209	0.897289	0.000260291	0.000699256
tr|Q9KMV6|Q9KMV6_VIBCH	VC_A0212	Uncharacterized protein	Vibrio cholerae serotype O1 (strain ATCC 39315 / El Tor Inaba N16961)	4 SV=1	156.48	0	5	tr|Q9KMV6|Q9KMV6_VIBCH	1.66144e+06	1.68837e+06	1.69245e+06	1.03523e+06	754101	906649	1.68837e+06	906649	0.010026	0.156603	0.897018	0.000237342	0.000646211
tr|Q9KRH0|Q9KRH0_VIBCH	VC_1672	DNA-3-methyladenine glycosidase I	Vibrio cholerae serotype O1 (strain ATCC 39315 / El Tor Inaba N16961)	4 SV=1	90.79	0	2	tr|Q9KRH0|Q9KRH0_VIBCH	922136	737865	844601	542827	454787	450762	844601	454787	0.11082	0.107771	0.893079	0.000438596	0.00106715
tr|Q9KKP6|Q9KKP6_VIBCH	VC_A1056	Methyl-accepting chemotaxis protein	Vibrio cholerae serotype O1 (strain ATCC 39315 / El Tor Inaba N16961)	4 SV=1	62.96	0	1	tr|Q9KKP6|Q9KKP6_VIBCH	65890.2	116218	64951.4	53212.1	32844.9	35515.7	65890.2	35515.7	0.356169	0.273142	0.891607	0.0144894	0.0215351
tr|Q9KQX3|Q9KQX3_VIBCH	VC_1874	Uncharacterized protein	Vibrio cholerae serotype O1 (strain ATCC 39315 / El Tor Inaba N16961)	4 SV=1	1057.04	0	16	tr|Q9KQX3|Q9KQX3_VIBCH	3.70254e+07	3.64258e+07	3.68424e+07	2.07397e+07	1.98601e+07	1.89068e+07	3.68424e+07	1.98601e+07	0.00835947	0.0462133	0.891493	1.91607e-06	1.90953e-05
tr|Q9KM92|Q9KM92_VIBCH	VC_A0489	Uncharacterized protein	Vibrio cholerae serotype O1 (strain ATCC 39315 / El Tor Inaba N16961)	4 SV=1	21.81	0.000469043	1	tr|Q9KM92|Q9KM92_VIBCH	52686	328347	88354.7	47700.8	35954.1	48814.2	88354.7	47700.8	0.95819	0.161361	0.889295	0.0799179	0.101452
tr|Q9KMX4|Q9KMX4_VIBCH	VC_A0192	D-lactate dehydrogenase	Vibrio cholerae serotype O1 (strain ATCC 39315 / El Tor Inaba N16961)	3 SV=1	994.47	0	13	tr|Q9KMX4|Q9KMX4_VIBCH	4.95392e+07	4.97388e+07	4.95277e+07	2.50254e+07	2.68077e+07	2.77684e+07	4.95392e+07	2.68077e+07	0.00239398	0.0524561	0.885924	2.46607e-06	2.28962e-05
tr|Q9KSU4|Q9KSU4_VIBCH	VC_1162	Uncharacterized protein	Vibrio cholerae serotype O1 (strain ATCC 39315 / El Tor Inaba N16961)	4 SV=1	224.83	0	3	tr|Q9KSU4|Q9KSU4_VIBCH	3.40614e+06	3.34166e+06	3.2644e+06	2.12945e+06	1.67292e+06	1.81259e+06	3.34166e+06	1.81259e+06	0.0212633	0.124984	0.882512	0.00011459	0.000370124
sp|O34239|RS20_VIBCH	rpsT	30S ribosomal protein S20	Vibrio cholerae serotype O1 (strain ATCC 39315 / El Tor Inaba N16961)	3 SV=2	582.48	0	6	sp|O34239|RS20_VIBCH	5.99102e+07	6.15819e+07	6.35325e+07	3.33788e+07	3.52904e+07	3.35607e+07	6.15819e+07	3.35607e+07	0.029395	0.0309615	0.875732	1.87439e-06	1.89921e-05
sp|Q9KQX4|Y1873_VIBCH	VC_1873	UPF0229 protein VC_1873	Vibrio cholerae serotype O1 (strain ATCC 39315 / El Tor Inaba N16961)	3 SV=1	795.85	0	13	sp|Q9KQX4|Y1873_VIBCH	5.30964e+07	5.37358e+07	5.16696e+07	3.10795e+07	2.91653e+07	2.8448e+07	5.30964e+07	2.91653e+07	0.0200214	0.046014	0.864361	3.19313e-06	2.77865e-05
sp|Q9KQT4|IHFB_VIBCH	ihfB	Integration host factor subunit beta	Vibrio cholerae serotype O1 (strain ATCC 39315 / El Tor Inaba N16961)	3 SV=1	496.61	0	6	sp|Q9KQT4|IHFB_VIBCH	7.7355e+07	8.55366e+07	8.58287e+07	5.75454e+07	4.7016e+07	4.2486e+07	8.55366e+07	4.7016e+07	0.0580193	0.157629	0.86339	0.000720953	0.0015982
tr|Q9KNL0|Q9KNL0_VIBCH	VC_2722	CysQ protein	Vibrio cholerae serotype O1 (strain ATCC 39315 / El Tor Inaba N16961)	4 SV=1	252.19	0	4	tr|Q9KNL0|Q9KNL0_VIBCH	1.95427e+06	1.88712e+06	2.03539e+06	1.39771e+06	1.07579e+06	1.01581e+06	1.95427e+06	1.07579e+06	0.0379009	0.176576	0.861232	0.00094241	0.00200885
sp|Q9KSX4|HIS1_VIBCH	hisG	ATP phosphoribosyltransferase	Vibrio cholerae serotype O1 (strain ATCC 39315 / El Tor Inaba N16961)	3 SV=2	616.75	0	11	sp|Q9KSX4|HIS1_VIBCH	1.50105e+07	1.66646e+07	1.57814e+07	8.69758e+06	8.50729e+06	8.6974e+06	1.57814e+07	8.6974e+06	0.0523207	0.0127184	0.859571	3.17894e-06	2.77785e-05
sp|Q9X4Q7|NQRE_VIBCH	nqrE	Na(+)-translocating NADH-quinone reductase subunit E	Vibrio cholerae serotype O1 (strain ATCC 39315 / El Tor Inaba N16961)	1 SV=1	41.52	0	1	sp|Q9X4Q7|NQRE_VIBCH	1.26342e+06	1.05434e+06	780668	529627	581418	598879	1.05434e+06	581418	0.234402	0.0631888	0.858699	0.00349701	0.00615861
tr|Q9KRH8|Q9KRH8_VIBCH	VC_1664	ABC transporter, periplasmic substrate-binding protein, putative	Vibrio cholerae serotype O1 (strain ATCC 39315 / El Tor Inaba N16961)	4 SV=1	326.71	0	9	tr|Q9KRH8|Q9KRH8_VIBCH	1.4501e+07	1.52413e+07	1.31714e+07	8.2438e+06	8.03331e+06	7.76731e+06	1.4501e+07	8.03331e+06	0.0733197	0.0297928	0.852083	1.68812e-05	8.6312e-05
tr|Q9KN40|Q9KN40_VIBCH	VC_A0125	Uncharacterized protein	Vibrio cholerae serotype O1 (strain ATCC 39315 / El Tor Inaba N16961)	4 SV=1	59.82	0	2	tr|Q9KN40|Q9KN40_VIBCH	1.44825e+06	1.28623e+06	1.587e+06	802672	867111	789661	1.44825e+06	802672	0.104501	0.0505885	0.851427	0.000103907	0.000344135
tr|Q9KT16|Q9KT16_VIBCH	VC_1089	Periplasmic binding protein-related protein	Vibrio cholerae serotype O1 (strain ATCC 39315 / El Tor Inaba N16961)	4 SV=1	364.89	0	7	tr|Q9KT16|Q9KT16_VIBCH	9.69175e+06	1.05835e+07	9.58075e+06	6.60907e+06	5.04457e+06	5.37602e+06	9.69175e+06	5.37602e+06	0.0552341	0.145231	0.850219	0.000337121	0.000864823
tr|Q9KNC2|Q9KNC2_VIBCH	VC_A0043	Uncharacterized protein	Vibrio cholerae serotype O1 (strain ATCC 39315 / El Tor Inaba N16961)	4 SV=1	187.86	0	2	tr|Q9KNC2|Q9KNC2_VIBCH	7.18088e+06	6.98435e+06	7.72407e+06	4.52437e+06	3.98458e+06	3.84422e+06	7.18088e+06	3.98458e+06	0.0525139	0.0872065	0.849731	4.58203e-05	0.000182869
sp|Q9KNM3|RPOZ_VIBCH	rpoZ	DNA-directed RNA polymerase subunit omega	Vibrio cholerae serotype O1 (strain ATCC 39315 / El Tor Inaba N16961)	3 SV=1	567.59	0	6	sp|Q9KNM3|RPOZ_VIBCH	5.54044e+07	5.78093e+07	5.81183e+07	3.21079e+07	3.21903e+07	3.30145e+07	5.78093e+07	3.21903e+07	0.0260151	0.0154555	0.844674	1.29798e-06	1.49234e-05
tr|Q9KQ39|Q9KQ39_VIBCH	VC_2165	Arsenate reductase	Vibrio cholerae serotype O1 (strain ATCC 39315 / El Tor Inaba N16961)	1 SV=1	605.97	0	8	tr|Q9KQ39|Q9KQ39_VIBCH	2.71678e+07	2.79864e+07	2.86405e+07	1.9778e+07	1.55945e+07	1.52741e+07	2.79864e+07	1.55945e+07	0.0264173	0.148853	0.843691	0.000498987	0.00118804
tr|Q9KQZ3|Q9KQZ3_VIBCH	VC_1854	Porin, putative	Vibrio cholerae serotype O1 (strain ATCC 39315 / El Tor Inaba N16961)	4 SV=1	1707.89	0	14	tr|Q9KQZ3|Q9KQZ3_VIBCH	5.17277e+08	6.22528e+08	5.8917e+08	3.82994e+08	3.22472e+08	3.28831e+08	5.8917e+08	3.28831e+08	0.0933293	0.0964686	0.841338	0.00031934	0.000828791
sp|P66367|RS11_VIBCH	rpsK	30S ribosomal protein S11	Vibrio cholerae serotype O1 (strain ATCC 39315 / El Tor Inaba N16961)	3 SV=1	591.01	0	7	sp|P66367|RS11_VIBCH	1.06036e+08	1.08629e+08	1.06435e+08	6.30536e+07	5.73159e+07	5.94708e+07	1.06435e+08	5.94708e+07	0.0130422	0.0483478	0.839722	3.21369e-06	2.78562e-05
tr|Q9KVF2|Q9KVF2_VIBCH	VC_0194	Gamma-glutamyltranspeptidase	Vibrio cholerae serotype O1 (strain ATCC 39315 / El Tor Inaba N16961)	4 SV=1	959.74	0	16	tr|Q9KVF2|Q9KVF2_VIBCH	2.5164e+07	2.80316e+07	2.51966e+07	1.22888e+07	1.45767e+07	1.41313e+07	2.51966e+07	1.41313e+07	0.0630014	0.0887582	0.83434	3.49094e-05	0.000148114
tr|Q9KSG5|Q9KSG5_VIBCH	VC_1291	Uncharacterized protein	Vibrio cholerae serotype O1 (strain ATCC 39315 / El Tor Inaba N16961)	4 SV=1	615.67	0	12	tr|Q9KSG5|Q9KSG5_VIBCH	4.94048e+06	4.82652e+06	4.72086e+06	3.20748e+06	2.70296e+06	2.7127e+06	4.82652e+06	2.7127e+06	0.0227439	0.100374	0.831252	7.8507e-05	0.000276081
tr|Q9KLY4|Q9KLY4_VIBCH	VC_A0607	Regulator of nucleoside diphosphate kinase	Vibrio cholerae serotype O1 (strain ATCC 39315 / El Tor Inaba N16961)	4 SV=1	352.92	0	6	tr|Q9KLY4|Q9KLY4_VIBCH	1.78123e+07	1.89599e+07	1.83133e+07	1.00844e+07	1.03014e+07	1.08258e+07	1.83133e+07	1.03014e+07	0.031335	0.0366374	0.830043	3.27498e-06	2.81674e-05
tr|Q9KP88|Q9KP88_VIBCH	VC_2485	Transcriptional regulator, LysR family	Vibrio cholerae serotype O1 (strain ATCC 39315 / El Tor Inaba N16961)	4 SV=1	372.28	0	6	tr|Q9KP88|Q9KP88_VIBCH	9.76255e+06	8.87084e+06	9.74016e+06	5.45262e+06	5.59391e+06	5.4903e+06	9.74016e+06	5.4903e+06	0.0537638	0.0132725	0.82706	7.04828e-06	4.56849e-05
tr|Q9KLG3|Q9KLG3_VIBCH	VC_A0781	Uncharacterized protein	Vibrio cholerae serotype O1 (strain ATCC 39315 / El Tor Inaba N16961)	4 SV=1	104.76	0	1	tr|Q9KLG3|Q9KLG3_VIBCH	452449	355540	414278	233539	250510	198966	414278	233539	0.119818	0.115378	0.826937	0.000513979	0.00121461
tr|Q9KRN5|Q9KRN5_VIBCH	VC_1601	Uncharacterized protein	Vibrio cholerae serotype O1 (strain ATCC 39315 / El Tor Inaba N16961)	4 SV=1	18.92	0.00186567	1	tr|Q9KRN5|Q9KRN5_VIBCH	887035	1.02598e+06	931887	621013	430758	525652	931887	525652	0.0747756	0.180917	0.826048	0.00091986	0.00197024
sp|Q9KVI9|BTUB_VIBCH	btuB	Vitamin B12 transporter BtuB	Vibrio cholerae serotype O1 (strain ATCC 39315 / El Tor Inaba N16961)	3 SV=1	1364.5	0	21	sp|Q9KVI9|BTUB_VIBCH	5.55981e+07	6.38254e+07	5.68318e+07	2.87139e+07	3.26964e+07	3.21776e+07	5.68318e+07	3.21776e+07	0.0755207	0.0694038	0.820642	2.93043e-05	0.000130052
sp|Q9KNZ7|RS14_VIBCH	rpsN	30S ribosomal protein S14	Vibrio cholerae serotype O1 (strain ATCC 39315 / El Tor Inaba N16961)	3 SV=1	319.99	0	4	sp|Q9KNZ7|RS14_VIBCH	7.04921e+07	6.79745e+07	7.53421e+07	4.16249e+07	3.99351e+07	3.73489e+07	7.04921e+07	3.99351e+07	0.0525442	0.0543349	0.819805	1.23514e-05	6.85195e-05
sp|Q9KQ85|AROC_VIBCH	aroC	Chorismate synthase	Vibrio cholerae serotype O1 (strain ATCC 39315 / El Tor Inaba N16961)	3 SV=1	631.3	0	12	sp|Q9KQ85|AROC_VIBCH	2.45553e+07	2.50338e+07	2.57289e+07	1.38619e+07	1.43759e+07	1.41871e+07	2.50338e+07	1.41871e+07	0.0235054	0.0183869	0.819304	1.15945e-06	1.37584e-05
sp|P66532|RS21_VIBCH	rpsU	30S ribosomal protein S21	Vibrio cholerae serotype O1 (strain ATCC 39315 / El Tor Inaba N16961)	3 SV=1	187.38	0	3	sp|P66532|RS21_VIBCH	3.79168e+07	3.54431e+07	4.23703e+07	2.15595e+07	2.21259e+07	2.0561e+07	3.79168e+07	2.15595e+07	0.0909998	0.0369983	0.814515	3.60107e-05	0.000151424
sp|Q9KNC9|SSTT_VIBCH	sstT	Serine/threonine transporter SstT	Vibrio cholerae serotype O1 (strain ATCC 39315 / El Tor Inaba N16961)	3 SV=1	200.52	0	4	sp|Q9KNC9|SSTT_VIBCH	2.99718e+06	2.82353e+06	3.41505e+06	1.70499e+06	1.7483e+06	1.64882e+06	2.99718e+06	1.70499e+06	0.0987626	0.0293279	0.813846	4.1542e-05	0.000169452
tr|Q9KTM9|Q9KTM9_VIBCH	VC_0873	Uncharacterized protein	Vibrio cholerae serotype O1 (strain ATCC 39315 / El Tor Inaba N16961)	4 SV=1	724	0	13	tr|Q9KTM9|Q9KTM9_VIBCH	2.09236e+07	1.97444e+07	2.00522e+07	1.14065e+07	1.14283e+07	1.15721e+07	2.00522e+07	1.14283e+07	0.0302193	0.00784496	0.811153	1.31093e-06	1.49348e-05
tr|Q9KQ17|Q9KQ17_VIBCH	VC_2190	Flagellar hook-associated protein FlgL	Vibrio cholerae serotype O1 (strain ATCC 39315 / El Tor Inaba N16961)	4 SV=1	16.64	0.00324374	1	tr|Q9KQ17|Q9KQ17_VIBCH	60425.6	68361.4	42131.5	29103.9	36850	34548	60425.6	34548	0.236104	0.118739	0.806558	0.00931501	0.0144545
sp|Q9KQF8|Y2040_VIBCH	VC_2040	UPF0352 protein VC_2040	Vibrio cholerae serotype O1 (strain ATCC 39315 / El Tor Inaba N16961)	3 SV=1	152.32	0	2	sp|Q9KQF8|Y2040_VIBCH	2.24393e+06	2.15242e+06	2.25201e+06	1.53374e+06	1.28296e+06	1.26359e+06	2.24393e+06	1.28296e+06	0.0249601	0.110793	0.806553	0.000168012	0.000494454
tr|Q9KV68|Q9KV68_VIBCH	VC_0289	Gluconate utilization system gnt-I transcriptional repressor	Vibrio cholerae serotype O1 (strain ATCC 39315 / El Tor Inaba N16961)	4 SV=1	208.95	0	4	tr|Q9KV68|Q9KV68_VIBCH	1.10801e+06	1.20984e+06	1.23235e+06	756113	692259	611965	1.20984e+06	692259	0.0559826	0.105172	0.805429	0.000139128	0.00042938
sp|Q9X4Q6|NQRD_VIBCH	nqrD	Na(+)-translocating NADH-quinone reductase subunit D	Vibrio cholerae serotype O1 (strain ATCC 39315 / El Tor Inaba N16961)	1 SV=1	122.61	0	3	sp|Q9X4Q6|NQRD_VIBCH	4.89933e+06	5.07953e+06	5.45262e+06	3.03629e+06	2.90897e+06	2.7997e+06	5.07953e+06	2.90897e+06	0.0548606	0.0406216	0.804188	9.95603e-06	5.90707e-05
tr|Q9KRG8|Q9KRG8_VIBCH	VC_1674	Periplasmic linker protein, putative	Vibrio cholerae serotype O1 (strain ATCC 39315 / El Tor Inaba N16961)	4 SV=1	180.65	0	3	tr|Q9KRG8|Q9KRG8_VIBCH	1.44327e+06	1.45481e+06	1.38228e+06	981845	827940	806266	1.44327e+06	827940	0.0273175	0.109779	0.801746	0.000159105	0.000473897
tr|Q9KQ90|Q9KQ90_VIBCH	VC_2111	Uncharacterized protein	Vibrio cholerae serotype O1 (strain ATCC 39315 / El Tor Inaba N16961)	4 SV=1	345.47	0	6	tr|Q9KQ90|Q9KQ90_VIBCH	3.20944e+07	3.63154e+07	3.09268e+07	2.28868e+07	1.84202e+07	1.76002e+07	3.20944e+07	1.84202e+07	0.0856121	0.144901	0.801034	0.000724459	0.00160437
tr|Q9KM94|Q9KM94_VIBCH	VC_A0487	Uncharacterized protein	Vibrio cholerae serotype O1 (strain ATCC 39315 / El Tor Inaba N16961)	4 SV=1	228.86	0	5	tr|Q9KM94|Q9KM94_VIBCH	2.02202e+06	2.08751e+06	2.00876e+06	1.4318e+06	1.16076e+06	1.14872e+06	2.02202e+06	1.16076e+06	0.0206739	0.128354	0.800725	0.000288001	0.000762619
tr|Q9KL53|Q9KL53_VIBCH	VC_A0895	Chemotactic transducer-related protein	Vibrio cholerae serotype O1 (strain ATCC 39315 / El Tor Inaba N16961)	4 SV=1	189.15	0	8	tr|Q9KL53|Q9KL53_VIBCH	3.44297e+06	3.11238e+06	3.56196e+06	2.27247e+06	1.85024e+06	1.97901e+06	3.44297e+06	1.97901e+06	0.0690719	0.106399	0.798876	0.000257979	0.000694727
tr|Q9KQ77|Q9KQ77_VIBCH	VC_2124	Flagellar protein	Vibrio cholerae serotype O1 (strain ATCC 39315 / El Tor Inaba N16961)	3 SV=1	77.52	0	1	tr|Q9KQ77|Q9KQ77_VIBCH	933658	784683	837992	443665	482209	541571	837992	482209	0.0885854	0.100829	0.79728	0.000203767	0.00057377
tr|Q9KVH3|Q9KVH3_VIBCH	VC_0173	Peptide ABC transporter, permease protein	Vibrio cholerae serotype O1 (strain ATCC 39315 / El Tor Inaba N16961)	3 SV=1	59.28	0	1	tr|Q9KVH3|Q9KVH3_VIBCH	590537	578603	484412	351214	325112	333103	578603	333103	0.10547	0.0397471	0.796604	0.000211483	0.000590759
sp|Q9KTX8|HSCA_VIBCH	hscA	Chaperone protein HscA homolog	Vibrio cholerae serotype O1 (strain ATCC 39315 / El Tor Inaba N16961)	3 SV=1	1103.02	0	17	sp|Q9KTX8|HSCA_VIBCH	3.1037e+07	3.4739e+07	3.22366e+07	1.63341e+07	1.85725e+07	1.89434e+07	3.22366e+07	1.85725e+07	0.0578139	0.0786439	0.795529	3.35271e-05	0.00014559
sp|Q9KV34|RL11_VIBCH	rplK	50S ribosomal protein L11	Vibrio cholerae serotype O1 (strain ATCC 39315 / El Tor Inaba N16961)	3 SV=1	1028.49	0	7	sp|Q9KV34|RL11_VIBCH	2.7346e+08	2.8949e+08	2.71537e+08	1.69511e+08	1.57656e+08	1.57484e+08	2.7346e+08	1.57656e+08	0.0354355	0.0426766	0.794547	6.22033e-06	4.26016e-05
tr|Q9KSV5|Q9KSV5_VIBCH	VC_1151	Uncharacterized protein	Vibrio cholerae serotype O1 (strain ATCC 39315 / El Tor Inaba N16961)	4 SV=1	18.08	0.00232342	1	tr|Q9KSV5|Q9KSV5_VIBCH	206822	200367	197918	110966	115989	139187	200367	115989	0.0228044	0.123348	0.788651	0.000224556	0.000618227
sp|Q9KU27|NCPP_VIBCH	VC_0702	Non-canonical purine NTP phosphatase	Vibrio cholerae serotype O1 (strain ATCC 39315 / El Tor Inaba N16961)	1 SV=1	56.73	0	2	sp|Q9KU27|NCPP_VIBCH	897434	838223	740940	485495	531897	476373	838223	485495	0.0957144	0.0597981	0.787877	0.000166616	0.00049165
tr|Q9KMY4|Q9KMY4_VIBCH	VC_A0182	Sigma-54 dependent transcriptional regulator	Vibrio cholerae serotype O1 (strain ATCC 39315 / El Tor Inaba N16961)	4 SV=1	143.01	0	3	tr|Q9KMY4|Q9KMY4_VIBCH	688623	650588	637704	488652	378823	350923	650588	378823	0.0401755	0.179283	0.780221	0.00150022	0.00294141
tr|Q9KQ38|Q9KQ38_VIBCH	VC_2166	Trp repressor-binding protein	Vibrio cholerae serotype O1 (strain ATCC 39315 / El Tor Inaba N16961)	4 SV=1	233.33	0	3	tr|Q9KQ38|Q9KQ38_VIBCH	2.34116e+06	2.09651e+06	2.38779e+06	1.61847e+06	1.36587e+06	1.35091e+06	2.34116e+06	1.36587e+06	0.0687658	0.104038	0.777406	0.000413869	0.00101703
tr|Q9KLZ8|Q9KLZ8_VIBCH	VC_A0591	Peptide ABC transporter, periplasmic peptide-binding protein, putative	Vibrio cholerae serotype O1 (strain ATCC 39315 / El Tor Inaba N16961)	4 SV=1	809.71	0	21	tr|Q9KLZ8|Q9KLZ8_VIBCH	5.25902e+07	5.23777e+07	5.15954e+07	2.95939e+07	3.0792e+07	3.05941e+07	5.23777e+07	3.05941e+07	0.0100392	0.0211775	0.775698	1.19403e-06	1.40934e-05
tr|Q9KML4|Q9KML4_VIBCH	VC_A0323	Uncharacterized protein	Vibrio cholerae serotype O1 (strain ATCC 39315 / El Tor Inaba N16961)	4 SV=1	266.11	0	3	tr|Q9KML4|Q9KML4_VIBCH	3.78196e+06	3.86506e+06	3.97742e+06	2.26225e+06	2.31352e+06	2.17452e+06	3.86506e+06	2.26225e+06	0.0253157	0.0312403	0.772731	2.74842e-06	2.47902e-05
sp|Q9KP02|RL30_VIBCH	rpmD	50S ribosomal protein L30	Vibrio cholerae serotype O1 (strain ATCC 39315 / El Tor Inaba N16961)	3 SV=1	276.49	0	2	sp|Q9KP02|RL30_VIBCH	3.20138e+07	3.31439e+07	3.43958e+07	1.76419e+07	1.94099e+07	1.94866e+07	3.31439e+07	1.94099e+07	0.0359057	0.0553767	0.77195	9.47927e-06	5.70041e-05
tr|Q9KNI8|Q9KNI8_VIBCH	VC_2750	GGDEF family protein	Vibrio cholerae serotype O1 (strain ATCC 39315 / El Tor Inaba N16961)	4 SV=1	75.23	0	3	tr|Q9KNI8|Q9KNI8_VIBCH	959337	896371	973507	650688	552688	562009	959337	562009	0.0435384	0.0919187	0.771445	0.00013208	0.000413378
sp|Q9KNY7|RL2_VIBCH	rplB	50S ribosomal protein L2	Vibrio cholerae serotype O1 (strain ATCC 39315 / El Tor Inaba N16961)	3 SV=1	1381.46	0	13	sp|Q9KNY7|RL2_VIBCH	3.09264e+08	2.97092e+08	2.73708e+08	1.57678e+08	1.82369e+08	1.74325e+08	2.97092e+08	1.74325e+08	0.0615983	0.0734435	0.769131	5.73677e-05	0.000215396
tr|Q9KQE0|Q9KQE0_VIBCH	VC_2060	Uncharacterized protein	Vibrio cholerae serotype O1 (strain ATCC 39315 / El Tor Inaba N16961)	4 SV=1	117.99	0	3	tr|Q9KQE0|Q9KQE0_VIBCH	4.0973e+06	4.18661e+06	3.59671e+06	3.28856e+06	2.4097e+06	2.37071e+06	4.0973e+06	2.4097e+06	0.0802864	0.192972	0.765818	0.0075435	0.0121042
tr|Q9KMX2|Q9KMX2_VIBCH	VC_A0194	Potassium channel protein, putative	Vibrio cholerae serotype O1 (strain ATCC 39315 / El Tor Inaba N16961)	4 SV=1	54.48	0	1	tr|Q9KMX2|Q9KMX2_VIBCH	70144.6	71769.9	65630.8	41528	41314.5	38735.9	70144.6	41314.5	0.0459773	0.0383464	0.763685	9.36539e-06	5.69364e-05
sp|Q9KPK7|END4_VIBCH	nfo	Probable endonuclease 4	Vibrio cholerae serotype O1 (strain ATCC 39315 / El Tor Inaba N16961)	3 SV=1	206.17	0	4	sp|Q9KPK7|END4_VIBCH	1.54798e+06	1.4385e+06	1.42918e+06	845338	879279	848179	1.4385e+06	848179	0.0448823	0.0219557	0.762124	4.77311e-06	3.53051e-05
tr|Q9KML3|Q9KML3_VIBCH	VC_A0324	DNA-damage-inducible protein J	Vibrio cholerae serotype O1 (strain ATCC 39315 / El Tor Inaba N16961)	4 SV=1	356.68	0	4	tr|Q9KML3|Q9KML3_VIBCH	1.13606e+07	1.14988e+07	1.08279e+07	6.75355e+06	6.70136e+06	6.4488e+06	1.13606e+07	6.70136e+06	0.0315473	0.0245659	0.761516	3.31902e-06	2.82764e-05
sp|O68844|IF3_VIBCH	infC	Translation initiation factor IF-3	Vibrio cholerae serotype O1 (strain ATCC 39315 / El Tor Inaba N16961)	3 SV=1	596.02	0	6	sp|O68844|IF3_VIBCH	8.07387e+07	8.56897e+07	8.65833e+07	5.7699e+07	5.05541e+07	4.94799e+07	8.56897e+07	5.05541e+07	0.0373303	0.0849723	0.761295	8.87776e-05	0.000301219
tr|Q9KVK4|Q9KVK4_VIBCH	VC_0139	DPS family protein	Vibrio cholerae serotype O1 (strain ATCC 39315 / El Tor Inaba N16961)	1 SV=1	1151.37	0	9	tr|Q9KVK4|Q9KVK4_VIBCH	9.09534e+07	8.76857e+07	8.73494e+07	6.01267e+07	5.17626e+07	4.93397e+07	8.76857e+07	5.17626e+07	0.022454	0.105308	0.76043	0.000118868	0.000382271
tr|Q9KND6|Q9KND6_VIBCH	VC_A0029	Transcriptional regulator, putative	Vibrio cholerae serotype O1 (strain ATCC 39315 / El Tor Inaba N16961)	1 SV=1	490.3	0	8	tr|Q9KND6|Q9KND6_VIBCH	7.64091e+06	6.71328e+06	7.47768e+06	4.41507e+06	4.43337e+06	4.3036e+06	7.47768e+06	4.41507e+06	0.0680501	0.0160222	0.760154	2.29496e-05	0.000108352
sp|Q9KSE5|ALR2_VIBCH	alr2	Alanine racemase 2	Vibrio cholerae serotype O1 (strain ATCC 39315 / El Tor Inaba N16961)	1 SV=2	427.66	0	9	sp|Q9KSE5|ALR2_VIBCH	1.99674e+07	1.81001e+07	1.89812e+07	1.23606e+07	1.10835e+07	1.12303e+07	1.89812e+07	1.12303e+07	0.0491231	0.0604595	0.757179	3.38331e-05	0.000146631
tr|Q9KPY8|Q9KPY8_VIBCH	VC_2224	GGDEF family protein	Vibrio cholerae serotype O1 (strain ATCC 39315 / El Tor Inaba N16961)	4 SV=1	322.58	0	6	tr|Q9KPY8|Q9KPY8_VIBCH	2.60157e+06	2.6961e+06	2.43221e+06	1.45061e+06	1.53975e+06	1.6477e+06	2.60157e+06	1.53975e+06	0.0518897	0.0638362	0.756689	3.81593e-05	0.000159283
tr|Q9K2M8|Q9K2M8_VIBCH	VC_A0348	Uncharacterized protein	Vibrio cholerae serotype O1 (strain ATCC 39315 / El Tor Inaba N16961)	4 SV=1	70.66	0	1	tr|Q9K2M8|Q9K2M8_VIBCH	894019	1.11892e+06	964593	567737	602241	572188	964593	572188	0.11589	0.0323197	0.753432	0.000150119	0.000453835
tr|Q9KKS4|Q9KKS4_VIBCH	VC_A1026	Uncharacterized protein	Vibrio cholerae serotype O1 (strain ATCC 39315 / El Tor Inaba N16961)	4 SV=1	158.76	0	4	tr|Q9KKS4|Q9KKS4_VIBCH	2.35229e+06	2.19347e+06	2.19856e+06	1.29932e+06	1.30539e+06	1.41321e+06	2.19856e+06	1.30539e+06	0.0401508	0.047841	0.752079	1.19476e-05	6.70532e-05
tr|Q9KNL1|Q9KNL1_VIBCH	VC_2721	MutT/nudix family protein	Vibrio cholerae serotype O1 (strain ATCC 39315 / El Tor Inaba N16961)	3 SV=1	147.88	0	4	tr|Q9KNL1|Q9KNL1_VIBCH	1.96999e+06	2.08705e+06	1.89564e+06	1.17077e+06	1.14598e+06	1.30765e+06	1.96999e+06	1.17077e+06	0.04863	0.0720691	0.750727	5.25977e-05	0.000201008
sp|Q9KRM5|META_VIBCH	metA	Homoserine O-succinyltransferase	Vibrio cholerae serotype O1 (strain ATCC 39315 / El Tor Inaba N16961)	3 SV=2	147.84	0	4	sp|Q9KRM5|META_VIBCH	1.53361e+06	1.48091e+06	1.41189e+06	1.20122e+06	881669	709203	1.48091e+06	881669	0.0413712	0.268234	0.748171	0.0103028	0.0158104
sp|Q9KRK0|RL25_VIBCH	rplY	50S ribosomal protein L25	Vibrio cholerae serotype O1 (strain ATCC 39315 / El Tor Inaba N16961)	3 SV=1	80.31	0	2	sp|Q9KRK0|RL25_VIBCH	4.81294e+06	3.89567e+06	5.28477e+06	2.49283e+06	3.19969e+06	2.87544e+06	4.81294e+06	2.87544e+06	0.151432	0.123891	0.743136	0.00275558	0.00497529
tr|Q9KS86|Q9KS86_VIBCH	VC_1373	DnaK-related protein	Vibrio cholerae serotype O1 (strain ATCC 39315 / El Tor Inaba N16961)	3 SV=1	31.54	0	2	tr|Q9KS86|Q9KS86_VIBCH	2.48908e+06	3.06139e+06	2.98751e+06	2.23709e+06	1.786e+06	1.76843e+06	2.98751e+06	1.786e+06	0.10938	0.137609	0.742218	0.00436347	0.00744238
sp|P0C6E1|AMPA_VIBCH	pepA	Cytosol aminopeptidase	Vibrio cholerae serotype O1 (strain ATCC 39315 / El Tor Inaba N16961)	3 SV=1	2526.02	0	35	sp|P0C6E1|AMPA_VIBCH	3.00526e+08	2.85292e+08	2.86967e+08	1.72633e+08	1.73208e+08	1.71514e+08	2.86967e+08	1.72633e+08	0.0287151	0.00499305	0.733172	1.9047e-06	1.90953e-05
sp|Q9KTJ5|METN_VIBCH	metN	Methionine import ATP-binding protein MetN	Vibrio cholerae serotype O1 (strain ATCC 39315 / El Tor Inaba N16961)	3 SV=1	222.9	0	4	sp|Q9KTJ5|METN_VIBCH	3.96119e+06	4.41114e+06	3.6741e+06	2.46221e+06	2.27646e+06	2.38465e+06	3.96119e+06	2.38465e+06	0.0925184	0.0392909	0.732159	7.61945e-05	0.000268801
sp|P57051|TATA_VIBCH	tatA	Sec-independent protein translocase protein TatA	Vibrio cholerae serotype O1 (strain ATCC 39315 / El Tor Inaba N16961)	3 SV=1	96.55	0	2	sp|P57051|TATA_VIBCH	3.98812e+06	4.3251e+06	3.62269e+06	2.08665e+06	2.40116e+06	2.45645e+06	3.98812e+06	2.40116e+06	0.0882978	0.0861741	0.731976	0.000175565	0.000510821
tr|Q9KUM7|Q9KUM7_VIBCH	VC_0488	Extracellular solute-binding protein, putative	Vibrio cholerae serotype O1 (strain ATCC 39315 / El Tor Inaba N16961)	3 SV=1	54.93	0	1	tr|Q9KUM7|Q9KUM7_VIBCH	527570	498605	554107	318385	274214	341304	527570	318385	0.0526986	0.109545	0.72859	0.000188082	0.000534538
tr|Q9KRD3|Q9KRD3_VIBCH	VC_1709	Zinc protease, insulinase family	Vibrio cholerae serotype O1 (strain ATCC 39315 / El Tor Inaba N16961)	3 SV=1	812.4	0	14	tr|Q9KRD3|Q9KRD3_VIBCH	1.21933e+07	1.34046e+07	1.18272e+07	6.99498e+06	7.37125e+06	7.64795e+06	1.21933e+07	7.37125e+06	0.0661772	0.0446638	0.726109	2.65137e-05	0.000121057
tr|Q9KM37|Q9KM37_VIBCH	VC_A0552	Fatty acid cis/trans isomerase	Vibrio cholerae serotype O1 (strain ATCC 39315 / El Tor Inaba N16961)	4 SV=1	45.93	0	1	tr|Q9KM37|Q9KM37_VIBCH	102847	126129	98491	62482.4	65529	59607.3	102847	62482.4	0.136136	0.0473508	0.71898	0.000272039	0.000728173
tr|Q9KS37|Q9KS37_VIBCH	VC_1424	Putrescine-binding periplasmic protein	Vibrio cholerae serotype O1 (strain ATCC 39315 / El Tor Inaba N16961)	3 SV=1	645	0	13	tr|Q9KS37|Q9KS37_VIBCH	4.69333e+07	4.80445e+07	4.8045e+07	3.07976e+07	2.88889e+07	2.92164e+07	4.80445e+07	2.92164e+07	0.0134594	0.0344413	0.717591	4.88148e-06	3.58675e-05
tr|Q9KQ43|Q9KQ43_VIBCH	VC_2161	Methyl-accepting chemotaxis protein	Vibrio cholerae serotype O1 (strain ATCC 39315 / El Tor Inaba N16961)	4 SV=1	1883.99	0	22	tr|Q9KQ43|Q9KQ43_VIBCH	1.17313e+08	1.16491e+08	1.19338e+08	7.53736e+07	7.14138e+07	7.1208e+07	1.17313e+08	7.14138e+07	0.0124506	0.0323112	0.716088	3.9632e-06	3.12966e-05
tr|Q9KPB7|Q9KPB7_VIBCH	VC_2456	Uncharacterized protein	Vibrio cholerae serotype O1 (strain ATCC 39315 / El Tor Inaba N16961)	4 SV=1	156.65	0	4	tr|Q9KPB7|Q9KPB7_VIBCH	1.71368e+06	1.88862e+06	1.61099e+06	1.2763e+06	1.02526e+06	1.04498e+06	1.71368e+06	1.04498e+06	0.0807794	0.125138	0.713629	0.000989172	0.00209045
tr|Q9KT45|Q9KT45_VIBCH	VC_1060	SohB protein, peptidase U7 family	Vibrio cholerae serotype O1 (strain ATCC 39315 / El Tor Inaba N16961)	4 SV=1	752.97	0	8	tr|Q9KT45|Q9KT45_VIBCH	1.27332e+07	1.41e+07	1.38575e+07	7.8664e+06	8.45068e+06	8.47375e+06	1.38575e+07	8.45068e+06	0.0537687	0.0416506	0.71353	2.28957e-05	0.000108327
tr|Q9KPC8|Q9KPC8_VIBCH	VC_2444	General secretion pathway protein B, putative	Vibrio cholerae serotype O1 (strain ATCC 39315 / El Tor Inaba N16961)	4 SV=1	179.12	0	3	tr|Q9KPC8|Q9KPC8_VIBCH	2.64402e+06	2.72349e+06	2.33041e+06	1.4988e+06	1.66406e+06	1.61251e+06	2.64402e+06	1.61251e+06	0.0809957	0.0531212	0.713423	0.000120844	0.000386388
sp|Q9KP83|LEU1_VIBCH	leuA	2-isopropylmalate synthase	Vibrio cholerae serotype O1 (strain ATCC 39315 / El Tor Inaba N16961)	3 SV=1	1409.43	0	23	sp|Q9KP83|LEU1_VIBCH	7.12254e+07	6.99847e+07	7.1768e+07	4.92985e+07	4.34645e+07	4.24471e+07	7.12254e+07	4.34645e+07	0.0128762	0.0820302	0.712555	6.85453e-05	0.00024612
sp|Q9KV18|RSGA_VIBCH	rsgA	Putative ribosome biogenesis GTPase RsgA	Vibrio cholerae serotype O1 (strain ATCC 39315 / El Tor Inaba N16961)	3 SV=1	360.06	0	8	sp|Q9KV18|RSGA_VIBCH	1.38105e+07	1.44948e+07	1.32194e+07	8.428e+06	8.4494e+06	8.54662e+06	1.38105e+07	8.4494e+06	0.0461116	0.00746015	0.708842	7.12472e-06	4.59586e-05
sp|Q9F854|HISX_VIBCH	hisD	Histidinol dehydrogenase	Vibrio cholerae serotype O1 (strain ATCC 39315 / El Tor Inaba N16961)	3 SV=2	376.61	0	7	sp|Q9F854|HISX_VIBCH	9.44508e+06	8.99884e+06	9.41463e+06	5.76181e+06	5.63376e+06	5.81339e+06	9.41463e+06	5.76181e+06	0.0268474	0.0161239	0.708381	3.47511e-06	2.89768e-05
tr|Q9KLJ2|Q9KLJ2_VIBCH	VC_A0752	Thioredoxin 2	Vibrio cholerae serotype O1 (strain ATCC 39315 / El Tor Inaba N16961)	4 SV=1	126.34	0	2	tr|Q9KLJ2|Q9KLJ2_VIBCH	2.3994e+06	2.81784e+06	2.75136e+06	1.61672e+06	1.68495e+06	1.73574e+06	2.75136e+06	1.68495e+06	0.0846567	0.0355669	0.707436	0.000122634	0.000390422
tr|Q9KNX3|Q9KNX3_VIBCH	kefG	Glutathione-regulated potassium-efflux system ancillary protein KefG	Vibrio cholerae serotype O1 (strain ATCC 39315 / El Tor Inaba N16961)	3 SV=1	91.02	0	2	tr|Q9KNX3|Q9KNX3_VIBCH	1.35367e+06	1.16653e+06	1.28134e+06	785770	809163	696629	1.28134e+06	785770	0.0744703	0.0777405	0.705472	0.000136015	0.000422123
sp|P0C6C6|FLAD_VIBCH	flaD	Flagellin D	Vibrio cholerae serotype O1 (strain ATCC 39315 / El Tor Inaba N16961)	1 SV=1	2525.72	0	19	sp|P0C6C6|FLAD_VIBCH	6.54839e+08	7.02931e+08	6.72756e+08	4.12693e+08	3.90779e+08	4.23171e+08	6.72756e+08	4.12693e+08	0.0359092	0.0404248	0.705014	9.21834e-06	5.63513e-05
sp|Q9KVL8|CYAY_VIBCH	cyaY	Protein CyaY	Vibrio cholerae serotype O1 (strain ATCC 39315 / El Tor Inaba N16961)	3 SV=1	246.13	0	4	sp|Q9KVL8|CYAY_VIBCH	1.33575e+07	1.29583e+07	1.57301e+07	8.92683e+06	8.20921e+06	8.10346e+06	1.33575e+07	8.20921e+06	0.106915	0.0532472	0.702333	0.000180844	0.000519412
sp|Q9KP01|RS5_VIBCH	rpsE	30S ribosomal protein S5	Vibrio cholerae serotype O1 (strain ATCC 39315 / El Tor Inaba N16961)	3 SV=1	1501.23	0	10	sp|Q9KP01|RS5_VIBCH	3.2936e+08	3.32447e+08	3.32568e+08	2.04714e+08	2.01986e+08	2.06713e+08	3.32447e+08	2.04714e+08	0.00548487	0.0116034	0.699514	1.60352e-06	1.6784e-05
tr|Q9KQW1|Q9KQW1_VIBCH	VC_1887	Uncharacterized protein	Vibrio cholerae serotype O1 (strain ATCC 39315 / El Tor Inaba N16961)	4 SV=1	554.79	0	8	tr|Q9KQW1|Q9KQW1_VIBCH	3.0101e+07	3.13766e+07	3.1045e+07	1.91321e+07	1.90849e+07	2.01968e+07	3.1045e+07	1.91321e+07	0.0214599	0.0322921	0.698369	6.53999e-06	4.35803e-05
tr|Q9KTE1|Q9KTE1_VIBCH	VC_0961	PhoH family protein	Vibrio cholerae serotype O1 (strain ATCC 39315 / El Tor Inaba N16961)	4 SV=1	417.77	0	9	tr|Q9KTE1|Q9KTE1_VIBCH	9.58832e+06	9.86823e+06	9.57643e+06	5.91346e+06	5.89753e+06	6.17767e+06	9.58832e+06	5.91346e+06	0.0170647	0.0262407	0.697276	3.51453e-06	2.89916e-05
tr|Q9KQU1|Q9KQU1_VIBCH	VC_1907	Cys regulon transcriptional activator	Vibrio cholerae serotype O1 (strain ATCC 39315 / El Tor Inaba N16961)	4 SV=1	638.36	0	11	tr|Q9KQU1|Q9KQU1_VIBCH	3.28628e+07	3.49725e+07	3.20521e+07	2.02961e+07	2.04003e+07	1.93586e+07	3.28628e+07	2.02961e+07	0.0452781	0.0286585	0.695254	8.40304e-06	5.31235e-05
sp|Q9KV48|UBID_VIBCH	ubiD	3-octaprenyl-4-hydroxybenzoate carboxy-lyase	Vibrio cholerae serotype O1 (strain ATCC 39315 / El Tor Inaba N16961)	3 SV=1	338.97	0	7	sp|Q9KV48|UBID_VIBCH	2.81146e+06	2.83994e+06	2.97198e+06	1.72563e+06	1.77503e+06	1.76221e+06	2.83994e+06	1.76221e+06	0.0297959	0.0146115	0.688473	3.25238e-06	2.80818e-05
tr|Q9K3D4|Q9K3D4_VIBCH	VC_A0349	RelB protein	Vibrio cholerae serotype O1 (strain ATCC 39315 / El Tor Inaba N16961)	4 SV=1	216.72	0	3	tr|Q9K3D4|Q9K3D4_VIBCH	4.2768e+06	4.37255e+06	4.33504e+06	2.69366e+06	2.80168e+06	2.65425e+06	4.33504e+06	2.69366e+06	0.011148	0.0280986	0.686479	3.90846e-06	3.12966e-05
sp|Q9KPT7|CRL_VIBCH	crl	Sigma factor-binding protein Crl	Vibrio cholerae serotype O1 (strain ATCC 39315 / El Tor Inaba N16961)	3 SV=1	202.49	0	5	sp|Q9KPT7|CRL_VIBCH	3.36861e+07	3.60986e+07	3.28525e+07	2.22644e+07	2.09388e+07	1.98569e+07	3.36861e+07	2.09388e+07	0.0492752	0.0573665	0.68597	3.47428e-05	0.000148114
sp|P45777|GSPC_VIBCH	epsC	Type II secretion system protein C	Vibrio cholerae serotype O1 (strain ATCC 39315 / El Tor Inaba N16961)	1 SV=2	223.53	0	4	sp|P45777|GSPC_VIBCH	845734	869780	887074	525292	567269	540706	869780	540706	0.0239316	0.0390026	0.685808	8.93196e-06	5.52739e-05
tr|Q9KSC4|Q9KSC4_VIBCH	VC_1334	Uncharacterized protein	Vibrio cholerae serotype O1 (strain ATCC 39315 / El Tor Inaba N16961)	4 SV=1	1955.96	0	19	tr|Q9KSC4|Q9KSC4_VIBCH	1.80411e+08	1.89281e+08	1.81873e+08	1.87135e+08	1.13084e+08	1.1266e+08	1.81873e+08	1.13084e+08	0.0258657	0.311541	0.685537	0.0664991	0.0855428
tr|Q9KNU4|Q9KNU4_VIBCH	VC_2636	Transcriptional regulator, LysR family	Vibrio cholerae serotype O1 (strain ATCC 39315 / El Tor Inaba N16961)	4 SV=1	455.2	0	8	tr|Q9KNU4|Q9KNU4_VIBCH	1.32006e+07	1.46676e+07	1.45816e+07	8.59518e+06	9.85959e+06	9.07615e+06	1.45816e+07	9.07615e+06	0.0581822	0.0695444	0.683994	0.000143751	0.000439371
tr|Q9KM01|Q9KM01_VIBCH	VC_A0588	Peptide ABC transporter, ATP-binding protein, putative	Vibrio cholerae serotype O1 (strain ATCC 39315 / El Tor Inaba N16961)	4 SV=1	238.79	0	5	tr|Q9KM01|Q9KM01_VIBCH	3.21851e+06	2.89593e+06	2.91399e+06	1.81662e+06	1.8424e+06	1.67931e+06	2.91399e+06	1.81662e+06	0.0602271	0.0492699	0.681734	2.5601e-05	0.000118351
tr|Q9KPJ8|Q9KPJ8_VIBCH	VC_2369	Sensor histidine kinase FexB	Vibrio cholerae serotype O1 (strain ATCC 39315 / El Tor Inaba N16961)	4 SV=1	300.08	0	7	tr|Q9KPJ8|Q9KPJ8_VIBCH	3.37725e+06	3.51061e+06	3.48072e+06	2.19094e+06	2.09556e+06	2.17058e+06	3.48072e+06	2.17058e+06	0.0202488	0.023338	0.681306	3.73486e-06	3.02469e-05
sp|Q9KQ40|BEPA_VIBCH	VC_2164	Putative beta-barrel assembly-enhancing protease	Vibrio cholerae serotype O1 (strain ATCC 39315 / El Tor Inaba N16961)	3 SV=1	723	0	12	sp|Q9KQ40|BEPA_VIBCH	7.80074e+06	8.68316e+06	8.15879e+06	5.15398e+06	5.08806e+06	4.97237e+06	8.15879e+06	5.08806e+06	0.0540299	0.0181278	0.68124	1.38742e-05	7.43038e-05
sp|P41851|GSPM_VIBCH	epsM	Type II secretion system protein M	Vibrio cholerae serotype O1 (strain ATCC 39315 / El Tor Inaba N16961)	1 SV=1	57.63	0	1	sp|P41851|GSPM_VIBCH	297466	378212	317217	198315	238588	170007	317217	198315	0.127179	0.170359	0.677679	0.00316193	0.00561306
tr|Q9KU11|Q9KU11_VIBCH	VC_0719	DNA-binding response regulator PhoB	Vibrio cholerae serotype O1 (strain ATCC 39315 / El Tor Inaba N16961)	4 SV=1	402.29	0	6	tr|Q9KU11|Q9KU11_VIBCH	5.53185e+06	5.45779e+06	5.59255e+06	3.4531e+06	3.7646e+06	3.45927e+06	5.53185e+06	3.45927e+06	0.0122106	0.0500399	0.677296	1.6398e-05	8.46215e-05
sp|P0C6C8|FUR_VIBCH	fur	Ferric uptake regulation protein	Vibrio cholerae serotype O1 (strain ATCC 39315 / El Tor Inaba N16961)	1 SV=1	462.23	0	6	sp|P0C6C8|FUR_VIBCH	7.49137e+07	8.81078e+07	8.11392e+07	5.07604e+07	5.20056e+07	4.96571e+07	8.11392e+07	5.07604e+07	0.0811009	0.0231257	0.676696	6.77363e-05	0.000244043
tr|Q9KVT2|Q9KVT2_VIBCH	VC_0057	Uncharacterized protein	Vibrio cholerae serotype O1 (strain ATCC 39315 / El Tor Inaba N16961)	4 SV=1	46.14	0	1	tr|Q9KVT2|Q9KVT2_VIBCH	1.02971e+06	560072	777487	624079	469104	486734	777487	486734	0.297857	0.161106	0.675684	0.060728	0.0788505
sp|P0C6C5|FLAC_VIBCH	flaC	Flagellin C	Vibrio cholerae serotype O1 (strain ATCC 39315 / El Tor Inaba N16961)	3 SV=1	1974.94	0	14	sp|P0C6C5|FLAC_VIBCH	3.03409e+08	3.29241e+08	2.98266e+08	1.9084e+08	1.84249e+08	1.93478e+08	3.03409e+08	1.9084e+08	0.0534927	0.0250834	0.668897	1.34197e-05	7.28077e-05
tr|Q9KU59|Q9KU59_VIBCH	VC_0665	Sigma-54 dependent transcriptional regulator	Vibrio cholerae serotype O1 (strain ATCC 39315 / El Tor Inaba N16961)	4 SV=1	1045.31	0	17	tr|Q9KU59|Q9KU59_VIBCH	4.15964e+07	4.10171e+07	3.98654e+07	2.98766e+07	2.57344e+07	2.58098e+07	4.10171e+07	2.58098e+07	0.0215827	0.0873246	0.668304	0.000168635	0.000495632
sp|Q9KNC3|YCGRL_VIBCH	VC_A0042	Cyclic di-GMP binding protein VCA0042	Vibrio cholerae serotype O1 (strain ATCC 39315 / El Tor Inaba N16961)	1 SV=1	88.09	0	3	sp|Q9KNC3|YCGRL_VIBCH	784837	737817	724793	482145	425982	464990	737817	464990	0.0421612	0.0628819	0.666063	3.39483e-05	0.000146631
sp|Q9KNZ5|RL24_VIBCH	rplX	50S ribosomal protein L24	Vibrio cholerae serotype O1 (strain ATCC 39315 / El Tor Inaba N16961)	3 SV=1	424.84	0	4	sp|Q9KNZ5|RL24_VIBCH	9.22422e+07	9.2037e+07	8.88055e+07	5.61978e+07	5.80512e+07	5.81076e+07	9.2037e+07	5.80512e+07	0.0211769	0.0189146	0.664889	3.89987e-06	3.12966e-05
sp|Q9KNS1|EFP_VIBCH	efp	Elongation factor P	Vibrio cholerae serotype O1 (strain ATCC 39315 / El Tor Inaba N16961)	3 SV=1	274.66	0	4	sp|Q9KNS1|EFP_VIBCH	5.08873e+07	5.6597e+07	5.29611e+07	3.65808e+07	3.3407e+07	2.90411e+07	5.29611e+07	3.3407e+07	0.0540415	0.114679	0.664784	0.000350711	0.000890997
tr|Q9KRG4|Q9KRG4_VIBCH	VC_1678	Phage shock protein A	Vibrio cholerae serotype O1 (strain ATCC 39315 / El Tor Inaba N16961)	4 SV=1	779.76	0	7	tr|Q9KRG4|Q9KRG4_VIBCH	3.02896e+07	3.34231e+07	3.34091e+07	2.10744e+07	2.14437e+07	2.09644e+07	3.34091e+07	2.10744e+07	0.0557582	0.0118641	0.664745	3.02606e-05	0.000133761
tr|Q9KPY1|Q9KPY1_VIBCH	VC_2231	Oxidoreductase, acyl-CoA dehydrogenase family	Vibrio cholerae serotype O1 (strain ATCC 39315 / El Tor Inaba N16961)	4 SV=1	1154.04	0	20	tr|Q9KPY1|Q9KPY1_VIBCH	2.63275e+07	2.42885e+07	2.25767e+07	1.53391e+07	1.48752e+07	1.55956e+07	2.42885e+07	1.53391e+07	0.0769666	0.0239114	0.663061	5.78028e-05	0.000216298
tr|Q9KL66|Q9KL66_VIBCH	VC_A0881	Uncharacterized protein	Vibrio cholerae serotype O1 (strain ATCC 39315 / El Tor Inaba N16961)	4 SV=1	130.98	0	2	tr|Q9KL66|Q9KL66_VIBCH	1.14821e+06	1.19056e+06	1.23615e+06	915545	752422	648832	1.19056e+06	752422	0.0369043	0.17411	0.662026	0.00248406	0.00457059
sp|Q9KT50|Y1055_VIBCH	VC_1055	Nucleoid-associated protein VC_1055	Vibrio cholerae serotype O1 (strain ATCC 39315 / El Tor Inaba N16961)	3 SV=2	373.08	0	4	sp|Q9KT50|Y1055_VIBCH	1.30906e+07	1.46453e+07	1.39891e+07	1.00747e+07	8.85066e+06	8.40115e+06	1.39891e+07	8.85066e+06	0.056115	0.0950869	0.660442	0.000350269	0.000890997
sp|Q9KUZ9|RS12_VIBCH	rpsL	30S ribosomal protein S12	Vibrio cholerae serotype O1 (strain ATCC 39315 / El Tor Inaba N16961)	3 SV=1	245.49	0	4	sp|Q9KUZ9|RS12_VIBCH	7.18518e+07	7.46366e+07	6.98933e+07	4.54978e+07	4.63422e+07	4.44672e+07	7.18518e+07	4.54978e+07	0.0330475	0.0206671	0.659226	6.51012e-06	4.35803e-05
sp|P0C6C3|FLAA_VIBCH	flaA	Flagellin A	Vibrio cholerae serotype O1 (strain ATCC 39315 / El Tor Inaba N16961)	3 SV=1	1657.85	0	14	sp|P0C6C3|FLAA_VIBCH	1.49573e+08	1.6009e+08	1.54092e+08	9.62019e+07	9.7581e+07	1.00416e+08	1.54092e+08	9.7581e+07	0.0341298	0.0219116	0.65912	7.72989e-06	4.94312e-05
tr|Q9KM10|Q9KM10_VIBCH	VC_A0579	Uncharacterized protein	Vibrio cholerae serotype O1 (strain ATCC 39315 / El Tor Inaba N16961)	4 SV=1	47.83	0	2	tr|Q9KM10|Q9KM10_VIBCH	1.31249e+06	1.25159e+06	1.2402e+06	877932	793174	723358	1.25159e+06	793174	0.0306512	0.0969831	0.658059	0.000154725	0.000464593
tr|Q9KRL5|Q9KRL5_VIBCH	VC_1622	Outer membrane protein, putative	Vibrio cholerae serotype O1 (strain ATCC 39315 / El Tor Inaba N16961)	3 SV=1	780.14	0	9	tr|Q9KRL5|Q9KRL5_VIBCH	4.66624e+07	4.59615e+07	4.61105e+07	2.59552e+07	2.93128e+07	3.02252e+07	4.61105e+07	2.93128e+07	0.0079845	0.0789065	0.653564	4.69545e-05	0.000186143
sp|Q9KNZ9|RL6_VIBCH	rplF	50S ribosomal protein L6	Vibrio cholerae serotype O1 (strain ATCC 39315 / El Tor Inaba N16961)	3 SV=1	1082.35	0	8	sp|Q9KNZ9|RL6_VIBCH	3.15874e+08	3.17236e+08	2.945e+08	2.13922e+08	2.00103e+08	2.00807e+08	3.15874e+08	2.00807e+08	0.0412409	0.0379778	0.653543	3.27545e-05	0.000142733
tr|Q9KSY1|Q9KSY1_VIBCH	VC_1125	Uncharacterized protein	Vibrio cholerae serotype O1 (strain ATCC 39315 / El Tor Inaba N16961)	4 SV=1	63.77	0	2	tr|Q9KSY1|Q9KSY1_VIBCH	642517	753763	697311	533583	443562	430608	697311	443562	0.0797073	0.119527	0.652664	0.00151365	0.00295929
tr|B1B1N2|B1B1N2_VIBCH	VC_A0594	Hemolysin	Vibrio cholerae serotype O1 (strain ATCC 39315 / El Tor Inaba N16961)	4 SV=1	396.64	0	4	tr|B1B1N2|B1B1N2_VIBCH	6.57062e+07	7.40322e+07	7.02654e+07	4.85447e+07	4.47885e+07	4.45483e+07	7.02654e+07	4.47885e+07	0.0595598	0.0487637	0.649685	8.59447e-05	0.000293854
tr|Q9KRY7|Q9KRY7_VIBCH	VC_1496	Tail-specific protease	Vibrio cholerae serotype O1 (strain ATCC 39315 / El Tor Inaba N16961)	4 SV=1	1924.48	0	26	tr|Q9KRY7|Q9KRY7_VIBCH	9.19474e+07	9.67363e+07	9.11635e+07	6.37472e+07	5.83152e+07	5.86171e+07	9.19474e+07	5.86171e+07	0.03234	0.0506883	0.649488	2.73519e-05	0.000124118
sp|Q9KQR9|DCTP_VIBCH	dctP	C4-dicarboxylate-binding periplasmic protein DctP	Vibrio cholerae serotype O1 (strain ATCC 39315 / El Tor Inaba N16961)	3 SV=1	2207.69	0	18	sp|Q9KQR9|DCTP_VIBCH	7.01367e+08	7.3844e+08	6.98053e+08	9.36978e+08	4.48e+08	4.14427e+08	7.01367e+08	4.48e+08	0.0314646	0.487636	0.64667	0.304221	0.343895
tr|Q9KLF6|Q9KLF6_VIBCH	VC_A0788	DnaJ-related protein	Vibrio cholerae serotype O1 (strain ATCC 39315 / El Tor Inaba N16961)	4 SV=1	74.48	0	2	tr|Q9KLF6|Q9KLF6_VIBCH	1.42835e+06	1.42731e+06	1.38714e+06	1.0315e+06	913516	901007	1.42731e+06	913516	0.0166148	0.0758988	0.643796	0.000108759	0.00035543
sp|Q9KSA4|ACYP_VIBCH	acyP	Acylphosphatase	Vibrio cholerae serotype O1 (strain ATCC 39315 / El Tor Inaba N16961)	3 SV=2	205.33	0	3	sp|Q9KSA4|ACYP_VIBCH	2.87577e+06	3.26346e+06	3.02349e+06	2.4284e+06	1.93544e+06	1.85772e+06	3.02349e+06	1.93544e+06	0.0640629	0.149238	0.643549	0.00270296	0.00490423
tr|Q9KRH1|Q9KRH1_VIBCH	VC_1671	Cystathionine beta-lyase	Vibrio cholerae serotype O1 (strain ATCC 39315 / El Tor Inaba N16961)	3 SV=1	658.55	0	11	tr|Q9KRH1|Q9KRH1_VIBCH	3.74773e+07	3.58886e+07	3.61782e+07	2.31843e+07	2.18644e+07	2.32075e+07	3.61782e+07	2.31843e+07	0.023171	0.0337909	0.641976	6.40637e-06	4.32929e-05
sp|Q9KSW0|GLRX_VIBCH	grx	Glutaredoxin	Vibrio cholerae serotype O1 (strain ATCC 39315 / El Tor Inaba N16961)	3 SV=2	463.69	0	8	sp|Q9KSW0|GLRX_VIBCH	9.42594e+07	1.05382e+08	9.74028e+07	6.25957e+07	6.49206e+07	5.8724e+07	9.74028e+07	6.25957e+07	0.0579099	0.0504238	0.637898	4.75325e-05	0.000186884
sp|Q9KRY6|PROQ_VIBCH	proQ	RNA chaperone ProQ	Vibrio cholerae serotype O1 (strain ATCC 39315 / El Tor Inaba N16961)	3 SV=1	521.88	0	8	sp|Q9KRY6|PROQ_VIBCH	4.63286e+07	4.6381e+07	4.41144e+07	3.33376e+07	2.97921e+07	2.56655e+07	4.63286e+07	2.97921e+07	0.0283677	0.129726	0.636974	0.000757853	0.00165846
tr|Q9KL09|Q9KL09_VIBCH	VC_A0941	Acyl-CoA thioester hydrolase-related protein	Vibrio cholerae serotype O1 (strain ATCC 39315 / El Tor Inaba N16961)	4 SV=1	112.2	0	1	tr|Q9KL09|Q9KL09_VIBCH	1.96668e+06	1.92852e+06	1.89941e+06	1.24073e+06	1.2531e+06	1.20875e+06	1.92852e+06	1.24073e+06	0.0174652	0.0185457	0.636305	3.95291e-06	3.12966e-05
tr|Q9KSM2|Q9KSM2_VIBCH	VC_1234	Exodeoxyribonuclease I	Vibrio cholerae serotype O1 (strain ATCC 39315 / El Tor Inaba N16961)	4 SV=1	137.94	0	5	tr|Q9KSM2|Q9KSM2_VIBCH	1.21716e+06	1.01046e+06	1.16284e+06	793054	748750	710739	1.16284e+06	748750	0.0948175	0.0548684	0.635094	0.000483258	0.00115555
tr|Q9KRS1|Q9KRS1_VIBCH	VC_1565	Outer membrane protein TolC, putative	Vibrio cholerae serotype O1 (strain ATCC 39315 / El Tor Inaba N16961)	4 SV=1	103.77	0	2	tr|Q9KRS1|Q9KRS1_VIBCH	700959	694456	657173	459610	447356	444160	694456	447356	0.034533	0.0181088	0.63446	1.17537e-05	6.68235e-05
tr|Q9KNN8|Q9KNN8_VIBCH	VC_2693	Sensor protein CpxA	Vibrio cholerae serotype O1 (strain ATCC 39315 / El Tor Inaba N16961)	4 SV=1	103.3	0	3	tr|Q9KNN8|Q9KNN8_VIBCH	1.08459e+06	1.08909e+06	1.1233e+06	761277	701603	658181	1.08909e+06	701603	0.0192616	0.07321	0.634394	6.00973e-05	0.000223003
sp|Q9KUR4|FETP_VIBCH	VC_0451	Probable Fe(2+)-trafficking protein	Vibrio cholerae serotype O1 (strain ATCC 39315 / El Tor Inaba N16961)	3 SV=1	289.03	0	5	sp|Q9KUR4|FETP_VIBCH	2.08716e+07	2.14245e+07	2.04847e+07	1.34538e+07	1.35404e+07	1.31293e+07	2.08716e+07	1.34538e+07	0.0225719	0.0162023	0.633523	4.40878e-06	3.36732e-05
tr|Q9KSD0|Q9KSD0_VIBCH	VC_1328	Galactoside ABC transporter, permease protein	Vibrio cholerae serotype O1 (strain ATCC 39315 / El Tor Inaba N16961)	4 SV=1	32.61	0	1	tr|Q9KSD0|Q9KSD0_VIBCH	535653	460808	567751	341194	345668	388523	535653	345668	0.105248	0.0728943	0.631911	0.00146523	0.00288495
sp|Q9KT58|FADJ_VIBCH	fadJ	Fatty acid oxidation complex subunit alpha	Vibrio cholerae serotype O1 (strain ATCC 39315 / El Tor Inaba N16961)	3 SV=2	2718.48	0	30	sp|Q9KT58|FADJ_VIBCH	1.44765e+08	1.35201e+08	1.353e+08	8.74066e+07	8.97993e+07	8.5074e+07	1.353e+08	8.74066e+07	0.0396846	0.0270251	0.63035	1.08969e-05	6.32697e-05
tr|Q9KSW2|Q9KSW2_VIBCH	VC_1144	ATP-dependent Clp protease, ATP-binding subunit ClpA	Vibrio cholerae serotype O1 (strain ATCC 39315 / El Tor Inaba N16961)	3 SV=1	2138.86	0	29	tr|Q9KSW2|Q9KSW2_VIBCH	8.59266e+07	9.07368e+07	8.69927e+07	5.28566e+07	5.64866e+07	5.66513e+07	8.69927e+07	5.64866e+07	0.0287454	0.038764	0.622986	1.09204e-05	6.32697e-05
tr|Q9KM24|Q9KM24_VIBCH	VC_A0565	Sensor histidine kinase	Vibrio cholerae serotype O1 (strain ATCC 39315 / El Tor Inaba N16961)	1 SV=1	280.16	0	6	tr|Q9KM24|Q9KM24_VIBCH	2.12914e+06	2.1427e+06	2.19243e+06	1.5761e+06	1.32843e+06	1.39344e+06	2.1427e+06	1.39344e+06	0.0154658	0.0896295	0.620778	0.000180606	0.000519412
sp|Q9KQT7|PYRF_VIBCH	pyrF	Orotidine 5'-phosphate decarboxylase	Vibrio cholerae serotype O1 (strain ATCC 39315 / El Tor Inaba N16961)	1 SV=1	796.49	0	10	sp|Q9KQT7|PYRF_VIBCH	2.71425e+07	2.66248e+07	2.75911e+07	1.86105e+07	1.7655e+07	1.74795e+07	2.71425e+07	1.7655e+07	0.0178306	0.0339744	0.620473	1.15216e-05	6.60631e-05
sp|Q9KSW8|HIS6_VIBCH	hisF	Imidazole glycerol phosphate synthase subunit HisF	Vibrio cholerae serotype O1 (strain ATCC 39315 / El Tor Inaba N16961)	3 SV=1	148.48	0	3	sp|Q9KSW8|HIS6_VIBCH	2.01671e+06	2.04714e+06	2.0183e+06	1.23562e+06	1.31415e+06	1.36441e+06	2.0183e+06	1.31415e+06	0.0084466	0.0497508	0.619009	1.62071e-05	8.40272e-05
sp|Q9KPG9|FTSQ_VIBCH	ftsQ	Cell division protein FtsQ	Vibrio cholerae serotype O1 (strain ATCC 39315 / El Tor Inaba N16961)	3 SV=1	60	0	1	sp|Q9KPG9|FTSQ_VIBCH	209513	178777	188489	105420	126706	122838	188489	122838	0.081717	0.0958327	0.617728	0.000340104	0.000871468
tr|Q9KM61|Q9KM61_VIBCH	VC_A0527	Uncharacterized protein	Vibrio cholerae serotype O1 (strain ATCC 39315 / El Tor Inaba N16961)	4 SV=1	250.61	0	6	tr|Q9KM61|Q9KM61_VIBCH	4.08378e+06	3.64226e+06	4.07716e+06	2.54916e+06	2.79744e+06	2.6573e+06	4.07716e+06	2.6573e+06	0.0643097	0.046659	0.617601	0.000160798	0.000478297
tr|Q9KUX5|Q9KUX5_VIBCH	VC_0383	Uncharacterized protein	Vibrio cholerae serotype O1 (strain ATCC 39315 / El Tor Inaba N16961)	4 SV=1	20.77	0.000936768	1	tr|Q9KUX5|Q9KUX5_VIBCH	36737.5	25501.3	48824.9	43902.6	23953.2	22341.1	36737.5	23953.2	0.315073	0.399468	0.617037	0.385447	0.427653
sp|Q9KTB6|HEMH_VIBCH	hemH	Ferrochelatase	Vibrio cholerae serotype O1 (strain ATCC 39315 / El Tor Inaba N16961)	3 SV=2	279.1	0	6	sp|Q9KTB6|HEMH_VIBCH	3.11397e+06	3.43265e+06	2.99202e+06	2.23597e+06	1.90678e+06	2.03124e+06	3.11397e+06	2.03124e+06	0.0715564	0.0807673	0.616396	0.000279622	0.000743091
tr|Q9KLC9|Q9KLC9_VIBCH	VC_A0817	Uncharacterized protein	Vibrio cholerae serotype O1 (strain ATCC 39315 / El Tor Inaba N16961)	4 SV=1	20.13	0.000934579	1	tr|Q9KLC9|Q9KLC9_VIBCH	774561	711501	747074	490327	437007	487827	747074	487827	0.0424728	0.063785	0.614881	5.67079e-05	0.000214005
sp|Q9KUF0|RS9_VIBCH	rpsI	30S ribosomal protein S9	Vibrio cholerae serotype O1 (strain ATCC 39315 / El Tor Inaba N16961)	3 SV=1	755.38	0	10	sp|Q9KUF0|RS9_VIBCH	1.8975e+08	1.79126e+08	1.81926e+08	1.19025e+08	1.21084e+08	1.19024e+08	1.81926e+08	1.19025e+08	0.0299905	0.00993461	0.61209	6.85736e-06	4.54223e-05
tr|Q9KN66|Q9KN66_VIBCH	VC_A0099	Oxidoreductase, Gfo/Idh/MocA family	Vibrio cholerae serotype O1 (strain ATCC 39315 / El Tor Inaba N16961)	4 SV=1	60.93	0	2	tr|Q9KN66|Q9KN66_VIBCH	532724	528748	498955	460352	346372	344055	528748	346372	0.0354828	0.173323	0.610257	0.0104773	0.0160588
sp|Q9KUZ8|RS7_VIBCH	rpsG	30S ribosomal protein S7	Vibrio cholerae serotype O1 (strain ATCC 39315 / El Tor Inaba N16961)	3 SV=1	1069.57	0	15	sp|Q9KUZ8|RS7_VIBCH	2.4128e+08	2.36463e+08	2.3981e+08	1.37222e+08	1.5727e+08	1.58886e+08	2.3981e+08	1.5727e+08	0.0103216	0.0798543	0.608648	6.80185e-05	0.000244624
tr|Q9KUG2|Q9KUG2_VIBCH	VC_0559	Uncharacterized protein	Vibrio cholerae serotype O1 (strain ATCC 39315 / El Tor Inaba N16961)	4 SV=1	58.76	0	2	tr|Q9KUG2|Q9KUG2_VIBCH	698903	681563	705223	458434	429834	462225	698903	458434	0.0176207	0.0393369	0.608378	1.18048e-05	6.68235e-05
sp|Q9KNQ6|HSLV_VIBCH	hslV	ATP-dependent protease subunit HslV	Vibrio cholerae serotype O1 (strain ATCC 39315 / El Tor Inaba N16961)	3 SV=3	269.75	0	3	sp|Q9KNQ6|HSLV_VIBCH	1.11851e+07	1.26568e+07	1.25457e+07	8.19907e+06	8.7204e+06	8.24335e+06	1.25457e+07	8.24335e+06	0.0675656	0.0344624	0.60589	0.000181327	0.000519851
tr|Q9KM08|Q9KM08_VIBCH	VC_A0581	Uncharacterized protein	Vibrio cholerae serotype O1 (strain ATCC 39315 / El Tor Inaba N16961)	3 SV=1	156.01	0	5	tr|Q9KM08|Q9KM08_VIBCH	2.7539e+06	3.01505e+06	2.78868e+06	1.35653e+06	1.83256e+06	1.87716e+06	2.78868e+06	1.83256e+06	0.0497119	0.170879	0.605723	0.00129387	0.0026101
tr|Q9KM21|Q9KM21_VIBCH	VC_A0568	Uncharacterized protein	Vibrio cholerae serotype O1 (strain ATCC 39315 / El Tor Inaba N16961)	4 SV=1	467.38	0	9	tr|Q9KM21|Q9KM21_VIBCH	7.37101e+06	7.27978e+06	7.30291e+06	4.64004e+06	4.80184e+06	5.10458e+06	7.30291e+06	4.80184e+06	0.00648092	0.0486315	0.604884	2.13873e-05	0.000103395
sp|Q9KN16|DEF2_VIBCH	def2	Peptide deformylase 2	Vibrio cholerae serotype O1 (strain ATCC 39315 / El Tor Inaba N16961)	1 SV=1	69.16	0	1	sp|Q9KN16|DEF2_VIBCH	179604	133197	234177	93625.4	174955	118259	179604	118259	0.277224	0.323428	0.602868	0.133806	0.162337
sp|Q9KUT0|RL21_VIBCH	rplU	50S ribosomal protein L21	Vibrio cholerae serotype O1 (strain ATCC 39315 / El Tor Inaba N16961)	3 SV=1	364.67	0	6	sp|Q9KUT0|RL21_VIBCH	9.15872e+07	9.6119e+07	9.17728e+07	5.66557e+07	6.09391e+07	6.05477e+07	9.17728e+07	6.05477e+07	0.0275283	0.0398807	0.599995	1.28841e-05	7.04182e-05
sp|Q9X4Q9|FLIG_VIBCH	fliG	Flagellar motor switch protein FliG	Vibrio cholerae serotype O1 (strain ATCC 39315 / El Tor Inaba N16961)	3 SV=1	535.34	0	7	sp|Q9X4Q9|FLIG_VIBCH	6.65027e+06	7.00888e+06	6.46656e+06	4.57235e+06	4.13665e+06	4.39584e+06	6.65027e+06	4.39584e+06	0.0411148	0.0501698	0.597274	4.13395e-05	0.000168936
tr|Q9KVP2|Q9KVP2_VIBCH	VC_0099	GlpG protein	Vibrio cholerae serotype O1 (strain ATCC 39315 / El Tor Inaba N16961)	4 SV=1	81.61	0	1	tr|Q9KVP2|Q9KVP2_VIBCH	544669	568362	574641	375758	357148	412672	568362	375758	0.0280974	0.0740072	0.597006	0.000144283	0.00044039
tr|Q9KPJ7|Q9KPJ7_VIBCH	VC_2370	Sensory box/GGDEF family protein	Vibrio cholerae serotype O1 (strain ATCC 39315 / El Tor Inaba N16961)	4 SV=1	44.1	0	1	tr|Q9KPJ7|Q9KPJ7_VIBCH	179554	160140	157690	151121	106004	102069	160140	106004	0.0722511	0.227636	0.595213	0.0230808	0.0329789
tr|Q9KNB0|Q9KNB0_VIBCH	VC_A0055	Uncharacterized protein	Vibrio cholerae serotype O1 (strain ATCC 39315 / El Tor Inaba N16961)	4 SV=1	2.65	0.00508083	2	tr|Q9KNB0|Q9KNB0_VIBCH	883705	1.03712e+06	863979	579542	646152	585505	883705	585505	0.102109	0.0610478	0.593883	0.000445879	0.00108132
tr|Q9KM32|Q9KM32_VIBCH	VC_A0557	GGDEF family protein	Vibrio cholerae serotype O1 (strain ATCC 39315 / El Tor Inaba N16961)	4 SV=1	313.23	0	7	tr|Q9KM32|Q9KM32_VIBCH	4.06221e+06	4.48791e+06	3.69634e+06	3.21314e+06	2.571e+06	2.6931e+06	4.06221e+06	2.6931e+06	0.0970466	0.120677	0.592997	0.00314367	0.00558958
sp|Q9KVC4|COAD_VIBCH	coaD	Phosphopantetheine adenylyltransferase	Vibrio cholerae serotype O1 (strain ATCC 39315 / El Tor Inaba N16961)	3 SV=1	487.6	0	6	sp|Q9KVC4|COAD_VIBCH	8.93637e+06	8.32033e+06	7.71565e+06	6.37746e+06	5.12082e+06	5.51843e+06	8.32033e+06	5.51843e+06	0.0733251	0.113233	0.592381	0.00141509	0.00280865
tr|Q9KTD4|Q9KTD4_VIBCH	VC_0968	Cysteine synthase	Vibrio cholerae serotype O1 (strain ATCC 39315 / El Tor Inaba N16961)	3 SV=1	1941.71	0	18	tr|Q9KTD4|Q9KTD4_VIBCH	4.12142e+08	4.47596e+08	4.13211e+08	2.6734e+08	2.74537e+08	2.84747e+08	4.13211e+08	2.74537e+08	0.0475302	0.0317438	0.58988	2.55873e-05	0.000118351
tr|Q9KQZ6|Q9KQZ6_VIBCH	VC_1851	Uncharacterized protein	Vibrio cholerae serotype O1 (strain ATCC 39315 / El Tor Inaba N16961)	4 SV=1	339.29	0	7	tr|Q9KQZ6|Q9KQZ6_VIBCH	5.88561e+06	6.04328e+06	6.18077e+06	4.72173e+06	4.02356e+06	3.86333e+06	6.04328e+06	4.02356e+06	0.0244669	0.108599	0.586859	0.000766124	0.00167326
tr|Q9KU15|Q9KU15_VIBCH	VC_0715	NADPH-flavin oxidoreductase	Vibrio cholerae serotype O1 (strain ATCC 39315 / El Tor Inaba N16961)	4 SV=1	298.36	0	5	tr|Q9KU15|Q9KU15_VIBCH	1.14505e+07	1.04543e+07	1.13519e+07	8.11924e+06	7.49069e+06	7.5586e+06	1.13519e+07	7.5586e+06	0.0495188	0.0446682	0.586748	0.000119784	0.000384662
sp|Q9KRK5|RSUA_VIBCH	rsuA	Ribosomal small subunit pseudouridine synthase A	Vibrio cholerae serotype O1 (strain ATCC 39315 / El Tor Inaba N16961)	3 SV=1	163.15	0	3	sp|Q9KRK5|RSUA_VIBCH	1.96578e+06	1.98131e+06	2.1795e+06	1.44271e+06	1.31929e+06	1.30434e+06	1.98131e+06	1.31929e+06	0.0583495	0.0560263	0.586691	0.000114297	0.000369714
tr|Q9KKR3|Q9KKR3_VIBCH	VC_A1039	Amino acid ABC transporter, periplasmic amino acid-binding protein	Vibrio cholerae serotype O1 (strain ATCC 39315 / El Tor Inaba N16961)	4 SV=1	1065.41	0	14	tr|Q9KKR3|Q9KKR3_VIBCH	6.94661e+07	7.54046e+07	7.0578e+07	5.20506e+07	4.71964e+07	4.69182e+07	7.0578e+07	4.71964e+07	0.0439586	0.0592383	0.580542	0.00010851	0.00035542
tr|Q9KM16|Q9KM16_VIBCH	VC_A0573	DamX-related protein	Vibrio cholerae serotype O1 (strain ATCC 39315 / El Tor Inaba N16961)	4 SV=1	679.68	0	10	tr|Q9KM16|Q9KM16_VIBCH	1.06403e+08	1.13844e+08	1.02246e+08	6.81844e+07	7.14011e+07	7.12633e+07	1.06403e+08	7.12633e+07	0.0546626	0.0258767	0.578304	3.43484e-05	0.000147712
tr|Q9KQK2|Q9KQK2_VIBCH	VC_1996	Uncharacterized protein	Vibrio cholerae serotype O1 (strain ATCC 39315 / El Tor Inaba N16961)	4 SV=1	106.03	0	2	tr|Q9KQK2|Q9KQK2_VIBCH	746861	880200	904169	591805	638439	556891	880200	591805	0.10045	0.0686808	0.572709	0.001776	0.00340323
tr|Q9KMP3|Q9KMP3_VIBCH	VC_A0279	Transcriptional regulator, HTH_3 family	Vibrio cholerae serotype O1 (strain ATCC 39315 / El Tor Inaba N16961)	4 SV=1	154.5	0	5	tr|Q9KMP3|Q9KMP3_VIBCH	2.79985e+06	3.14219e+06	2.9646e+06	1.783e+06	1.99997e+06	2.16183e+06	2.9646e+06	1.99997e+06	0.0576687	0.0959244	0.567864	0.000513439	0.00121461
tr|Q9KPE7|Q9KPE7_VIBCH	VC_2421	AmpD protein	Vibrio cholerae serotype O1 (strain ATCC 39315 / El Tor Inaba N16961)	4 SV=1	43.1	0	1	tr|Q9KPE7|Q9KPE7_VIBCH	181735	165420	175396	127847	107276	118428	175396	118428	0.0472184	0.0873785	0.566608	0.000365958	0.00092175
tr|Q9KQF0|Q9KQF0_VIBCH	VC_2048	VacJ lipoprotein	Vibrio cholerae serotype O1 (strain ATCC 39315 / El Tor Inaba N16961)	4 SV=1	206.02	0	4	tr|Q9KQF0|Q9KQF0_VIBCH	3.45171e+06	3.09682e+06	3.21926e+06	2.28131e+06	2.17415e+06	2.1387e+06	3.21926e+06	2.17415e+06	0.0553637	0.0337796	0.566281	6.65896e-05	0.000241442
sp|Q9KRB0|AROA_VIBCH	aroA	3-phosphoshikimate 1-carboxyvinyltransferase	Vibrio cholerae serotype O1 (strain ATCC 39315 / El Tor Inaba N16961)	1 SV=1	387.31	0	8	sp|Q9KRB0|AROA_VIBCH	8.92587e+06	7.30388e+06	8.54185e+06	5.40227e+06	5.78182e+06	6.12853e+06	8.54185e+06	5.78182e+06	0.102654	0.0629455	0.563024	0.00148017	0.00290922
tr|Q9KP29|Q9KP29_VIBCH	VC_2550	Uncharacterized protein	Vibrio cholerae serotype O1 (strain ATCC 39315 / El Tor Inaba N16961)	4 SV=1	385.06	0	4	tr|Q9KP29|Q9KP29_VIBCH	3.25456e+07	3.07107e+07	3.17334e+07	2.27564e+07	2.14864e+07	2.13811e+07	3.17334e+07	2.14864e+07	0.029039	0.0349913	0.56258	3.25467e-05	0.000142448
tr|Q9KLL3|Q9KLL3_VIBCH	VC_A0730	Uncharacterized protein	Vibrio cholerae serotype O1 (strain ATCC 39315 / El Tor Inaba N16961)	4 SV=1	202.67	0	5	tr|Q9KLL3|Q9KLL3_VIBCH	955864	912987	1.03803e+06	573619	758230	647279	955864	647279	0.065578	0.140867	0.562417	0.00255724	0.00468193
tr|Q9KLH1|Q9KLH1_VIBCH	VC_A0773	Methyl-accepting chemotaxis protein	Vibrio cholerae serotype O1 (strain ATCC 39315 / El Tor Inaba N16961)	4 SV=1	615.05	0	7	tr|Q9KLH1|Q9KLH1_VIBCH	1.8862e+07	1.80096e+07	1.82829e+07	1.16864e+07	1.24045e+07	1.29465e+07	1.82829e+07	1.24045e+07	0.0236749	0.0511991	0.559627	3.97198e-05	0.000163859
tr|Q9KLM3|Q9KLM3_VIBCH	VC_A0720	Guanylate cyclase-related protein	Vibrio cholerae serotype O1 (strain ATCC 39315 / El Tor Inaba N16961)	4 SV=1	24.52	0.000473934	1	tr|Q9KLM3|Q9KLM3_VIBCH	320084	247236	323666	256671	198376	217476	320084	217476	0.14522	0.132572	0.557594	0.0307149	0.0424916
tr|Q9KS31|Q9KS31_VIBCH	VC_1430	Bax protein, putative	Vibrio cholerae serotype O1 (strain ATCC 39315 / El Tor Inaba N16961)	4 SV=1	46.28	0	1	tr|Q9KS31|Q9KS31_VIBCH	166312	233153	179769	113425	122237	144855	179769	122237	0.183096	0.127818	0.55646	0.00831303	0.0131856
tr|Q9KMA2|Q9KMA2_VIBCH	VC_A0475	Doc protein	Vibrio cholerae serotype O1 (strain ATCC 39315 / El Tor Inaba N16961)	4 SV=1	190.46	0	2	tr|Q9KMA2|Q9KMA2_VIBCH	3.90128e+06	3.79235e+06	3.83186e+06	2.9101e+06	2.60642e+06	2.5603e+06	3.83186e+06	2.60642e+06	0.0143543	0.0705893	0.555971	0.000156437	0.000468465
sp|Q9KNY6|RL23_VIBCH	rplW	50S ribosomal protein L23	Vibrio cholerae serotype O1 (strain ATCC 39315 / El Tor Inaba N16961)	3 SV=1	193.76	0	4	sp|Q9KNY6|RL23_VIBCH	5.12841e+07	5.73767e+07	5.39606e+07	3.45408e+07	3.73381e+07	3.67096e+07	5.39606e+07	3.67096e+07	0.0563355	0.0405472	0.555749	7.47224e-05	0.000264448
tr|Q9KUM9|Q9KUM9_VIBCH	VC_0486	Transcriptional regulator, DeoR family	Vibrio cholerae serotype O1 (strain ATCC 39315 / El Tor Inaba N16961)	4 SV=1	255.72	0	5	tr|Q9KUM9|Q9KUM9_VIBCH	4.24692e+06	3.94985e+06	3.819e+06	3.3708e+06	2.59782e+06	2.69174e+06	3.94985e+06	2.69174e+06	0.0547465	0.14611	0.553258	0.00495478	0.00830413
tr|Q9KPM7|Q9KPM7_VIBCH	VC_2340	Uncharacterized protein	Vibrio cholerae serotype O1 (strain ATCC 39315 / El Tor Inaba N16961)	4 SV=1	173.19	0	5	tr|Q9KPM7|Q9KPM7_VIBCH	2.43376e+06	2.20615e+06	2.41736e+06	2.08929e+06	1.59055e+06	1.64759e+06	2.41736e+06	1.64759e+06	0.0539614	0.153721	0.553077	0.0114204	0.0173455
tr|Q9KNC7|Q9KNC7_VIBCH	VC_A0038	Sco1-related protein	Vibrio cholerae serotype O1 (strain ATCC 39315 / El Tor Inaba N16961)	4 SV=1	40.92	0	1	tr|Q9KNC7|Q9KNC7_VIBCH	1.17317e+06	1.34483e+06	1.15687e+06	857028	761806	799751	1.17317e+06	799751	0.0850101	0.0594611	0.55279	0.000288652	0.000763431
tr|Q9KPN2|Q9KPN2_VIBCH	VC_2334	Uncharacterized protein	Vibrio cholerae serotype O1 (strain ATCC 39315 / El Tor Inaba N16961)	4 SV=1	218.39	0	4	tr|Q9KPN2|Q9KPN2_VIBCH	2.16101e+06	2.03719e+06	2.1326e+06	1.53909e+06	1.39867e+06	1.45446e+06	2.1326e+06	1.45446e+06	0.0307365	0.0482903	0.552124	6.65026e-05	0.000241442
sp|Q9KUQ4|Y461_VIBCH	VC_0461	UPF0001 protein VC_0461	Vibrio cholerae serotype O1 (strain ATCC 39315 / El Tor Inaba N16961)	3 SV=1	139.18	0	2	sp|Q9KUQ4|Y461_VIBCH	722634	788836	878927	640673	538220	461455	788836	538220	0.0984565	0.164444	0.55153	0.0070607	0.0114196
tr|Q9KQL1|Q9KQL1_VIBCH	VC_1987	Outer membrane lipoprotein Slp, putative	Vibrio cholerae serotype O1 (strain ATCC 39315 / El Tor Inaba N16961)	4 SV=1	393.65	0	7	tr|Q9KQL1|Q9KQL1_VIBCH	3.09988e+07	3.21208e+07	3.18971e+07	2.33797e+07	2.17661e+07	2.14508e+07	3.18971e+07	2.17661e+07	0.0187507	0.0466111	0.551347	5.18053e-05	0.000198886
sp|Q9KU87|RLME_VIBCH	rlmE	Ribosomal RNA large subunit methyltransferase E	Vibrio cholerae serotype O1 (strain ATCC 39315 / El Tor Inaba N16961)	3 SV=1	325.47	0	7	sp|Q9KU87|RLME_VIBCH	6.85334e+06	7.79596e+06	7.46732e+06	4.95069e+06	5.53331e+06	5.09766e+06	7.46732e+06	5.09766e+06	0.0648995	0.0583362	0.550757	0.000388304	0.000969231
tr|Q9KTC6|Q9KTC6_VIBCH	VC_0976	Uncharacterized protein	Vibrio cholerae serotype O1 (strain ATCC 39315 / El Tor Inaba N16961)	4 SV=1	1453.48	0	14	tr|Q9KTC6|Q9KTC6_VIBCH	1.7098e+08	1.73576e+08	1.6885e+08	1.09523e+08	1.18184e+08	1.16961e+08	1.7098e+08	1.16961e+08	0.013831	0.0407995	0.547798	1.92991e-05	9.4745e-05
tr|Q9KP90|Q9KP90_VIBCH	VC_2483	Acetolactate synthase	Vibrio cholerae serotype O1 (strain ATCC 39315 / El Tor Inaba N16961)	3 SV=1	1166.85	0	17	tr|Q9KP90|Q9KP90_VIBCH	4.19548e+07	4.24741e+07	4.20416e+07	2.77152e+07	2.99183e+07	2.88544e+07	4.20416e+07	2.88544e+07	0.00659896	0.0382169	0.543023	1.95849e-05	9.59359e-05
tr|Q9K2P7|Q9K2P7_VIBCH	VC_A0318	Uncharacterized protein	Vibrio cholerae serotype O1 (strain ATCC 39315 / El Tor Inaba N16961)	4 SV=1	91.54	0	2	tr|Q9K2P7|Q9K2P7_VIBCH	1.38311e+06	1.5725e+06	1.30575e+06	953191	808742	949796	1.38311e+06	949796	0.0966154	0.0911983	0.542232	0.000629038	0.00142724
tr|Q9KQN0|Q9KQN0_VIBCH	VC_1968	Transcriptional regulator, HTH_3 family	Vibrio cholerae serotype O1 (strain ATCC 39315 / El Tor Inaba N16961)	1 SV=1	152.38	0	3	tr|Q9KQN0|Q9KQN0_VIBCH	2.03281e+06	2.08429e+06	2.07051e+06	1.51573e+06	1.36667e+06	1.42206e+06	2.07051e+06	1.42206e+06	0.0129203	0.0525108	0.542007	5.72388e-05	0.000215276
tr|Q9KL26|Q9KL26_VIBCH	VC_A0923	Methyl-accepting chemotaxis protein	Vibrio cholerae serotype O1 (strain ATCC 39315 / El Tor Inaba N16961)	1 SV=1	3538.69	0	30	tr|Q9KL26|Q9KL26_VIBCH;tr|Q9KQ43|Q9KQ43_VIBCH	4.8052e+08	5.015e+08	4.86513e+08	3.97807e+08	3.3415e+08	3.28614e+08	4.86513e+08	3.3415e+08	0.0220765	0.108763	0.541984	0.00127976	0.00258645
tr|Q9KTZ4|Q9KTZ4_VIBCH	VC_0736	Isocitrate lyase	Vibrio cholerae serotype O1 (strain ATCC 39315 / El Tor Inaba N16961)	4 SV=1	1993.07	0	22	tr|Q9KTZ4|Q9KTZ4_VIBCH	2.45145e+08	2.61441e+08	2.53128e+08	3.16268e+08	1.71429e+08	1.73952e+08	2.53128e+08	1.73952e+08	0.0321764	0.375897	0.541173	0.327077	0.367858
tr|Q9KQJ2|Q9KQJ2_VIBCH	VC_2006	Chemotaxis protein CheV	Vibrio cholerae serotype O1 (strain ATCC 39315 / El Tor Inaba N16961)	4 SV=1	1049.82	0	17	tr|Q9KQJ2|Q9KQJ2_VIBCH	4.15713e+07	3.9864e+07	4.08152e+07	3.16208e+07	2.67958e+07	2.8057e+07	4.08152e+07	2.8057e+07	0.0209938	0.0868161	0.540745	0.000408754	0.00100893
tr|Q9KKM8|Q9KKM8_VIBCH	VC_A1075	Uncharacterized protein	Vibrio cholerae serotype O1 (strain ATCC 39315 / El Tor Inaba N16961)	4 SV=1	1129.2	0	15	tr|Q9KKM8|Q9KKM8_VIBCH	9.40571e+07	9.62233e+07	9.61216e+07	5.53053e+07	6.611e+07	6.78848e+07	9.61216e+07	6.611e+07	0.0128037	0.1079	0.539991	0.000431197	0.00105261
tr|Q9KQX5|Q9KQX5_VIBCH	VC_1872	Uncharacterized protein	Vibrio cholerae serotype O1 (strain ATCC 39315 / El Tor Inaba N16961)	4 SV=1	3486.24	0	40	tr|Q9KQX5|Q9KQX5_VIBCH	5.47651e+08	5.35291e+08	5.32247e+08	4.18254e+08	3.68375e+08	3.55996e+08	5.35291e+08	3.68375e+08	0.0151518	0.0865309	0.53915	0.000377497	0.000946514
sp|Q9KNR6|CH101_VIBCH	groS1	10 kDa chaperonin 1	Vibrio cholerae serotype O1 (strain ATCC 39315 / El Tor Inaba N16961)	3 SV=1	517.69	0	5	sp|Q9KNR6|CH101_VIBCH	1.48583e+08	1.66034e+08	1.54119e+08	9.68419e+07	1.10998e+08	1.0624e+08	1.54119e+08	1.0624e+08	0.0570751	0.0688071	0.536708	0.000207892	0.000583203
tr|Q9KQJ6|Q9KQJ6_VIBCH	VC_2002	Uncharacterized protein	Vibrio cholerae serotype O1 (strain ATCC 39315 / El Tor Inaba N16961)	4 SV=1	100.02	0	2	tr|Q9KQJ6|Q9KQJ6_VIBCH	548992	513507	523666	181359	373020	361530	523666	361530	0.0345643	0.352083	0.534533	0.0232463	0.0331727
sp|Q9KVC8|RL28_VIBCH	rpmB	50S ribosomal protein L28	Vibrio cholerae serotype O1 (strain ATCC 39315 / El Tor Inaba N16961)	3 SV=1	273.68	0	5	sp|Q9KVC8|RL28_VIBCH	5.49021e+07	5.36068e+07	5.02263e+07	3.54507e+07	3.70179e+07	3.76635e+07	5.36068e+07	3.70179e+07	0.0456261	0.030997	0.534195	6.1889e-05	0.000228126
tr|Q9KM14|Q9KM14_VIBCH	VC_A0575	Transcriptional regulator, LysR family	Vibrio cholerae serotype O1 (strain ATCC 39315 / El Tor Inaba N16961)	4 SV=1	397.81	0	8	tr|Q9KM14|Q9KM14_VIBCH	8.85413e+06	9.29883e+06	9.04666e+06	6.30217e+06	6.1692e+06	6.25159e+06	9.04666e+06	6.25159e+06	0.0245972	0.0107538	0.533162	1.19199e-05	6.70532e-05
sp|Q9KSQ1|HUTI_VIBCH	hutI	Imidazolonepropionase	Vibrio cholerae serotype O1 (strain ATCC 39315 / El Tor Inaba N16961)	3 SV=1	493.23	0	9	sp|Q9KSQ1|HUTI_VIBCH	1.07873e+07	1.11023e+07	1.04816e+07	7.04579e+06	7.45653e+06	7.87629e+06	1.07873e+07	7.45653e+06	0.0287621	0.0556677	0.532754	8.43197e-05	0.000290988
tr|Q9KU32|Q9KU32_VIBCH	VC_0697	Uncharacterized protein	Vibrio cholerae serotype O1 (strain ATCC 39315 / El Tor Inaba N16961)	4 SV=1	592.3	0	6	tr|Q9KU32|Q9KU32_VIBCH	4.40854e+07	4.80438e+07	4.44895e+07	3.35477e+07	2.92952e+07	3.07609e+07	4.44895e+07	3.07609e+07	0.0478294	0.0692331	0.532366	0.000209396	0.000586679
sp|Q9KTY2|ISCS_VIBCH	iscS	Cysteine desulfurase IscS	Vibrio cholerae serotype O1 (strain ATCC 39315 / El Tor Inaba N16961)	3 SV=1	1520.42	0	22	sp|Q9KTY2|ISCS_VIBCH	7.8468e+07	8.01037e+07	7.90253e+07	4.72935e+07	5.46407e+07	5.8501e+07	7.90253e+07	5.46407e+07	0.0105001	0.106462	0.532337	0.000504806	0.00119932
sp|Q9KMG3|Y3195_VIBCH	VC_A0395	Uncharacterized isomerase VC_A0395	Vibrio cholerae serotype O1 (strain ATCC 39315 / El Tor Inaba N16961)	3 SV=1	183.13	0	2	sp|Q9KMG3|Y3195_VIBCH	1.33503e+06	1.38615e+06	1.25449e+06	845992	958999	923335	1.33503e+06	923335	0.0500873	0.0635229	0.53195	0.000199244	0.000561782
sp|P52021|RNH2_VIBCH	rnhB	Ribonuclease HII	Vibrio cholerae serotype O1 (strain ATCC 39315 / El Tor Inaba N16961)	3 SV=2	168.68	0	4	sp|P52021|RNH2_VIBCH	2.00625e+06	1.97055e+06	2.03054e+06	1.38694e+06	1.44954e+06	1.38818e+06	2.00625e+06	1.38818e+06	0.0150686	0.0254119	0.531308	1.87462e-05	9.26453e-05
tr|Q9KT42|Q9KT42_VIBCH	VC_1063	Acyl-CoA thioesterase II	Vibrio cholerae serotype O1 (strain ATCC 39315 / El Tor Inaba N16961)	4 SV=1	267.41	0	4	tr|Q9KT42|Q9KT42_VIBCH	7.69494e+06	7.22312e+06	7.16314e+06	5.0216e+06	4.9537e+06	4.99981e+06	7.22312e+06	4.99981e+06	0.0395727	0.00694511	0.530748	1.84857e-05	9.17668e-05
tr|Q9KSQ9|Q9KSQ9_VIBCH	VC_1197	Uncharacterized protein	Vibrio cholerae serotype O1 (strain ATCC 39315 / El Tor Inaba N16961)	4 SV=1	449.74	0	6	tr|Q9KSQ9|Q9KSQ9_VIBCH	7.50795e+07	8.2409e+07	7.7453e+07	5.69398e+07	5.36407e+07	4.96328e+07	7.7453e+07	5.36407e+07	0.0477544	0.0685194	0.529993	0.000198486	0.000560358
tr|Q9KP91|Q9KP91_VIBCH	VC_2482	Acetolactate synthase III, small subunit	Vibrio cholerae serotype O1 (strain ATCC 39315 / El Tor Inaba N16961)	4 SV=1	586.06	0	7	tr|Q9KP91|Q9KP91_VIBCH	1.53933e+07	1.78641e+07	1.6474e+07	1.02476e+07	1.14277e+07	1.14398e+07	1.6474e+07	1.14277e+07	0.0747181	0.0620405	0.527658	0.000276978	0.00073872
tr|Q9KRD2|Q9KRD2_VIBCH	VC_1710	Uncharacterized protein	Vibrio cholerae serotype O1 (strain ATCC 39315 / El Tor Inaba N16961)	4 SV=1	501.4	0	12	tr|Q9KRD2|Q9KRD2_VIBCH	5.84329e+06	5.96569e+06	5.57972e+06	4.10435e+06	4.02214e+06	4.05428e+06	5.84329e+06	4.05428e+06	0.0340295	0.0102038	0.527336	2.43853e-05	0.000113918
tr|Q9KPD6|Q9KPD6_VIBCH	VC_2434	Uncharacterized protein	Vibrio cholerae serotype O1 (strain ATCC 39315 / El Tor Inaba N16961)	4 SV=1	37.56	0	1	tr|Q9KPD6|Q9KPD6_VIBCH	64535.9	67903.1	69391.3	33550	55715.4	47156.9	67903.1	47156.9	0.0369747	0.245812	0.526008	0.01801	0.0263615
tr|Q9KNB5|Q9KNB5_VIBCH	VC_A0050	Uncharacterized protein	Vibrio cholerae serotype O1 (strain ATCC 39315 / El Tor Inaba N16961)	4 SV=1	35.52	0	1	tr|Q9KNB5|Q9KNB5_VIBCH	81467.4	101093	135156	79812.4	60835.8	70248.7	101093	70248.7	0.256509	0.134972	0.525141	0.0309004	0.0426949
tr|Q9KP69|Q9KP69_VIBCH	VC_2507	Uncharacterized protein	Vibrio cholerae serotype O1 (strain ATCC 39315 / El Tor Inaba N16961)	4 SV=1	1639.94	0	17	tr|Q9KP69|Q9KP69_VIBCH	6.72981e+07	7.05915e+07	6.48533e+07	4.78765e+07	4.69622e+07	4.50337e+07	6.72981e+07	4.69622e+07	0.0426091	0.0311262	0.519066	4.85134e-05	0.000188531
tr|Q9KQV5|Q9KQV5_VIBCH	VC_1893	Uncharacterized protein	Vibrio cholerae serotype O1 (strain ATCC 39315 / El Tor Inaba N16961)	4 SV=1	316.16	0	9	tr|Q9KQV5|Q9KQV5_VIBCH	1.22392e+07	1.11018e+07	1.17913e+07	9.50313e+06	8.1526e+06	8.24619e+06	1.17913e+07	8.24619e+06	0.0489259	0.0873486	0.51592	0.00126115	0.0025557
sp|Q9KUT4|ARGR_VIBCH	argR	Arginine repressor	Vibrio cholerae serotype O1 (strain ATCC 39315 / El Tor Inaba N16961)	3 SV=2	694.85	0	8	sp|Q9KUT4|ARGR_VIBCH	4.6986e+07	4.83033e+07	4.98936e+07	3.4891e+07	3.38532e+07	3.36481e+07	4.83033e+07	3.38532e+07	0.0300849	0.0195226	0.512829	2.7197e-05	0.000123668
tr|Q9KSE4|Q9KSE4_VIBCH	VC_1313	Methyl-accepting chemotaxis protein	Vibrio cholerae serotype O1 (strain ATCC 39315 / El Tor Inaba N16961)	4 SV=1	1183.25	0	12	tr|Q9KSE4|Q9KSE4_VIBCH;tr|Q9KUK6|Q9KUK6_VIBCH	5.99367e+07	6.65177e+07	6.48495e+07	5.24511e+07	4.55139e+07	4.31744e+07	6.48495e+07	4.55139e+07	0.0536512	0.102548	0.510789	0.00230791	0.00426771
tr|Q9KM28|Q9KM28_VIBCH	VC_A0561	Uncharacterized protein	Vibrio cholerae serotype O1 (strain ATCC 39315 / El Tor Inaba N16961)	4 SV=1	178.95	0	3	tr|Q9KM28|Q9KM28_VIBCH	5.48756e+06	5.82887e+06	5.70998e+06	4.84469e+06	3.98602e+06	4.01054e+06	5.70998e+06	4.01054e+06	0.0305266	0.114201	0.509691	0.00331692	0.00586942
sp|Q9KNZ4|RL14_VIBCH	rplN	50S ribosomal protein L14	Vibrio cholerae serotype O1 (strain ATCC 39315 / El Tor Inaba N16961)	3 SV=1	864.79	0	7	sp|Q9KNZ4|RL14_VIBCH	9.49367e+07	8.92547e+07	9.29838e+07	5.97295e+07	6.53153e+07	6.60111e+07	9.29838e+07	6.53153e+07	0.0312464	0.0540697	0.509558	8.3312e-05	0.000287959
tr|Q9KM31|Q9KM31_VIBCH	VC_A0558	Gamma-glutamyltranspeptidase, putative	Vibrio cholerae serotype O1 (strain ATCC 39315 / El Tor Inaba N16961)	4 SV=1	409.15	0	8	tr|Q9KM31|Q9KM31_VIBCH	4.85914e+06	5.06947e+06	5.06126e+06	5.40509e+06	3.55528e+06	3.36043e+06	5.06126e+06	3.55528e+06	0.0238439	0.274767	0.509534	0.135447	0.164149
sp|Q9KP38|UBIX_VIBCH	ubiX	Flavin prenyltransferase UbiX	Vibrio cholerae serotype O1 (strain ATCC 39315 / El Tor Inaba N16961)	3 SV=1	47.41	0	2	sp|Q9KP38|UBIX_VIBCH	2.60621e+06	2.94054e+06	2.58781e+06	1.83254e+06	2.09006e+06	1.77374e+06	2.60621e+06	1.83254e+06	0.0732242	0.0886045	0.50811	0.00100507	0.00212001
tr|Q9KM52|Q9KM52_VIBCH	VC_A0537	Uncharacterized protein	Vibrio cholerae serotype O1 (strain ATCC 39315 / El Tor Inaba N16961)	4 SV=1	37.6	0	1	tr|Q9KM52|Q9KM52_VIBCH	474570	393683	481357	347213	334038	314168	474570	334038	0.108425	0.0501362	0.506607	0.00339295	0.00599917
tr|Q9KSA0|Q9KSA0_VIBCH	VC_1359	Amino acid ABC transporter, ATP-binding protein	Vibrio cholerae serotype O1 (strain ATCC 39315 / El Tor Inaba N16961)	4 SV=1	415.31	0	8	tr|Q9KSA0|Q9KSA0_VIBCH	9.78644e+06	1.0044e+07	9.95189e+06	7.53634e+06	7.00729e+06	6.84671e+06	9.95189e+06	7.00729e+06	0.0131466	0.0506094	0.506115	8.56046e-05	0.000293143
tr|Q9KV72|Q9KV72_VIBCH	VC_0285	4-hydroxy-2-oxoglutarate aldolase/2-deydro-3-deoxyphosphogluconate aldolase	Vibrio cholerae serotype O1 (strain ATCC 39315 / El Tor Inaba N16961)	4 SV=1	371.1	0	5	tr|Q9KV72|Q9KV72_VIBCH	1.61308e+07	1.54646e+07	1.4939e+07	1.07046e+07	1.10529e+07	1.09084e+07	1.54646e+07	1.09084e+07	0.0385042	0.0160705	0.50353	3.46275e-05	0.000148051
sp|Q9KUE0|LPOA_VIBCH	lpoA	Penicillin-binding protein activator LpoA	Vibrio cholerae serotype O1 (strain ATCC 39315 / El Tor Inaba N16961)	3 SV=2	2091.91	0	26	sp|Q9KUE0|LPOA_VIBCH	1.22255e+08	1.21891e+08	1.22681e+08	8.68751e+07	8.61716e+07	8.64368e+07	1.22255e+08	8.64368e+07	0.00323084	0.00410748	0.500177	9.41573e-06	5.70041e-05
tr|Q9KTB3|Q9KTB3_VIBCH	rfaH	Transcription antitermination protein RfaH	Vibrio cholerae serotype O1 (strain ATCC 39315 / El Tor Inaba N16961)	3 SV=1	61.23	0	3	tr|Q9KTB3|Q9KTB3_VIBCH	668876	651512	759672	505957	472984	436918	668876	472984	0.0837758	0.0731667	0.499947	0.000623002	0.00141644
tr|Q9KLE0|Q9KLE0_VIBCH	VC_A0806	Uncharacterized protein	Vibrio cholerae serotype O1 (strain ATCC 39315 / El Tor Inaba N16961)	4 SV=1	120.31	0	3	tr|Q9KLE0|Q9KLE0_VIBCH	3.82582e+06	3.8199e+06	4.00624e+06	3.70422e+06	2.70597e+06	2.58933e+06	3.82582e+06	2.70597e+06	0.0272703	0.204274	0.49962	0.0322746	0.0442806
tr|Q9KVK1|Q9KVK1_VIBCH	VC_0142	Uncharacterized protein	Vibrio cholerae serotype O1 (strain ATCC 39315 / El Tor Inaba N16961)	4 SV=1	196	0	4	tr|Q9KVK1|Q9KVK1_VIBCH	5.91542e+06	5.81202e+06	6.13425e+06	4.81298e+06	4.15353e+06	4.18417e+06	5.91542e+06	4.18417e+06	0.0276329	0.0849087	0.499538	0.000762933	0.00166793
sp|Q9KNL2|NFUA_VIBCH	nfuA	Fe/S biogenesis protein NfuA	Vibrio cholerae serotype O1 (strain ATCC 39315 / El Tor Inaba N16961)	3 SV=1	425.51	0	5	sp|Q9KNL2|NFUA_VIBCH	4.27445e+07	4.80432e+07	4.30997e+07	2.90001e+07	3.04893e+07	3.10718e+07	4.30997e+07	3.04893e+07	0.0663687	0.0353922	0.499375	0.000115111	0.000371266
tr|Q9KV91|Q9KV91_VIBCH	VC_0265	Uncharacterized protein	Vibrio cholerae serotype O1 (strain ATCC 39315 / El Tor Inaba N16961)	4 SV=1	397.92	0	7	tr|Q9KV91|Q9KV91_VIBCH	9.10992e+06	8.97516e+06	8.68366e+06	5.97744e+06	6.38572e+06	6.35609e+06	8.97516e+06	6.35609e+06	0.0244184	0.0364833	0.4978	3.71848e-05	0.000155685
tr|Q9KPN1|Q9KPN1_VIBCH	VC_2335	Uncharacterized protein	Vibrio cholerae serotype O1 (strain ATCC 39315 / El Tor Inaba N16961)	4 SV=1	93.42	0	3	tr|Q9KPN1|Q9KPN1_VIBCH	930955	1.03044e+06	1.00049e+06	709158	697032	750022	1.00049e+06	709158	0.0516966	0.0386277	0.496528	0.000219491	0.000607294
tr|Q9KST8|Q9KST8_VIBCH	VC_1168	Proton/glutamate symporter	Vibrio cholerae serotype O1 (strain ATCC 39315 / El Tor Inaba N16961)	4 SV=1	323.12	0	3	tr|Q9KST8|Q9KST8_VIBCH	2.05125e+07	1.65414e+07	1.90588e+07	1.40386e+07	1.30833e+07	1.35112e+07	1.90588e+07	1.35112e+07	0.107417	0.0353292	0.496297	0.00192479	0.00365991
tr|Q9KLU6|Q9KLU6_VIBCH	VC_A0645	Uncharacterized protein	Vibrio cholerae serotype O1 (strain ATCC 39315 / El Tor Inaba N16961)	4 SV=1	178.82	0	5	tr|Q9KLU6|Q9KLU6_VIBCH	1.33227e+07	1.61153e+07	1.40271e+07	1.11358e+07	9.94424e+06	9.767e+06	1.40271e+07	9.94424e+06	0.100243	0.0723957	0.496279	0.00173708	0.0033402
tr|Q9KT78|Q9KT78_VIBCH	moaD	Molybdopterin synthase sulfur carrier subunit	Vibrio cholerae serotype O1 (strain ATCC 39315 / El Tor Inaba N16961)	3 SV=1	53.64	0	1	tr|Q9KT78|Q9KT78_VIBCH	1.46756e+06	1.60288e+06	1.39372e+06	1.51318e+06	1.00193e+06	1.04061e+06	1.46756e+06	1.04061e+06	0.0712824	0.240174	0.495998	0.0821173	0.103769
tr|Q9KSI0|Q9KSI0_VIBCH	VC_1276	Sensor histidine kinase	Vibrio cholerae serotype O1 (strain ATCC 39315 / El Tor Inaba N16961)	4 SV=1	76.39	0	1	tr|Q9KSI0|Q9KSI0_VIBCH	472643	371865	417792	297073	296382	269554	417792	296382	0.119911	0.0545508	0.495325	0.00152951	0.00298767
sp|Q9KQD8|CHEB1_VIBCH	cheB1	Chemotaxis response regulator protein-glutamate methylesterase of group 1 operon	Vibrio cholerae serotype O1 (strain ATCC 39315 / El Tor Inaba N16961)	3 SV=1	874.23	0	15	sp|Q9KQD8|CHEB1_VIBCH	4.69236e+07	4.61553e+07	4.4452e+07	4.14488e+07	3.27439e+07	3.06027e+07	4.61553e+07	3.27439e+07	0.0275921	0.164449	0.495267	0.0138783	0.020724
tr|Q9KNP8|Q9KNP8_VIBCH	VC_2683	Cystathionine gamma-synthase	Vibrio cholerae serotype O1 (strain ATCC 39315 / El Tor Inaba N16961)	3 SV=1	466.68	0	6	tr|Q9KNP8|Q9KNP8_VIBCH	1.63021e+07	1.77572e+07	1.62529e+07	1.16984e+07	1.1566e+07	1.14823e+07	1.63021e+07	1.1566e+07	0.050961	0.00940604	0.495172	4.53716e-05	0.000181732
sp|Q9KQF9|NDPA_VIBCH	VC_2039	Nucleoid-associated protein VC_2039	Vibrio cholerae serotype O1 (strain ATCC 39315 / El Tor Inaba N16961)	3 SV=1	905.47	0	13	sp|Q9KQF9|NDPA_VIBCH	1.59107e+07	1.65735e+07	1.57859e+07	1.17813e+07	1.10582e+07	1.12955e+07	1.59107e+07	1.12955e+07	0.0263084	0.0323954	0.494253	3.83043e-05	0.000159379
sp|Q9KP30|MSRA_VIBCH	msrA	Peptide methionine sulfoxide reductase MsrA	Vibrio cholerae serotype O1 (strain ATCC 39315 / El Tor Inaba N16961)	3 SV=1	92.76	0	4	sp|Q9KP30|MSRA_VIBCH	2.08334e+06	1.93039e+06	2.03792e+06	1.44881e+06	1.36365e+06	1.79327e+06	2.03792e+06	1.44881e+06	0.0389397	0.148172	0.492236	0.0102893	0.0158006
tr|Q9KV57|Q9KV57_VIBCH	VC_0300	Uncharacterized protein	Vibrio cholerae serotype O1 (strain ATCC 39315 / El Tor Inaba N16961)	4 SV=1	643.65	0	14	tr|Q9KV57|Q9KV57_VIBCH	1.20745e+07	1.18395e+07	1.20672e+07	1.67942e+07	8.60513e+06	8.59648e+06	1.20672e+07	8.60513e+06	0.0111388	0.417443	0.487823	0.578132	0.611767
sp|P06111|OMPV_VIBCH	ompV	Outer membrane protein OmpV	Vibrio cholerae serotype O1 (strain ATCC 39315 / El Tor Inaba N16961)	1 SV=1	1426.99	0	10	sp|P06111|OMPV_VIBCH	3.56989e+08	4.16175e+08	3.76448e+08	2.48931e+08	2.69529e+08	2.68638e+08	3.76448e+08	2.68638e+08	0.0787198	0.0443795	0.486786	0.000291013	0.000766932
tr|Q9KSD9|Q9KSD9_VIBCH	VC_1319	Sensor histidine kinase	Vibrio cholerae serotype O1 (strain ATCC 39315 / El Tor Inaba N16961)	4 SV=1	109.84	0	4	tr|Q9KSD9|Q9KSD9_VIBCH	721930	707275	640715	504779	494942	638496	707275	504779	0.0627327	0.146853	0.48662	0.0226363	0.0324692
sp|Q9KV27|NUDC_VIBCH	nudC	NADH pyrophosphatase	Vibrio cholerae serotype O1 (strain ATCC 39315 / El Tor Inaba N16961)	3 SV=1	149.77	0	3	sp|Q9KV27|NUDC_VIBCH	1.18965e+06	1.1262e+06	1.22003e+06	849262	852159	772325	1.18965e+06	849262	0.0406203	0.0549117	0.48625	0.000142834	0.00043838
tr|Q9KUF3|Q9KUF3_VIBCH	zapE	Cell division protein ZapE	Vibrio cholerae serotype O1 (strain ATCC 39315 / El Tor Inaba N16961)	3 SV=1	254.48	0	6	tr|Q9KUF3|Q9KUF3_VIBCH	5.53731e+06	5.94164e+06	5.23333e+06	4.01952e+06	3.77265e+06	3.95652e+06	5.53731e+06	3.95652e+06	0.0637856	0.0327535	0.484952	0.000178137	0.000515366
sp|Q9KPH7|DAPB_VIBCH	dapB	4-hydroxy-tetrahydrodipicolinate reductase	Vibrio cholerae serotype O1 (strain ATCC 39315 / El Tor Inaba N16961)	3 SV=1	785.12	0	11	sp|Q9KPH7|DAPB_VIBCH	6.41641e+07	6.82738e+07	6.70895e+07	4.77383e+07	5.12126e+07	4.7939e+07	6.70895e+07	4.7939e+07	0.031806	0.0398367	0.484886	0.000125717	0.000399666
tr|Q9KR25|Q9KR25_VIBCH	VC_1822	PTS system, fructose-specific IIABC component	Vibrio cholerae serotype O1 (strain ATCC 39315 / El Tor Inaba N16961)	4 SV=1	57.92	0	2	tr|Q9KR25|Q9KR25_VIBCH	142184	93274.4	119635	63628.7	85486.8	88269.2	119635	85486.8	0.206814	0.170545	0.484861	0.0262596	0.0369499
tr|Q9KKX5|Q9KKX5_VIBCH	VC_A0975	ATP-dependent protease LA-related protein	Vibrio cholerae serotype O1 (strain ATCC 39315 / El Tor Inaba N16961)	4 SV=1	1983.2	0	28	tr|Q9KKX5|Q9KKX5_VIBCH	6.47187e+07	7.05922e+07	6.47769e+07	4.62942e+07	4.66305e+07	4.61235e+07	6.47769e+07	4.62942e+07	0.0505934	0.00556546	0.484647	4.74521e-05	0.000186884
sp|Q9KNY9|RL22_VIBCH	rplV	50S ribosomal protein L22	Vibrio cholerae serotype O1 (strain ATCC 39315 / El Tor Inaba N16961)	3 SV=1	923.73	0	8	sp|Q9KNY9|RL22_VIBCH	2.03716e+08	1.93598e+08	2.01048e+08	1.35686e+08	1.46563e+08	1.4392e+08	2.01048e+08	1.4392e+08	0.0262904	0.0399334	0.482269	6.17896e-05	0.000228126
tr|Q9KL42|Q9KL42_VIBCH	VC_A0906	Methyl-accepting chemotaxis protein	Vibrio cholerae serotype O1 (strain ATCC 39315 / El Tor Inaba N16961)	4 SV=1	1811.6	0	23	tr|Q9KL42|Q9KL42_VIBCH	9.98331e+07	1.01439e+08	1.0291e+08	9.37555e+07	7.27589e+07	7.03385e+07	1.01439e+08	7.27589e+07	0.0151777	0.163115	0.479415	0.0176425	0.0258578
sp|Q9KSJ7|Y1259_VIBCH	VC_1259	UPF0176 protein VC_1259	Vibrio cholerae serotype O1 (strain ATCC 39315 / El Tor Inaba N16961)	3 SV=2	306.86	0	6	sp|Q9KSJ7|Y1259_VIBCH	4.68933e+06	4.21935e+06	4.60232e+06	2.61594e+06	3.30449e+06	3.46314e+06	4.60232e+06	3.30449e+06	0.0555187	0.143987	0.477931	0.00385153	0.00669267
tr|Q9KTK6|Q9KTK6_VIBCH	VC_0896	Transcriptional regulator, LysR family	Vibrio cholerae serotype O1 (strain ATCC 39315 / El Tor Inaba N16961)	4 SV=1	289.31	0	6	tr|Q9KTK6|Q9KTK6_VIBCH	4.53074e+06	4.86227e+06	4.8429e+06	3.91746e+06	3.47791e+06	3.35939e+06	4.8429e+06	3.47791e+06	0.0392108	0.082017	0.477653	0.0013359	0.00268998
tr|Q9KP49|Q9KP49_VIBCH	VC_2529	RNA polymerase sigma-54 factor	Vibrio cholerae serotype O1 (strain ATCC 39315 / El Tor Inaba N16961)	3 SV=1	388.37	0	7	tr|Q9KP49|Q9KP49_VIBCH	1.27479e+07	1.15207e+07	1.30352e+07	9.44444e+06	9.16214e+06	8.40881e+06	1.27479e+07	9.16214e+06	0.0646878	0.0594513	0.476505	0.000651511	0.0014722
tr|Q9KS28|Q9KS28_VIBCH	VC_1433	Uncharacterized protein	Vibrio cholerae serotype O1 (strain ATCC 39315 / El Tor Inaba N16961)	4 SV=1	1089.09	0	14	tr|Q9KS28|Q9KS28_VIBCH	2.37718e+08	2.32028e+08	2.3591e+08	1.85034e+08	1.69947e+08	1.63346e+08	2.3591e+08	1.69947e+08	0.0123588	0.0643444	0.473151	0.000250304	0.000677348
tr|Q9KTA1|Q9KTA1_VIBCH	VC_1002	DedD protein	Vibrio cholerae serotype O1 (strain ATCC 39315 / El Tor Inaba N16961)	4 SV=1	223.94	0	4	tr|Q9KTA1|Q9KTA1_VIBCH	7.20879e+06	6.48759e+06	6.87841e+06	4.37771e+06	5.28555e+06	4.95519e+06	6.87841e+06	4.95519e+06	0.0526406	0.0942977	0.473135	0.0010738	0.00223314
sp|Q9KNH4|ATPG_VIBCH	atpG	ATP synthase gamma chain	Vibrio cholerae serotype O1 (strain ATCC 39315 / El Tor Inaba N16961)	3 SV=1	1515.93	0	18	sp|Q9KNH4|ATPG_VIBCH	2.39838e+08	2.47232e+08	2.45237e+08	1.77944e+08	1.76931e+08	1.71765e+08	2.45237e+08	1.76931e+08	0.0156716	0.0188798	0.470986	2.19014e-05	0.000104486
tr|Q9KVN8|Q9KVN8_VIBCH	VC_0103	Uncharacterized protein	Vibrio cholerae serotype O1 (strain ATCC 39315 / El Tor Inaba N16961)	4 SV=1	101.79	0	3	tr|Q9KVN8|Q9KVN8_VIBCH	712304	832272	802586	545668	594408	579440	802586	579440	0.0798615	0.0435598	0.469996	0.00092964	0.00198544
tr|Q9KSE9|Q9KSE9_VIBCH	VC_1308	Transcriptional regulator TyrR	Vibrio cholerae serotype O1 (strain ATCC 39315 / El Tor Inaba N16961)	4 SV=1	486.35	0	11	tr|Q9KSE9|Q9KSE9_VIBCH	1.18216e+07	1.03828e+07	1.09731e+07	8.75436e+06	7.8828e+06	7.92741e+06	1.09731e+07	7.92741e+06	0.0653983	0.0599426	0.46905	0.000889071	0.00191539
sp|P52692|NHAR_VIBCH	nhaR	Transcriptional activator protein NhaR	Vibrio cholerae serotype O1 (strain ATCC 39315 / El Tor Inaba N16961)	3 SV=1	49.36	0	1	sp|P52692|NHAR_VIBCH	484397	426760	441753	346924	319181	281762	441753	319181	0.0663089	0.103497	0.468864	0.00147016	0.0028921
tr|Q9KTK9|Q9KTK9_VIBCH	VC_0893	Chemotaxis protein PomB	Vibrio cholerae serotype O1 (strain ATCC 39315 / El Tor Inaba N16961)	4 SV=1	258.89	0	6	tr|Q9KTK9|Q9KTK9_VIBCH	7.94996e+06	6.85729e+06	7.27726e+06	5.57654e+06	5.27159e+06	5.12593e+06	7.27726e+06	5.27159e+06	0.0748738	0.0431851	0.465158	0.000558858	0.00130377
tr|Q9KUI4|Q9KUI4_VIBCH	VC_0537	Cysteine synthase	Vibrio cholerae serotype O1 (strain ATCC 39315 / El Tor Inaba N16961)	3 SV=1	150.69	0	4	tr|Q9KUI4|Q9KUI4_VIBCH	3.52637e+06	3.91841e+06	3.39218e+06	2.9e+06	2.56273e+06	2.46827e+06	3.52637e+06	2.56273e+06	0.075696	0.0858511	0.460502	0.0019622	0.00372147
tr|Q9KQA1|Q9KQA1_VIBCH	VC_2099	Flavodoxin	Vibrio cholerae serotype O1 (strain ATCC 39315 / El Tor Inaba N16961)	3 SV=1	621.73	0	9	tr|Q9KQA1|Q9KQA1_VIBCH	9.6131e+07	9.86163e+07	9.55524e+07	7.56755e+07	6.98963e+07	6.94992e+07	9.6131e+07	6.98963e+07	0.0168222	0.0482207	0.459786	0.000137438	0.000425349
sp|P24550|RCP_VIBCH	rcp	Protein Rcp	Vibrio cholerae serotype O1 (strain ATCC 39315 / El Tor Inaba N16961)	3 SV=1	94.59	0	2	sp|P24550|RCP_VIBCH	682613	991643	883127	668220	598260	642205	883127	642205	0.183915	0.0555791	0.459587	0.0290709	0.0404357
tr|Q9KT95|Q9KT95_VIBCH	VC_1008	Sodium-type flagellar protein MotY	Vibrio cholerae serotype O1 (strain ATCC 39315 / El Tor Inaba N16961)	4 SV=1	127.55	0	3	tr|Q9KT95|Q9KT95_VIBCH	1.33923e+06	1.60845e+06	1.37804e+06	954041	1.00248e+06	1.05669e+06	1.37804e+06	1.00248e+06	0.100929	0.0511242	0.45905	0.000914323	0.00196407
tr|Q9KPA6|Q9KPA6_VIBCH	VC_2467	RNA polymerase sigma-E factor	Vibrio cholerae serotype O1 (strain ATCC 39315 / El Tor Inaba N16961)	4 SV=1	559.51	0	6	tr|Q9KPA6|Q9KPA6_VIBCH	1.42669e+07	1.50338e+07	1.44008e+07	1.04956e+07	1.0502e+07	9.78837e+06	1.44008e+07	1.04956e+07	0.0281169	0.0399717	0.456365	5.45178e-05	0.000206795
tr|Q9KRW1|Q9KRW1_VIBCH	VC_1523	Uncharacterized protein	Vibrio cholerae serotype O1 (strain ATCC 39315 / El Tor Inaba N16961)	4 SV=1	1337.26	0	18	tr|Q9KRW1|Q9KRW1_VIBCH	1.11426e+08	1.19729e+08	1.1492e+08	7.86922e+07	8.38096e+07	8.38252e+07	1.1492e+08	8.38096e+07	0.0361391	0.0360387	0.455448	7.25848e-05	0.000258948
tr|Q9KRY5|Q9KRY5_VIBCH	VC_1498	Uncharacterized protein	Vibrio cholerae serotype O1 (strain ATCC 39315 / El Tor Inaba N16961)	4 SV=1	296.68	0	4	tr|Q9KRY5|Q9KRY5_VIBCH	9.83175e+06	1.04023e+07	9.7954e+06	7.18257e+06	7.30629e+06	6.58161e+06	9.83175e+06	7.18257e+06	0.0340058	0.0551928	0.452948	0.000122065	0.000389729
tr|Q9KRU6|Q9KRU6_VIBCH	VC_1538	Uncharacterized protein	Vibrio cholerae serotype O1 (strain ATCC 39315 / El Tor Inaba N16961)	4 SV=1	239.52	0	3	tr|Q9KRU6|Q9KRU6_VIBCH	4.01451e+06	4.2095e+06	3.99582e+06	3.11276e+06	2.90248e+06	2.93762e+06	4.01451e+06	2.93762e+06	0.0290533	0.037745	0.450578	9.51633e-05	0.000318984
tr|Q9KT37|Q9KT37_VIBCH	VC_1068	Transcriptional regulator, ArsR family	Vibrio cholerae serotype O1 (strain ATCC 39315 / El Tor Inaba N16961)	4 SV=1	47.27	0	1	tr|Q9KT37|Q9KT37_VIBCH	194900	220509	199828	146289	152822	139326	199828	146289	0.0662581	0.0461807	0.449935	0.000331386	0.00085307
tr|Q9KNE3|Q9KNE3_VIBCH	VC_A0022	Glutathione S-transfersae-related protein	Vibrio cholerae serotype O1 (strain ATCC 39315 / El Tor Inaba N16961)	4 SV=1	49.6	0	1	tr|Q9KNE3|Q9KNE3_VIBCH	442677	427745	534596	340423	292521	324243	442677	324243	0.12355	0.0763726	0.449182	0.00203494	0.0038345
sp|Q9KUF1|RL13_VIBCH	rplM	50S ribosomal protein L13	Vibrio cholerae serotype O1 (strain ATCC 39315 / El Tor Inaba N16961)	3 SV=1	850.72	0	8	sp|Q9KUF1|RL13_VIBCH	1.47264e+08	1.57044e+08	1.46578e+08	9.73581e+07	1.08977e+08	1.07878e+08	1.47264e+08	1.07878e+08	0.0389541	0.0612435	0.449005	0.000164949	0.00048803
tr|Q9KL59|Q9KL59_VIBCH	VC_A0889	Transcriptional regulator, LysR family	Vibrio cholerae serotype O1 (strain ATCC 39315 / El Tor Inaba N16961)	4 SV=1	22.46	0.000470367	1	tr|Q9KL59|Q9KL59_VIBCH	221098	268347	195549	174813	145610	162023	221098	162023	0.161755	0.0910304	0.448483	0.00954261	0.0147664
tr|Q9KS99|Q9KS99_VIBCH	VC_1360	Amino acid ABC transporter, permease protein	Vibrio cholerae serotype O1 (strain ATCC 39315 / El Tor Inaba N16961)	3 SV=1	118.48	0	2	tr|Q9KS99|Q9KS99_VIBCH	1.26573e+06	1.50044e+06	1.55374e+06	1.11499e+06	1.06615e+06	1.10167e+06	1.50044e+06	1.10167e+06	0.106415	0.0230736	0.445696	0.00388173	0.0067346
sp|Q9KTF8|LIPB_VIBCH	lipB	Octanoyltransferase	Vibrio cholerae serotype O1 (strain ATCC 39315 / El Tor Inaba N16961)	3 SV=2	137.26	0	4	sp|Q9KTF8|LIPB_VIBCH	3.72277e+06	3.61375e+06	3.38556e+06	2.57398e+06	2.66106e+06	2.65391e+06	3.61375e+06	2.65391e+06	0.0481472	0.0183831	0.445378	0.00013477	0.000419433
sp|Q9KNH2|ATPD_VIBCH	atpH	ATP synthase subunit delta	Vibrio cholerae serotype O1 (strain ATCC 39315 / El Tor Inaba N16961)	3 SV=1	1113.88	0	12	sp|Q9KNH2|ATPD_VIBCH	1.08252e+08	1.23352e+08	1.1511e+08	8.11446e+07	8.45747e+07	8.64885e+07	1.1511e+08	8.45747e+07	0.0654208	0.0322063	0.444715	0.000330771	0.000852474
tr|Q9KPP4|Q9KPP4_VIBCH	recC	RecBCD enzyme subunit RecC	Vibrio cholerae serotype O1 (strain ATCC 39315 / El Tor Inaba N16961)	3 SV=1	42.81	0	1	tr|Q9KPP4|Q9KPP4_VIBCH	588888	744420	659615	395178	484948	527390	659615	484948	0.117223	0.143877	0.443793	0.00992521	0.0152945
sp|Q9KMN7|SYT_VIBCH	thrS	Threonine--tRNA ligase	Vibrio cholerae serotype O1 (strain ATCC 39315 / El Tor Inaba N16961)	3 SV=1	2811.79	0	33	sp|Q9KMN7|SYT_VIBCH	2.32802e+08	2.34454e+08	2.34352e+08	1.63359e+08	1.78202e+08	1.72557e+08	2.34352e+08	1.72557e+08	0.00395704	0.0437204	0.4416	8.02388e-05	0.000281273
sp|Q9KQ63|FLID_VIBCH	fliD	Flagellar hook-associated protein 2	Vibrio cholerae serotype O1 (strain ATCC 39315 / El Tor Inaba N16961)	3 SV=1	43.61	0	1	sp|Q9KQ63|FLID_VIBCH	139450	155252	123177	118083	98411.2	102689	139450	102689	0.115138	0.0972444	0.441466	0.0125978	0.0189908
sp|Q9KKY0|Y3770_VIBCH	VC_A0970	UPF0345 protein VC_A0970	Vibrio cholerae serotype O1 (strain ATCC 39315 / El Tor Inaba N16961)	3 SV=2	174.78	0	2	sp|Q9KKY0|Y3770_VIBCH	1.6853e+07	1.79874e+07	1.62258e+07	1.47357e+07	1.21073e+07	1.24217e+07	1.6853e+07	1.24217e+07	0.0524563	0.109669	0.440142	0.00532621	0.00885971
tr|Q9KQ89|Q9KQ89_VIBCH	VC_2112	Uncharacterized protein	Vibrio cholerae serotype O1 (strain ATCC 39315 / El Tor Inaba N16961)	4 SV=1	135.65	0	2	tr|Q9KQ89|Q9KQ89_VIBCH	2.65652e+06	2.92984e+06	2.78551e+06	2.29196e+06	1.97449e+06	2.05762e+06	2.78551e+06	2.05762e+06	0.0489968	0.0780965	0.436967	0.00142794	0.00282406
tr|Q9KSP3|Q9KSP3_VIBCH	VC_1213	Transcriptional regulator, LuxR family	Vibrio cholerae serotype O1 (strain ATCC 39315 / El Tor Inaba N16961)	4 SV=1	649.2	0	10	tr|Q9KSP3|Q9KSP3_VIBCH	2.11845e+07	2.12931e+07	2.08813e+07	1.59544e+07	1.56559e+07	1.48505e+07	2.11845e+07	1.56559e+07	0.0101059	0.0368698	0.436309	6.04066e-05	0.000223777
tr|Q9KUQ3|Q9KUQ3_VIBCH	VC_0462	Twitching motility protein PilT	Vibrio cholerae serotype O1 (strain ATCC 39315 / El Tor Inaba N16961)	4 SV=1	680.91	0	13	tr|Q9KUQ3|Q9KUQ3_VIBCH	1.78991e+07	1.77187e+07	1.71923e+07	1.41518e+07	1.31005e+07	1.2654e+07	1.77187e+07	1.31005e+07	0.0208625	0.0578075	0.435649	0.000345464	0.000883162
sp|Q9KUG4|LUXS_VIBCH	luxS	S-ribosylhomocysteine lyase	Vibrio cholerae serotype O1 (strain ATCC 39315 / El Tor Inaba N16961)	3 SV=3	960.45	0	9	sp|Q9KUG4|LUXS_VIBCH	1.02177e+08	1.05911e+08	1.02783e+08	8.52718e+07	7.60474e+07	7.55341e+07	1.02783e+08	7.60474e+07	0.0193382	0.0694087	0.434631	0.000656897	0.00148286
tr|Q9KRL6|Q9KRL6_VIBCH	VC_1621	Agglutination protein	Vibrio cholerae serotype O1 (strain ATCC 39315 / El Tor Inaba N16961)	4 SV=1	2316.27	0	26	tr|Q9KRL6|Q9KRL6_VIBCH	1.64122e+08	1.79566e+08	1.61293e+08	1.10973e+08	1.21463e+08	1.2881e+08	1.64122e+08	1.21463e+08	0.0584298	0.0744462	0.434251	0.000667665	0.00149803
tr|Q9KTL0|Q9KTL0_VIBCH	VC_0892	Chemotaxis protein PomA	Vibrio cholerae serotype O1 (strain ATCC 39315 / El Tor Inaba N16961)	4 SV=1	357.42	0	7	tr|Q9KTL0|Q9KTL0_VIBCH	7.34925e+06	6.90251e+06	7.23489e+06	5.89999e+06	5.35919e+06	5.22454e+06	7.23489e+06	5.35919e+06	0.0324014	0.0650645	0.432955	0.000799949	0.00173858
tr|Q9KNA7|Q9KNA7_VIBCH	VC_A0058	Uncharacterized protein	Vibrio cholerae serotype O1 (strain ATCC 39315 / El Tor Inaba N16961)	4 SV=1	248.28	0	7	tr|Q9KNA7|Q9KNA7_VIBCH	4.94952e+06	5.29753e+06	4.94537e+06	2.9245e+06	3.68288e+06	3.67332e+06	4.94952e+06	3.67332e+06	0.0399141	0.12697	0.430205	0.00144805	0.00285621
sp|Q9KQZ4|Y1853_VIBCH	VC_1853	UPF0319 protein VC_1853	Vibrio cholerae serotype O1 (strain ATCC 39315 / El Tor Inaba N16961)	3 SV=1	641.02	0	10	sp|Q9KQZ4|Y1853_VIBCH	3.26367e+07	3.51523e+07	3.45613e+07	2.33826e+07	2.6701e+07	2.56875e+07	3.45613e+07	2.56875e+07	0.0385553	0.0673319	0.428089	0.000567377	0.00131696
tr|Q9KQX9|Q9KQX9_VIBCH	VC_1868	Methyl-accepting chemotaxis protein	Vibrio cholerae serotype O1 (strain ATCC 39315 / El Tor Inaba N16961)	4 SV=1	786.73	0	14	tr|Q9KQX9|Q9KQX9_VIBCH	1.3654e+07	1.19631e+07	1.2803e+07	1.20656e+07	9.5204e+06	9.11361e+06	1.2803e+07	9.5204e+06	0.0660151	0.156343	0.427386	0.0318279	0.04384
tr|Q9KQS3|Q9KQS3_VIBCH	VC_1925	C4-dicarboxylate transport sensor protein	Vibrio cholerae serotype O1 (strain ATCC 39315 / El Tor Inaba N16961)	1 SV=1	227.93	0	5	tr|Q9KQS3|Q9KQS3_VIBCH	1.33135e+06	1.20876e+06	1.26607e+06	1.02717e+06	929209	942195	1.26607e+06	942195	0.0483467	0.0550713	0.426261	0.000730285	0.00161084
tr|Q9KLR8|Q9KLR8_VIBCH	VC_A0673	Transcriptional regulator, LacI family	Vibrio cholerae serotype O1 (strain ATCC 39315 / El Tor Inaba N16961)	4 SV=1	165.95	0	3	tr|Q9KLR8|Q9KLR8_VIBCH	936465	1.00133e+06	893702	829454	697688	646654	936465	697688	0.057415	0.130175	0.424645	0.00952272	0.0147459
tr|Q9KLI1|Q9KLI1_VIBCH	VC_A0763	Uncharacterized protein	Vibrio cholerae serotype O1 (strain ATCC 39315 / El Tor Inaba N16961)	4 SV=1	591.67	0	10	tr|Q9KLI1|Q9KLI1_VIBCH	1.02409e+07	9.71603e+06	1.07055e+07	7.54435e+06	7.71578e+06	7.63024e+06	1.02409e+07	7.63024e+06	0.0484346	0.0112337	0.424535	0.000157129	0.000469905
tr|Q9KS38|Q9KS38_VIBCH	VC_1423	Uncharacterized protein	Vibrio cholerae serotype O1 (strain ATCC 39315 / El Tor Inaba N16961)	4 SV=1	120.73	0	2	tr|Q9KS38|Q9KS38_VIBCH	3.57754e+06	3.35226e+06	3.56785e+06	2.38812e+06	2.66042e+06	2.82571e+06	3.56785e+06	2.66042e+06	0.0363962	0.0841845	0.423402	0.00132998	0.0026805
tr|Q9KV61|Q9KV61_VIBCH	VC_0296	Acetyl-CoA carboxylase, biotin carboxyl carrier protein	Vibrio cholerae serotype O1 (strain ATCC 39315 / El Tor Inaba N16961)	4 SV=1	777.39	0	4	tr|Q9KV61|Q9KV61_VIBCH	1.92537e+08	1.92593e+08	1.48125e+08	1.46116e+08	1.39998e+08	1.43778e+08	1.92537e+08	1.43778e+08	0.144344	0.0215425	0.421296	0.0361021	0.0491777
sp|Q9KPK8|UNG_VIBCH	ung	Uracil-DNA glycosylase	Vibrio cholerae serotype O1 (strain ATCC 39315 / El Tor Inaba N16961)	1 SV=1	57.51	0	3	sp|Q9KPK8|UNG_VIBCH	1.10409e+06	943059	1.11469e+06	815190	885297	824755	1.10409e+06	824755	0.0912557	0.0451643	0.420824	0.00722431	0.0116674
tr|Q9KQ44|Q9KQ44_VIBCH	VC_2160	Bacterioferritin comigratory protein	Vibrio cholerae serotype O1 (strain ATCC 39315 / El Tor Inaba N16961)	4 SV=1	470.38	0	7	tr|Q9KQ44|Q9KQ44_VIBCH	2.75438e+07	2.97905e+07	2.74184e+07	2.25903e+07	2.05896e+07	2.02312e+07	2.75438e+07	2.05896e+07	0.0472481	0.0601422	0.419812	0.000596036	0.00136971
sp|O87077|LGT_VIBCH	lgt	Prolipoprotein diacylglyceryl transferase	Vibrio cholerae serotype O1 (strain ATCC 39315 / El Tor Inaba N16961)	3 SV=1	34.82	0	1	sp|O87077|LGT_VIBCH	255427	190533	208661	138803	156003	170446	208661	156003	0.153449	0.102148	0.41958	0.0100133	0.0154016
tr|Q9KRF6|Q9KRF6_VIBCH	VC_1686	Uncharacterized protein	Vibrio cholerae serotype O1 (strain ATCC 39315 / El Tor Inaba N16961)	4 SV=1	260.99	0	3	tr|Q9KRF6|Q9KRF6_VIBCH	7.0561e+06	7.53298e+06	7.8016e+06	5.10135e+06	6.01183e+06	5.639e+06	7.53298e+06	5.639e+06	0.0505878	0.0819686	0.417783	0.00153803	0.00299903
tr|Q9KKQ4|Q9KKQ4_VIBCH	VC_A1048	Oxidoreductase, Gfo/Idh/MocA family	Vibrio cholerae serotype O1 (strain ATCC 39315 / El Tor Inaba N16961)	1 SV=1	80.46	0	3	tr|Q9KKQ4|Q9KKQ4_VIBCH	556001	545487	545877	450813	408121	408871	545877	408871	0.010855	0.0578183	0.416929	0.000421999	0.00103243
tr|Q9KTV6|Q9KTV6_VIBCH	VC_0781	Transcriptional regulator, LysR family	Vibrio cholerae serotype O1 (strain ATCC 39315 / El Tor Inaba N16961)	4 SV=1	71.77	0	4	tr|Q9KTV6|Q9KTV6_VIBCH	644810	846532	651819	488432	494187	419912	651819	488432	0.16027	0.0883863	0.416314	0.0034741	0.0061237
sp|Q9KTY9|TGT_VIBCH	tgt	Queuine tRNA-ribosyltransferase	Vibrio cholerae serotype O1 (strain ATCC 39315 / El Tor Inaba N16961)	3 SV=1	684.66	0	17	sp|Q9KTY9|TGT_VIBCH	2.40408e+07	2.40925e+07	2.44332e+07	1.49825e+07	1.85707e+07	1.806e+07	2.40925e+07	1.806e+07	0.00881328	0.112827	0.415782	0.00140676	0.0027994
tr|Q9KKN4|Q9KKN4_VIBCH	VC_A1068	Transcriptional regulator, AsnC family	Vibrio cholerae serotype O1 (strain ATCC 39315 / El Tor Inaba N16961)	4 SV=1	107.39	0	4	tr|Q9KKN4|Q9KKN4_VIBCH	4.82742e+06	5.06808e+06	4.8814e+06	4.08245e+06	3.66166e+06	3.64602e+06	4.8814e+06	3.66166e+06	0.0256375	0.0652102	0.414798	0.000757791	0.00165846
sp|Q9KTN5|MLTF_VIBCH	mltF	Membrane-bound lytic murein transglycosylase F	Vibrio cholerae serotype O1 (strain ATCC 39315 / El Tor Inaba N16961)	3 SV=1	374.49	0	9	sp|Q9KTN5|MLTF_VIBCH	5.27758e+06	5.30452e+06	5.41827e+06	3.92981e+06	3.97962e+06	4.07504e+06	5.30452e+06	3.97962e+06	0.0140019	0.0184727	0.414591	4.31473e-05	0.000174715
tr|Q9KLZ9|Q9KLZ9_VIBCH	VC_A0590	Peptide ABC transporter, permease protein, putative	Vibrio cholerae serotype O1 (strain ATCC 39315 / El Tor Inaba N16961)	3 SV=1	60.6	0	1	tr|Q9KLZ9|Q9KLZ9_VIBCH	720820	588237	570866	433881	496611	441553	588237	441553	0.130893	0.0748175	0.413811	0.00596007	0.0098257
sp|Q9KMW1|NADE_VIBCH	nadE	NH(3)-dependent NAD(+) synthetase	Vibrio cholerae serotype O1 (strain ATCC 39315 / El Tor Inaba N16961)	1 SV=1	1051.25	0	13	sp|Q9KMW1|NADE_VIBCH	5.00407e+07	5.39054e+07	4.66901e+07	4.00565e+07	3.75698e+07	3.66165e+07	5.00407e+07	3.75698e+07	0.0719094	0.0466385	0.413527	0.00124509	0.00253217
sp|O30862|GRPE_VIBCH	grpE	Protein GrpE	Vibrio cholerae serotype O1 (strain ATCC 39315 / El Tor Inaba N16961)	3 SV=2	1254.69	0	11	sp|O30862|GRPE_VIBCH	1.47644e+08	1.50045e+08	1.46886e+08	1.0138e+08	1.1229e+08	1.10871e+08	1.47644e+08	1.10871e+08	0.011127	0.0548297	0.413245	0.000147635	0.000448155
tr|Q9KTB0|Q9KTB0_VIBCH	VC_0993	N-acetylglucosamine repressor	Vibrio cholerae serotype O1 (strain ATCC 39315 / El Tor Inaba N16961)	4 SV=1	948.66	0	11	tr|Q9KTB0|Q9KTB0_VIBCH	3.33195e+07	3.54449e+07	3.32005e+07	2.72509e+07	2.50478e+07	2.40455e+07	3.33195e+07	2.50478e+07	0.0371556	0.064436	0.411683	0.000550142	0.00128502
tr|Q9KVC3|Q9KVC3_VIBCH	VC_0223	ADP-heptose--LPS heptosyltransferase II, putative	Vibrio cholerae serotype O1 (strain ATCC 39315 / El Tor Inaba N16961)	4 SV=1	375.37	0	6	tr|Q9KVC3|Q9KVC3_VIBCH	8.14124e+06	8.46892e+06	7.89648e+06	5.66183e+06	6.12055e+06	6.15576e+06	8.14124e+06	6.12055e+06	0.03516	0.0460866	0.411586	0.000170821	0.000501392
sp|Q9KU79|RBFA_VIBCH	rbfA	Ribosome-binding factor A	Vibrio cholerae serotype O1 (strain ATCC 39315 / El Tor Inaba N16961)	3 SV=2	173.59	0	4	sp|Q9KU79|RBFA_VIBCH	5.65049e+06	5.5084e+06	5.93902e+06	4.14782e+06	4.65458e+06	4.24866e+06	5.65049e+06	4.24866e+06	0.0384991	0.0616616	0.411367	0.000726196	0.00160501
sp|Q9KRC6|MUKF_VIBCH	mukF	Chromosome partition protein MukF	Vibrio cholerae serotype O1 (strain ATCC 39315 / El Tor Inaba N16961)	3 SV=1	181.71	0	4	sp|Q9KRC6|MUKF_VIBCH	475687	470550	469420	351285	393386	354091	470550	354091	0.00707867	0.0642686	0.410228	0.000665355	0.00149587
sp|Q9KPM2|SERB_VIBCH	VC_2345	Phosphoserine phosphatase	Vibrio cholerae serotype O1 (strain ATCC 39315 / El Tor Inaba N16961)	1 SV=1	702.42	0	9	sp|Q9KPM2|SERB_VIBCH	1.4497e+07	1.4134e+07	1.45017e+07	1.20119e+07	1.07041e+07	1.09155e+07	1.4497e+07	1.09155e+07	0.0146729	0.0626214	0.409379	0.000728024	0.00160745
tr|Q9KPN4|Q9KPN4_VIBCH	VC_2332	Acetyltransferase, GNAT family	Vibrio cholerae serotype O1 (strain ATCC 39315 / El Tor Inaba N16961)	4 SV=1	447.92	0	7	tr|Q9KPN4|Q9KPN4_VIBCH	6.17721e+06	6.45761e+06	6.07745e+06	4.65131e+06	4.78386e+06	4.63738e+06	6.17721e+06	4.65131e+06	0.0315998	0.0172356	0.409318	8.5146e-05	0.000293036
tr|Q9KMK5|Q9KMK5_VIBCH	VC_A0334	Uncharacterized protein	Vibrio cholerae serotype O1 (strain ATCC 39315 / El Tor Inaba N16961)	4 SV=1	23.6	0.000471698	1	tr|Q9KMK5|Q9KMK5_VIBCH	28652.4	29063.9	28167.9	24022.6	21598.2	19724.3	28652.4	21598.2	0.0156658	0.0989385	0.407747	0.00223164	0.00415541
tr|Q9KU24|Q9KU24_VIBCH	VC_0705	Chorismate mutase/prephenate dehydratase	Vibrio cholerae serotype O1 (strain ATCC 39315 / El Tor Inaba N16961)	4 SV=1	560.84	0	9	tr|Q9KU24|Q9KU24_VIBCH	8.05967e+06	7.9887e+06	7.76864e+06	6.03534e+06	6.06298e+06	5.85695e+06	7.9887e+06	6.03534e+06	0.0191141	0.018685	0.404527	5.76832e-05	0.000216214
tr|Q9KRR8|Q9KRR8_VIBCH	VC_1568	ABC transporter, ATP-binding protein	Vibrio cholerae serotype O1 (strain ATCC 39315 / El Tor Inaba N16961)	4 SV=1	132.61	0	2	tr|Q9KRR8|Q9KRR8_VIBCH	294091	258259	304417	238492	222296	207496	294091	222296	0.0848252	0.0695967	0.403779	0.00571396	0.00944101
tr|Q9KKZ6|Q9KKZ6_VIBCH	VC_A0954	Chemotaxis protein CheV, putative	Vibrio cholerae serotype O1 (strain ATCC 39315 / El Tor Inaba N16961)	4 SV=1	503.19	0	9	tr|Q9KKZ6|Q9KKZ6_VIBCH	2.46053e+07	2.46723e+07	2.32761e+07	2.08881e+07	1.86053e+07	1.85292e+07	2.46053e+07	1.86053e+07	0.032561	0.0693075	0.403255	0.0022322	0.00415541
tr|Q9KLT2|Q9KLT2_VIBCH	VC_A0659	Protein F-related protein	Vibrio cholerae serotype O1 (strain ATCC 39315 / El Tor Inaba N16961)	3 SV=1	219.25	0	5	tr|Q9KLT2|Q9KLT2_VIBCH	4.58337e+06	5.15783e+06	4.55991e+06	3.80006e+06	3.46917e+06	3.43005e+06	4.58337e+06	3.46917e+06	0.0710373	0.0569961	0.401817	0.00115225	0.00237845
sp|Q9KV32|RL10_VIBCH	rplJ	50S ribosomal protein L10	Vibrio cholerae serotype O1 (strain ATCC 39315 / El Tor Inaba N16961)	3 SV=1	1226.62	0	11	sp|Q9KV32|RL10_VIBCH	2.21004e+08	2.27955e+08	2.22647e+08	1.52033e+08	1.69652e+08	1.68687e+08	2.22647e+08	1.68687e+08	0.0162271	0.0606001	0.400409	0.000213835	0.000594612
tr|Q9KP76|Q9KP76_VIBCH	VC_2499	Uncharacterized protein	Vibrio cholerae serotype O1 (strain ATCC 39315 / El Tor Inaba N16961)	4 SV=1	142.31	0	4	tr|Q9KP76|Q9KP76_VIBCH	1.21336e+06	1.41326e+06	1.31262e+06	1.08103e+06	963350	996398	1.31262e+06	996398	0.0761175	0.0598801	0.397651	0.00274196	0.004959
tr|Q9KVN5|Q9KVN5_VIBCH	VC_0106	Uncharacterized protein	Vibrio cholerae serotype O1 (strain ATCC 39315 / El Tor Inaba N16961)	4 SV=1	54.24	0	3	tr|Q9KVN5|Q9KVN5_VIBCH	291808	286178	272320	238072	217259	205308	286178	217259	0.0353848	0.0752921	0.397499	0.00167609	0.00323187
tr|Q9KVH4|Q9KVH4_VIBCH	VC_0172	Peptide ABC transporter, permease protein	Vibrio cholerae serotype O1 (strain ATCC 39315 / El Tor Inaba N16961)	3 SV=1	195.27	0	3	tr|Q9KVH4|Q9KVH4_VIBCH	5.60505e+06	6.88046e+06	5.55864e+06	4.25807e+06	4.25329e+06	4.70767e+06	5.60505e+06	4.25807e+06	0.124713	0.0592252	0.396528	0.00439528	0.0074794
tr|Q9KKJ4|Q9KKJ4_VIBCH	VC_A1113	Putrescine-binding periplasmic protein	Vibrio cholerae serotype O1 (strain ATCC 39315 / El Tor Inaba N16961)	3 SV=1	1115.01	0	12	tr|Q9KKJ4|Q9KKJ4_VIBCH	1.04127e+08	1.04311e+08	1.02579e+08	8.80522e+07	7.91565e+07	7.52632e+07	1.04127e+08	7.91565e+07	0.00917698	0.0811089	0.395561	0.00161121	0.00311978
tr|Q9KUG7|Q9KUG7_VIBCH	VC_0554	Protease, insulinase family/protease, insulinase family	Vibrio cholerae serotype O1 (strain ATCC 39315 / El Tor Inaba N16961)	3 SV=1	1150.03	0	22	tr|Q9KUG7|Q9KUG7_VIBCH	2.34083e+07	2.39965e+07	2.40401e+07	1.95448e+07	1.82422e+07	1.76569e+07	2.39965e+07	1.82422e+07	0.0148164	0.0522926	0.395546	0.000409384	0.00100936
tr|Q9KQ05|Q9KQ05_VIBCH	VC_2202	Chemotaxis protein CheV	Vibrio cholerae serotype O1 (strain ATCC 39315 / El Tor Inaba N16961)	4 SV=1	1209.97	0	16	tr|Q9KQ05|Q9KQ05_VIBCH	1.26466e+08	1.27009e+08	1.19953e+08	1.05765e+08	9.62471e+07	9.61759e+07	1.26466e+08	9.62471e+07	0.0315429	0.0554925	0.393935	0.00122606	0.00249827
tr|Q9KQ96|Q9KQ96_VIBCH	VC_2104	Uncharacterized protein	Vibrio cholerae serotype O1 (strain ATCC 39315 / El Tor Inaba N16961)	4 SV=1	36.16	0	1	tr|Q9KQ96|Q9KQ96_VIBCH	704905	653525	794453	561688	536723	451061	704905	536723	0.0993829	0.11234	0.393251	0.00527969	0.00878892
tr|Q9KQS8|Q9KQS8_VIBCH	lon	Lon protease	Vibrio cholerae serotype O1 (strain ATCC 39315 / El Tor Inaba N16961)	2 SV=1	2119.41	0	31	tr|Q9KQS8|Q9KQS8_VIBCH	1.04493e+08	1.03517e+08	1.05805e+08	7.76795e+07	8.13637e+07	7.97101e+07	1.04493e+08	7.97101e+07	0.0109765	0.0231868	0.390567	6.55879e-05	0.000239374
tr|Q9KVN3|Q9KVN3_VIBCH	VC_0108	DNA polymerase I	Vibrio cholerae serotype O1 (strain ATCC 39315 / El Tor Inaba N16961)	3 SV=1	2329.8	0	29	tr|Q9KVN3|Q9KVN3_VIBCH	8.04987e+07	8.06894e+07	7.7753e+07	6.0996e+07	6.37669e+07	6.14075e+07	8.04987e+07	6.14075e+07	0.0206291	0.0240942	0.39055	0.000143727	0.000439371
sp|P37093|GSPE_VIBCH	epsE	Type II secretion system protein E	Vibrio cholerae serotype O1 (strain ATCC 39315 / El Tor Inaba N16961)	1 SV=1	263.43	0	7	sp|P37093|GSPE_VIBCH	2.60261e+06	2.49502e+06	2.43463e+06	1.84738e+06	1.94179e+06	1.90367e+06	2.49502e+06	1.90367e+06	0.0338885	0.0250291	0.390268	0.000130027	0.000408104
sp|Q9KRV8|MOBA_VIBCH	mobA	Molybdenum cofactor guanylyltransferase	Vibrio cholerae serotype O1 (strain ATCC 39315 / El Tor Inaba N16961)	3 SV=1	35.9	0	1	sp|Q9KRV8|MOBA_VIBCH	1.40728e+06	1.22057e+06	1.22513e+06	927550	935436	940463	1.22513e+06	935436	0.0829253	0.00696532	0.389221	0.000510031	0.00120785
tr|Q9KUV8|Q9KUV8_VIBCH	VC_0404	MSHA biogenesis protein MshN	Vibrio cholerae serotype O1 (strain ATCC 39315 / El Tor Inaba N16961)	4 SV=1	115.23	0	3	tr|Q9KUV8|Q9KUV8_VIBCH	993735	943810	1.06013e+06	569169	898606	759282	993735	759282	0.0583986	0.222764	0.388224	0.0365192	0.0497154
tr|Q9KNW5|Q9KNW5_VIBCH	VC_2615	Uncharacterized protein	Vibrio cholerae serotype O1 (strain ATCC 39315 / El Tor Inaba N16961)	4 SV=1	1788.55	0	15	tr|Q9KNW5|Q9KNW5_VIBCH	2.37831e+08	2.46676e+08	2.52797e+08	1.9535e+08	1.88606e+08	1.88328e+08	2.46676e+08	1.88606e+08	0.0306157	0.0208464	0.387245	0.000173469	0.000507151
tr|Q9KLN3|Q9KLN3_VIBCH	VC_A0710	Periplasmic protein TorT	Vibrio cholerae serotype O1 (strain ATCC 39315 / El Tor Inaba N16961)	4 SV=1	58.94	0	2	tr|Q9KLN3|Q9KLN3_VIBCH	565894	657416	610058	466540	471774	405603	610058	466540	0.0748956	0.0821178	0.386943	0.00202504	0.00382431
tr|Q9KU02|Q9KU02_VIBCH	VC_0728	Uncharacterized protein	Vibrio cholerae serotype O1 (strain ATCC 39315 / El Tor Inaba N16961)	4 SV=1	346.38	0	9	tr|Q9KU02|Q9KU02_VIBCH	2.27606e+07	2.42946e+07	2.218e+07	1.83248e+07	1.74216e+07	1.69077e+07	2.27606e+07	1.74216e+07	0.0473408	0.0408728	0.385663	0.000423449	0.00103484
sp|Q9KPX8|RNH_VIBCH	rnhA	Ribonuclease HI	Vibrio cholerae serotype O1 (strain ATCC 39315 / El Tor Inaba N16961)	3 SV=1	27.78	0.000477555	1	sp|Q9KPX8|RNH_VIBCH	245999	361982	255708	219130	195875	192615	255708	195875	0.223495	0.0713912	0.384563	0.0222568	0.0320284
sp|Q9KLK2|Y3541_VIBCH	VC_A0741	UPF0265 protein VC_A0741	Vibrio cholerae serotype O1 (strain ATCC 39315 / El Tor Inaba N16961)	3 SV=1	255.15	0	3	sp|Q9KLK2|Y3541_VIBCH	2.01857e+07	2.05956e+07	2.0519e+07	1.57224e+07	1.56947e+07	1.66742e+07	2.0519e+07	1.57224e+07	0.0106665	0.0347896	0.384139	0.00020648	0.000579973
sp|Q9KPU0|NRDR_VIBCH	nrdR	Transcriptional repressor NrdR	Vibrio cholerae serotype O1 (strain ATCC 39315 / El Tor Inaba N16961)	3 SV=2	399.6	0	6	sp|Q9KPU0|NRDR_VIBCH	1.41751e+07	1.43089e+07	1.46089e+07	1.02967e+07	1.12926e+07	1.09664e+07	1.43089e+07	1.09664e+07	0.0154647	0.0467868	0.383823	0.000190064	0.000539325
tr|Q9KNJ0|Q9KNJ0_VIBCH	VC_2748	Nitrogen regulation protein	Vibrio cholerae serotype O1 (strain ATCC 39315 / El Tor Inaba N16961)	4 SV=1	68.41	0	2	tr|Q9KNJ0|Q9KNJ0_VIBCH	439937	326491	428254	327256	351622	328701	428254	328701	0.156693	0.0407006	0.381689	0.104856	0.129841
tr|Q9KKZ2|Q9KKZ2_VIBCH	VC_A0958	Uncharacterized protein	Vibrio cholerae serotype O1 (strain ATCC 39315 / El Tor Inaba N16961)	4 SV=1	606.43	0	11	tr|Q9KKZ2|Q9KKZ2_VIBCH	3.57554e+06	3.61405e+06	3.58267e+06	2.81554e+06	2.7532e+06	2.70814e+06	3.58267e+06	2.7532e+06	0.00570601	0.0195474	0.379925	6.47454e-05	0.000237228
tr|Q9KME5|Q9KME5_VIBCH	VC_A0415	Uncharacterized protein	Vibrio cholerae serotype O1 (strain ATCC 39315 / El Tor Inaba N16961)	4 SV=1	120.21	0	3	tr|Q9KME5|Q9KME5_VIBCH	1.56847e+06	1.62552e+06	1.5714e+06	1.34651e+06	1.20936e+06	1.20901e+06	1.5714e+06	1.20936e+06	0.0202247	0.0631762	0.377803	0.00105722	0.00220578
tr|Q9KT62|Q9KT62_VIBCH	VC_1043	Long-chain fatty acid transport protein	Vibrio cholerae serotype O1 (strain ATCC 39315 / El Tor Inaba N16961)	4 SV=1	2923.39	0	20	tr|Q9KT62|Q9KT62_VIBCH	1.12628e+09	1.15732e+09	1.15758e+09	8.91183e+08	9.15457e+08	8.91433e+08	1.15732e+09	8.91433e+08	0.0156872	0.0155035	0.376592	0.000108115	0.000354893
tr|Q9KMP1|Q9KMP1_VIBCH	VC_A0283	Uncharacterized protein	Vibrio cholerae serotype O1 (strain ATCC 39315 / El Tor Inaba N16961)	4 SV=1	62.07	0	1	tr|Q9KMP1|Q9KMP1_VIBCH	170116	154166	157029	64942.8	120965	134938	157029	120965	0.0530013	0.346362	0.376449	0.0569451	0.0744176
tr|Q9KV89|Q9KV89_VIBCH	VC_0267	D-isomer specific 2-hydroxyacid dehydrogenase family protein	Vibrio cholerae serotype O1 (strain ATCC 39315 / El Tor Inaba N16961)	4 SV=1	417.64	0	10	tr|Q9KV89|Q9KV89_VIBCH	1.21637e+07	1.32189e+07	1.23214e+07	9.87031e+06	9.4963e+06	8.98825e+06	1.23214e+07	9.4963e+06	0.0452904	0.0468412	0.37573	0.00039336	0.000977454
tr|Q9KRJ9|Q9KRJ9_VIBCH	VC_1641	Uncharacterized protein	Vibrio cholerae serotype O1 (strain ATCC 39315 / El Tor Inaba N16961)	4 SV=1	54.61	0	1	tr|Q9KRJ9|Q9KRJ9_VIBCH	405812	185338	247419	221800	190867	190489	247419	190867	0.406725	0.0893759	0.374385	0.204103	0.239886
sp|Q9KNR7|CH601_VIBCH	groL1	60 kDa chaperonin 1	Vibrio cholerae serotype O1 (strain ATCC 39315 / El Tor Inaba N16961)	3 SV=1	3937.14	0	31	sp|Q9KNR7|CH601_VIBCH	9.17667e+08	9.68852e+08	9.34499e+08	6.91634e+08	7.53602e+08	7.21048e+08	9.34499e+08	7.21048e+08	0.0277426	0.0429263	0.374097	0.00028507	0.00075576
tr|Q9KQ10|Q9KQ10_VIBCH	VC_2197	Flagellar hook protein FlgE	Vibrio cholerae serotype O1 (strain ATCC 39315 / El Tor Inaba N16961)	3 SV=1	590.17	0	7	tr|Q9KQ10|Q9KQ10_VIBCH	1.83299e+07	1.81761e+07	1.87886e+07	1.15259e+07	1.41501e+07	1.43032e+07	1.83299e+07	1.41501e+07	0.0172887	0.117146	0.373391	0.00219286	0.00409247
tr|Q9KV28|Q9KV28_VIBCH	VC_0330	Regulator of sigma D	Vibrio cholerae serotype O1 (strain ATCC 39315 / El Tor Inaba N16961)	3 SV=1	802.38	0	7	tr|Q9KV28|Q9KV28_VIBCH	1.09044e+08	1.11922e+08	1.04868e+08	8.50028e+07	8.16243e+07	8.42141e+07	1.09044e+08	8.42141e+07	0.0326577	0.0211382	0.372781	0.000161585	0.000479996
tr|Q9KU16|Q9KU16_VIBCH	VC_0714	Uncharacterized protein	Vibrio cholerae serotype O1 (strain ATCC 39315 / El Tor Inaba N16961)	1 SV=1	140.14	0	3	tr|Q9KU16|Q9KU16_VIBCH	2.8315e+06	3.04494e+06	2.87466e+06	2.25097e+06	2.22074e+06	2.19213e+06	2.87466e+06	2.22074e+06	0.0386871	0.0132468	0.372353	0.000140358	0.000431376
tr|Q9KRZ8|Q9KRZ8_VIBCH	VC_1485	Uncharacterized protein	Vibrio cholerae serotype O1 (strain ATCC 39315 / El Tor Inaba N16961)	4 SV=1	1157.87	0	13	tr|Q9KRZ8|Q9KRZ8_VIBCH	3.28608e+07	3.69637e+07	3.48178e+07	2.62648e+07	2.69214e+07	2.82012e+07	3.48178e+07	2.69214e+07	0.0588342	0.036298	0.371072	0.000948075	0.00201705
sp|Q9KTB7|KAD_VIBCH	adk	Adenylate kinase	Vibrio cholerae serotype O1 (strain ATCC 39315 / El Tor Inaba N16961)	1 SV=1	985.19	0	12	sp|Q9KTB7|KAD_VIBCH	2.37216e+08	2.42459e+08	2.4107e+08	2.03544e+08	1.86548e+08	1.80664e+08	2.4107e+08	1.86548e+08	0.0113047	0.06245	0.369909	0.000980601	0.00207431
sp|Q9KQ47|DAPA_VIBCH	dapA	4-hydroxy-tetrahydrodipicolinate synthase	Vibrio cholerae serotype O1 (strain ATCC 39315 / El Tor Inaba N16961)	3 SV=1	1198.61	0	12	sp|Q9KQ47|DAPA_VIBCH	1.31392e+08	1.42798e+08	1.3877e+08	1.1412e+08	1.074e+08	1.02877e+08	1.3877e+08	1.074e+08	0.0420224	0.0523175	0.36971	0.00104116	0.00218368
sp|Q9KSD1|MGLA_VIBCH	mglA	Galactose/methyl galactoside import ATP-binding protein MglA	Vibrio cholerae serotype O1 (strain ATCC 39315 / El Tor Inaba N16961)	3 SV=2	496.06	0	11	sp|Q9KSD1|MGLA_VIBCH	7.66949e+06	7.35776e+06	7.53418e+06	6.16909e+06	5.82969e+06	5.83142e+06	7.53418e+06	5.83142e+06	0.0207854	0.0328862	0.369605	0.000278932	0.000742145
sp|P45780|GSPF_VIBCH	epsF	Type II secretion system protein F	Vibrio cholerae serotype O1 (strain ATCC 39315 / El Tor Inaba N16961)	1 SV=1	122.52	0	3	sp|P45780|GSPF_VIBCH	461040	451756	443676	349721	377483	339273	451756	349721	0.0192175	0.0555515	0.36934	0.000673702	0.00150852
sp|Q9KP97|Y2476_VIBCH	VC_2476	UPF0149 protein VC_2476	Vibrio cholerae serotype O1 (strain ATCC 39315 / El Tor Inaba N16961)	3 SV=2	182.18	0	2	sp|Q9KP97|Y2476_VIBCH	7.83831e+06	7.36219e+06	7.58323e+06	5.87481e+06	5.85209e+06	6.17261e+06	7.58323e+06	5.87481e+06	0.0313726	0.0299763	0.36827	0.000309895	0.000807109
tr|Q9KSQ7|Q9KSQ7_VIBCH	VC_1199	Uncharacterized protein	Vibrio cholerae serotype O1 (strain ATCC 39315 / El Tor Inaba N16961)	4 SV=1	63.1	0	1	tr|Q9KSQ7|Q9KSQ7_VIBCH	405328	239903	414785	348606	288950	314140	405328	314140	0.27835	0.0944038	0.367683	0.623657	0.655253
tr|Q9KQI9|Q9KQI9_VIBCH	VC_2009	Uncharacterized protein	Vibrio cholerae serotype O1 (strain ATCC 39315 / El Tor Inaba N16961)	4 SV=1	159.02	0	3	tr|Q9KQI9|Q9KQI9_VIBCH	1.19594e+06	1.19195e+06	1.21693e+06	943500	926920	885135	1.19594e+06	926920	0.0111683	0.0327441	0.367627	0.000110991	0.000361128
tr|Q9KMX6|Q9KMX6_VIBCH	VC_A0190	Uncharacterized protein	Vibrio cholerae serotype O1 (strain ATCC 39315 / El Tor Inaba N16961)	4 SV=1	101.93	0	2	tr|Q9KMX6|Q9KMX6_VIBCH	6.23894e+06	5.86584e+06	5.68398e+06	5.12072e+06	4.49409e+06	4.54945e+06	5.86584e+06	4.54945e+06	0.0477138	0.0734761	0.366646	0.00323904	0.00573618
sp|Q9KQ30|5NTD_VIBCH	nutA	5'-nucleotidase	Vibrio cholerae serotype O1 (strain ATCC 39315 / El Tor Inaba N16961)	3 SV=1	2569.81	0	32	sp|Q9KQ30|5NTD_VIBCH	5.45953e+08	5.97489e+08	5.7051e+08	4.31266e+08	4.42501e+08	4.59507e+08	5.7051e+08	4.42501e+08	0.0451196	0.0319928	0.366571	0.000471887	0.0011357
tr|Q9KKQ5|Q9KKQ5_VIBCH	VC_A1047	Mannitol operon repressor	Vibrio cholerae serotype O1 (strain ATCC 39315 / El Tor Inaba N16961)	4 SV=1	20.75	0.00093633	1	tr|Q9KKQ5|Q9KKQ5_VIBCH	629374	709701	692977	536129	582082	537573	692977	537573	0.0625706	0.0473329	0.366349	0.00410484	0.00706097
tr|Q9KN19|Q9KN19_VIBCH	VC_A0147	Transcriptional regulator, putative	Vibrio cholerae serotype O1 (strain ATCC 39315 / El Tor Inaba N16961)	4 SV=1	43.52	0	1	tr|Q9KN19|Q9KN19_VIBCH	99217.1	113180	105401	81148.6	93599.4	81800.9	105401	81800.9	0.0660453	0.0819467	0.365706	0.0084174	0.0133226
tr|Q9KQA8|Q9KQA8_VIBCH	VC_2092	Citrate synthase	Vibrio cholerae serotype O1 (strain ATCC 39315 / El Tor Inaba N16961)	3 SV=1	4594.25	0	28	tr|Q9KQA8|Q9KQA8_VIBCH	1.53931e+09	1.49376e+09	1.54199e+09	1.19494e+09	1.19584e+09	1.18731e+09	1.53931e+09	1.19494e+09	0.0177748	0.00393094	0.365338	8.90374e-05	0.00030164
tr|Q9KR36|Q9KR36_VIBCH	VC_1811	Uncharacterized protein	Vibrio cholerae serotype O1 (strain ATCC 39315 / El Tor Inaba N16961)	4 SV=1	38.43	0	1	tr|Q9KR36|Q9KR36_VIBCH	283209	297728	232247	219886	238374	213369	283209	219886	0.126868	0.0579393	0.365109	0.0430332	0.0575938
sp|P45773|GSPG_VIBCH	epsG	Type II secretion system protein G	Vibrio cholerae serotype O1 (strain ATCC 39315 / El Tor Inaba N16961)	1 SV=1	535.06	0	3	sp|P45773|GSPG_VIBCH	3.69882e+07	3.66801e+07	3.54311e+07	2.78459e+07	2.8528e+07	2.89012e+07	3.66801e+07	2.8528e+07	0.0226745	0.0188244	0.362619	0.000140001	0.000430876
tr|Q9KL48|Q9KL48_VIBCH	VC_A0900	Uncharacterized protein	Vibrio cholerae serotype O1 (strain ATCC 39315 / El Tor Inaba N16961)	4 SV=1	1552.93	0	11	tr|Q9KL48|Q9KL48_VIBCH	1.75415e+08	1.64413e+08	1.7627e+08	1.69384e+08	1.36502e+08	1.34222e+08	1.75415e+08	1.36502e+08	0.0384394	0.13412	0.361854	0.0555117	0.0727587
tr|Q9KPS6|Q9KPS6_VIBCH	VC_2286	Uncharacterized protein	Vibrio cholerae serotype O1 (strain ATCC 39315 / El Tor Inaba N16961)	4 SV=1	442.34	0	9	tr|Q9KPS6|Q9KPS6_VIBCH	5.51936e+06	5.42913e+06	5.44978e+06	3.62079e+06	4.24122e+06	4.28848e+06	5.44978e+06	4.24122e+06	0.00864872	0.0919964	0.361717	0.00116268	0.00239553
tr|Q9KS03|Q9KS03_VIBCH	VC_1480	Uncharacterized protein	Vibrio cholerae serotype O1 (strain ATCC 39315 / El Tor Inaba N16961)	4 SV=1	220.48	0	2	tr|Q9KS03|Q9KS03_VIBCH	1.01044e+07	1.02846e+07	1.03382e+07	5.91743e+06	9.02593e+06	8.01308e+06	1.02846e+07	8.01308e+06	0.0119578	0.20718	0.360063	0.0290735	0.0404357
tr|Q9KRG2|Q9KRG2_VIBCH	VC_1680	Peptide ABC transporter, periplasmic peptide-binding protein	Vibrio cholerae serotype O1 (strain ATCC 39315 / El Tor Inaba N16961)	4 SV=1	179.04	0	3	tr|Q9KRG2|Q9KRG2_VIBCH	1.92283e+06	1.74527e+06	2.04553e+06	1.48826e+06	1.51395e+06	1.49897e+06	1.92283e+06	1.49897e+06	0.0792636	0.0086004	0.359259	0.00215915	0.00403635
tr|Q9KME0|Q9KME0_VIBCH	VC_A0421	Uncharacterized protein	Vibrio cholerae serotype O1 (strain ATCC 39315 / El Tor Inaba N16961)	4 SV=1	486.7	0	4	tr|Q9KME0|Q9KME0_VIBCH	1.07573e+07	1.11717e+07	1.11699e+07	4.24532e+06	8.81827e+06	8.71836e+06	1.11699e+07	8.71836e+06	0.0216374	0.359724	0.357486	0.0588796	0.0766748
tr|Q9KU40|Q9KU40_VIBCH	VC_0689	Uncharacterized protein	Vibrio cholerae serotype O1 (strain ATCC 39315 / El Tor Inaba N16961)	4 SV=1	183.98	0	4	tr|Q9KU40|Q9KU40_VIBCH	2.42169e+06	2.11489e+06	2.35496e+06	1.96856e+06	1.76668e+06	1.83839e+06	2.35496e+06	1.83839e+06	0.0702388	0.0550852	0.357253	0.00545944	0.00905418
tr|Q9KT13|Q9KT13_VIBCH	VC_1092	Oligopeptide ABC transporter, permease protein	Vibrio cholerae serotype O1 (strain ATCC 39315 / El Tor Inaba N16961)	3 SV=1	267.4	0	6	tr|Q9KT13|Q9KT13_VIBCH	3.6971e+07	3.20026e+07	3.63281e+07	2.76382e+07	2.84475e+07	2.93036e+07	3.63281e+07	2.84475e+07	0.0769818	0.0292592	0.352785	0.0046607	0.00786471
sp|Q9KQ06|CHER1_VIBCH	cheR1	Chemotaxis protein methyltransferase 1	Vibrio cholerae serotype O1 (strain ATCC 39315 / El Tor Inaba N16961)	3 SV=1	449.39	0	9	sp|Q9KQ06|CHER1_VIBCH	1.56106e+07	1.37296e+07	1.50169e+07	1.41907e+07	1.12667e+07	1.17774e+07	1.50169e+07	1.17774e+07	0.0650332	0.125831	0.350569	0.0456077	0.0606009
tr|Q9KU81|Q9KU81_VIBCH	nusA	Transcription termination/antitermination protein NusA	Vibrio cholerae serotype O1 (strain ATCC 39315 / El Tor Inaba N16961)	3 SV=1	2716.93	0	23	tr|Q9KU81|Q9KU81_VIBCH	2.71137e+08	2.67077e+08	2.63003e+08	2.09498e+08	2.08696e+08	2.09775e+08	2.67077e+08	2.09498e+08	0.0152286	0.00267539	0.350318	8.52422e-05	0.000293036
sp|Q9KSX1|HIS7_VIBCH	hisB	Histidine biosynthesis bifunctional protein HisB	Vibrio cholerae serotype O1 (strain ATCC 39315 / El Tor Inaba N16961)	3 SV=1	194.55	0	5	sp|Q9KSX1|HIS7_VIBCH	5.38057e+06	5.44784e+06	5.4085e+06	4.2468e+06	4.67528e+06	4.24109e+06	5.4085e+06	4.2468e+06	0.00624371	0.0567605	0.348853	0.0012251	0.00249827
tr|Q9KTC7|Q9KTC7_VIBCH	VC_0975	Uncharacterized protein	Vibrio cholerae serotype O1 (strain ATCC 39315 / El Tor Inaba N16961)	4 SV=1	49.8	0	1	tr|Q9KTC7|Q9KTC7_VIBCH	3.63424e+06	4.27372e+06	3.51693e+06	2.88831e+06	2.805e+06	2.85756e+06	3.63424e+06	2.85756e+06	0.106955	0.0147797	0.346871	0.00232682	0.00429552
sp|Q9KPI6|BTUF_VIBCH	btuF	Vitamin B12-binding protein	Vibrio cholerae serotype O1 (strain ATCC 39315 / El Tor Inaba N16961)	3 SV=1	34.71	0	1	sp|Q9KPI6|BTUF_VIBCH	250059	272383	261130	205336	166571	250329	261130	205336	0.0427357	0.202098	0.346779	0.0554325	0.0726979
tr|Q9KRG3|Q9KRG3_VIBCH	VC_1679	Psp operon transcriptional activator	Vibrio cholerae serotype O1 (strain ATCC 39315 / El Tor Inaba N16961)	4 SV=1	272.38	0	8	tr|Q9KRG3|Q9KRG3_VIBCH	1.89143e+06	1.75197e+06	1.73707e+06	1.52289e+06	1.32989e+06	1.3778e+06	1.75197e+06	1.3778e+06	0.0474767	0.0712622	0.346608	0.00231912	0.00428487
sp|Q9KTD1|DNLJ_VIBCH	ligA	DNA ligase	Vibrio cholerae serotype O1 (strain ATCC 39315 / El Tor Inaba N16961)	3 SV=1	623.84	0	13	sp|Q9KTD1|DNLJ_VIBCH	1.25768e+07	1.34103e+07	1.27345e+07	9.92989e+06	1.00172e+07	1.01258e+07	1.27345e+07	1.00172e+07	0.0343061	0.00979203	0.346261	0.000162367	0.000481673
tr|Q9KTT5|Q9KTT5_VIBCH	VC_0803	RNA methyltransferase, TrmH family	Vibrio cholerae serotype O1 (strain ATCC 39315 / El Tor Inaba N16961)	4 SV=1	83.64	0	2	tr|Q9KTT5|Q9KTT5_VIBCH	1.40713e+06	1.73962e+06	1.3309e+06	1.10783e+06	1.1539e+06	1.03634e+06	1.40713e+06	1.10783e+06	0.145614	0.0538847	0.345018	0.00801565	0.012787
tr|Q9KQE2|Q9KQE2_VIBCH	VC_2058	Uncharacterized protein	Vibrio cholerae serotype O1 (strain ATCC 39315 / El Tor Inaba N16961)	4 SV=1	215.96	0	4	tr|Q9KQE2|Q9KQE2_VIBCH	3.10109e+06	3.1736e+06	3.08242e+06	2.67309e+06	2.44192e+06	2.39233e+06	3.10109e+06	2.44192e+06	0.0154422	0.0598801	0.344761	0.00121257	0.0024799
tr|H9L4R9|H9L4R9_VIBCH	VC_2213	Outer membrane protein OmpA	Vibrio cholerae serotype O1 (strain ATCC 39315 / El Tor Inaba N16961)	3 SV=1	2281.34	0	20	tr|H9L4R9|H9L4R9_VIBCH	1.32463e+09	1.4503e+09	1.21951e+09	9.09846e+08	1.08254e+09	1.04347e+09	1.32463e+09	1.04347e+09	0.0867831	0.0894908	0.3442	0.00577751	0.00953182
sp|Q9KU53|RPPH_VIBCH	rppH	RNA pyrophosphohydrolase	Vibrio cholerae serotype O1 (strain ATCC 39315 / El Tor Inaba N16961)	3 SV=2	45.45	0	1	sp|Q9KU53|RPPH_VIBCH	243591	231506	253348	213323	191891	190336	243591	191891	0.0450614	0.064712	0.344175	0.00414948	0.00711569
tr|Q9KVP4|Q9KVP4_VIBCH	VC_0097	Flagellar protein FliL, putative	Vibrio cholerae serotype O1 (strain ATCC 39315 / El Tor Inaba N16961)	4 SV=1	381.86	0	6	tr|Q9KVP4|Q9KVP4_VIBCH	1.59077e+07	1.59189e+07	1.54837e+07	1.32118e+07	1.2474e+07	1.25351e+07	1.59077e+07	1.25351e+07	0.0157298	0.0321416	0.343757	0.000403963	0.000999324
tr|Q9KTC9|Q9KTC9_VIBCH	VC_0973	Uncharacterized protein	Vibrio cholerae serotype O1 (strain ATCC 39315 / El Tor Inaba N16961)	4 SV=1	766.64	0	12	tr|Q9KTC9|Q9KTC9_VIBCH	6.77641e+07	6.9417e+07	6.49915e+07	4.88305e+07	5.34445e+07	5.57856e+07	6.77641e+07	5.34445e+07	0.0331832	0.0671687	0.342479	0.0013908	0.00277535
tr|Q9KMQ5|Q9KMQ5_VIBCH	VC_A0265	Uncharacterized protein	Vibrio cholerae serotype O1 (strain ATCC 39315 / El Tor Inaba N16961)	4 SV=1	319.21	0	3	tr|Q9KMQ5|Q9KMQ5_VIBCH	1.72977e+07	1.69486e+07	1.63089e+07	1.30465e+07	1.3901e+07	1.33846e+07	1.69486e+07	1.33846e+07	0.0297562	0.0320103	0.34059	0.000451959	0.00109367
tr|Q9KLW4|Q9KLW4_VIBCH	VC_A0627	rRNA methylase, putative	Vibrio cholerae serotype O1 (strain ATCC 39315 / El Tor Inaba N16961)	4 SV=1	48.79	0	2	tr|Q9KLW4|Q9KLW4_VIBCH	129821	133823	150333	181504	105849	74417.9	133823	105849	0.0787945	0.456455	0.338313	0.394611	0.436729
tr|Q9KQV2|Q9KQV2_VIBCH	VC_1896	Uncharacterized protein	Vibrio cholerae serotype O1 (strain ATCC 39315 / El Tor Inaba N16961)	4 SV=1	289.96	0	3	tr|Q9KQV2|Q9KQV2_VIBCH	4.42846e+06	5.05136e+06	4.70593e+06	3.72387e+06	3.74951e+06	3.59791e+06	4.70593e+06	3.72387e+06	0.0659957	0.0219869	0.337677	0.00105282	0.00220396
sp|Q9KLN2|MGSA_VIBCH	mgsA	Methylglyoxal synthase	Vibrio cholerae serotype O1 (strain ATCC 39315 / El Tor Inaba N16961)	3 SV=1	128.06	0	2	sp|Q9KLN2|MGSA_VIBCH	3.51425e+06	2.42997e+06	3.55303e+06	2.78216e+06	2.99039e+06	2.52827e+06	3.51425e+06	2.78216e+06	0.201374	0.0836438	0.33701	0.323573	0.364286
sp|Q9KLR4|NAPA_VIBCH	napA	Periplasmic nitrate reductase	Vibrio cholerae serotype O1 (strain ATCC 39315 / El Tor Inaba N16961)	3 SV=1	953.02	0	19	sp|Q9KLR4|NAPA_VIBCH	2.20661e+07	2.11834e+07	2.16707e+07	1.51703e+07	1.81298e+07	1.71571e+07	2.16707e+07	1.71571e+07	0.0204319	0.0896862	0.336943	0.00259227	0.00473436
sp|Q9KUF7|RL19_VIBCH	rplS	50S ribosomal protein L19	Vibrio cholerae serotype O1 (strain ATCC 39315 / El Tor Inaba N16961)	3 SV=3	401.03	0	5	sp|Q9KUF7|RL19_VIBCH	1.38982e+08	1.45136e+08	1.34374e+08	9.83919e+07	1.1507e+08	1.10144e+08	1.38982e+08	1.10144e+08	0.0387062	0.0794363	0.335497	0.002035	0.0038345
tr|Q9KR71|Q9KR71_VIBCH	VC_1772	Uncharacterized protein	Vibrio cholerae serotype O1 (strain ATCC 39315 / El Tor Inaba N16961)	4 SV=1	35.13	0	1	tr|Q9KR71|Q9KR71_VIBCH	160958	122402	195412	141908	126487	127610	160958	127610	0.22886	0.0651308	0.334942	0.19619	0.231321
tr|Q9KM78|Q9KM78_VIBCH	VC_A0510	Uncharacterized protein	Vibrio cholerae serotype O1 (strain ATCC 39315 / El Tor Inaba N16961)	4 SV=1	175.57	0	3	tr|Q9KM78|Q9KM78_VIBCH	1.17126e+06	1.25251e+06	1.19776e+06	953078	917449	949885	1.19776e+06	949885	0.034328	0.0209682	0.33451	0.000219023	0.000606757
tr|Q9KPZ5|Q9KPZ5_VIBCH	VC_2217	Beta-N-acetylhexosaminidase	Vibrio cholerae serotype O1 (strain ATCC 39315 / El Tor Inaba N16961)	4 SV=1	143.8	0	4	tr|Q9KPZ5|Q9KPZ5_VIBCH	582370	663782	579734	486757	462122	452881	582370	462122	0.0785084	0.0374771	0.333662	0.00158003	0.00306209
tr|Q9KUW7|Q9KUW7_VIBCH	VC_0392	Aminotransferase, class V	Vibrio cholerae serotype O1 (strain ATCC 39315 / El Tor Inaba N16961)	3 SV=1	1206.18	0	13	tr|Q9KUW7|Q9KUW7_VIBCH	8.96866e+07	9.71841e+07	9.14416e+07	8.32646e+07	7.26812e+07	6.94443e+07	9.14416e+07	7.26812e+07	0.0422708	0.0962098	0.331269	0.00853133	0.0134263
sp|Q9KNH1|ATPF_VIBCH	atpF	ATP synthase subunit b	Vibrio cholerae serotype O1 (strain ATCC 39315 / El Tor Inaba N16961)	3 SV=1	1152.46	0	17	sp|Q9KNH1|ATPF_VIBCH	3.04002e+08	3.46058e+08	3.16844e+08	2.40622e+08	2.51893e+08	2.60173e+08	3.16844e+08	2.51893e+08	0.0668709	0.0391126	0.33096	0.0014079	0.0027994
tr|Q9KUB3|Q9KUB3_VIBCH	VC_0610	Iron(III) ABC transporter, ATP-binding protein	Vibrio cholerae serotype O1 (strain ATCC 39315 / El Tor Inaba N16961)	4 SV=1	169.58	0	4	tr|Q9KUB3|Q9KUB3_VIBCH	919925	938543	951666	770805	746441	691237	938543	746441	0.017027	0.0553796	0.330395	0.000676581	0.00151344
tr|Q9KQP2|Q9KQP2_VIBCH	VC_1956	Lytic murein transglycosylase, putative	Vibrio cholerae serotype O1 (strain ATCC 39315 / El Tor Inaba N16961)	4 SV=1	555.5	0	15	tr|Q9KQP2|Q9KQP2_VIBCH	1.59274e+07	1.66538e+07	1.61033e+07	1.28103e+07	1.3301e+07	1.24543e+07	1.61033e+07	1.28103e+07	0.0233536	0.0330718	0.330051	0.000321222	0.0008327
tr|Q9KS47|Q9KS47_VIBCH	VC_1413	Methyl-accepting chemotaxis protein	Vibrio cholerae serotype O1 (strain ATCC 39315 / El Tor Inaba N16961)	4 SV=1	196.04	0	5	tr|Q9KS47|Q9KS47_VIBCH	1.64973e+06	1.36334e+06	1.67642e+06	1.31285e+06	1.35944e+06	1.21576e+06	1.64973e+06	1.31285e+06	0.111037	0.056562	0.329527	0.0321765	0.0442104
tr|Q9KKP8|Q9KKP8_VIBCH	VC_A1054	Uncharacterized protein	Vibrio cholerae serotype O1 (strain ATCC 39315 / El Tor Inaba N16961)	4 SV=1	1093.67	0	10	tr|Q9KKP8|Q9KKP8_VIBCH	1.00395e+08	1.07933e+08	1.01074e+08	1.02639e+08	8.05271e+07	7.45923e+07	1.01074e+08	8.05271e+07	0.0404326	0.172028	0.327859	0.0668366	0.0859273
tr|Q9KRS9|Q9KRS9_VIBCH	VC_1557	Transcriptional regulator, LacI family	Vibrio cholerae serotype O1 (strain ATCC 39315 / El Tor Inaba N16961)	4 SV=1	68.39	0	3	tr|Q9KRS9|Q9KRS9_VIBCH	445427	448684	405352	318844	391998	354901	445427	354901	0.0557127	0.102966	0.327773	0.0174321	0.0255832
tr|Q9KM04|Q9KM04_VIBCH	VC_A0585	Glutathione S-transferase, putative	Vibrio cholerae serotype O1 (strain ATCC 39315 / El Tor Inaba N16961)	3 SV=1	161.02	0	4	tr|Q9KM04|Q9KM04_VIBCH	2.34891e+06	2.38728e+06	2.40544e+06	1.90299e+06	1.78862e+06	1.98953e+06	2.38728e+06	1.90299e+06	0.0121233	0.053214	0.327102	0.000734315	0.00161812
tr|Q9KMJ7|Q9KMJ7_VIBCH	VC_A0346	H-REV 107-related protein	Vibrio cholerae serotype O1 (strain ATCC 39315 / El Tor Inaba N16961)	4 SV=1	31.37	0	1	tr|Q9KMJ7|Q9KMJ7_VIBCH	534163	470168	504452	402343	392958	407134	504452	402343	0.063676	0.0179912	0.326289	0.00142787	0.00282406
sp|Q9KNT0|GPDA_VIBCH	gpsA	Glycerol-3-phosphate dehydrogenase [NAD(P)+]	Vibrio cholerae serotype O1 (strain ATCC 39315 / El Tor Inaba N16961)	3 SV=1	640.55	0	10	sp|Q9KNT0|GPDA_VIBCH	2.306e+07	2.31742e+07	2.21321e+07	1.91529e+07	1.83933e+07	1.83187e+07	2.306e+07	1.83933e+07	0.0250796	0.0247879	0.326213	0.000536807	0.00126184
tr|Q9KSR1|Q9KSR1_VIBCH	VC_1195	Lipoprotein, putative	Vibrio cholerae serotype O1 (strain ATCC 39315 / El Tor Inaba N16961)	3 SV=1	439.61	0	6	tr|Q9KSR1|Q9KSR1_VIBCH	2.05987e+07	2.32041e+07	2.06791e+07	1.47857e+07	1.65051e+07	1.73168e+07	2.06791e+07	1.65051e+07	0.0689295	0.0797663	0.325255	0.00246189	0.00453454
sp|Q9KUM8|GLMS_VIBCH	glmS	Glutamine--fructose-6-phosphate aminotransferase [isomerizing]	Vibrio cholerae serotype O1 (strain ATCC 39315 / El Tor Inaba N16961)	3 SV=3	2108.66	0	27	sp|Q9KUM8|GLMS_VIBCH	1.63498e+08	1.57814e+08	1.65917e+08	1.38117e+08	1.30635e+08	1.27561e+08	1.63498e+08	1.30635e+08	0.0256115	0.0410985	0.32373	0.000905129	0.00194809
tr|Q9KQN5|Q9KQN5_VIBCH	VC_1963	Uncharacterized protein	Vibrio cholerae serotype O1 (strain ATCC 39315 / El Tor Inaba N16961)	4 SV=1	368.19	0	6	tr|Q9KQN5|Q9KQN5_VIBCH	1.0168e+07	9.73127e+06	9.5419e+06	7.7817e+06	7.81175e+06	7.57122e+06	9.73127e+06	7.7817e+06	0.0327194	0.0169734	0.322542	0.00023116	0.000634048
sp|Q9KV52|RHLB_VIBCH	rhlB	ATP-dependent RNA helicase RhlB	Vibrio cholerae serotype O1 (strain ATCC 39315 / El Tor Inaba N16961)	3 SV=1	1391.38	0	20	sp|Q9KV52|RHLB_VIBCH	8.79894e+07	8.87086e+07	8.52357e+07	7.18738e+07	7.03889e+07	6.89398e+07	8.79894e+07	7.03889e+07	0.0209952	0.0208384	0.321982	0.000292455	0.000768907
sp|Q9KTY5|SUHB_VIBCH	VC_0745	Inositol-1-monophosphatase	Vibrio cholerae serotype O1 (strain ATCC 39315 / El Tor Inaba N16961)	3 SV=2	1120	0	12	sp|Q9KTY5|SUHB_VIBCH	2.68125e+07	2.9408e+07	2.68156e+07	2.10755e+07	2.18198e+07	2.14654e+07	2.68156e+07	2.14654e+07	0.0541077	0.017352	0.321061	0.000461376	0.00111403
tr|Q9KSP6|Q9KSP6_VIBCH	VC_1210	Uncharacterized protein	Vibrio cholerae serotype O1 (strain ATCC 39315 / El Tor Inaba N16961)	4 SV=1	24.41	0.000473261	1	tr|Q9KSP6|Q9KSP6_VIBCH	104842	82086.7	107562	90184.4	83975	83659.2	104842	83975	0.142509	0.0428159	0.320189	0.156871	0.187653
sp|Q9KNH5|ATPB_VIBCH	atpD	ATP synthase subunit beta	Vibrio cholerae serotype O1 (strain ATCC 39315 / El Tor Inaba N16961)	3 SV=3	6021.27	0	28	sp|Q9KNH5|ATPB_VIBCH	1.89093e+09	1.9665e+09	1.84582e+09	1.46947e+09	1.51666e+09	1.51486e+09	1.89093e+09	1.51486e+09	0.0320757	0.0178217	0.319914	0.000246347	0.000669087
tr|Q9KUE3|Q9KUE3_VIBCH	VC_0578	Hemolysin, putative	Vibrio cholerae serotype O1 (strain ATCC 39315 / El Tor Inaba N16961)	4 SV=1	412.15	0	5	tr|Q9KUE3|Q9KUE3_VIBCH	1.04355e+07	1.05773e+07	1.05975e+07	8.82748e+06	8.2811e+06	8.4759e+06	1.05773e+07	8.4759e+06	0.00837662	0.0324701	0.319526	0.000380525	0.000951957
tr|Q9KS83|Q9KS83_VIBCH	VC_1376	GGDEF family protein	Vibrio cholerae serotype O1 (strain ATCC 39315 / El Tor Inaba N16961)	4 SV=1	163.55	0	4	tr|Q9KS83|Q9KS83_VIBCH	2.13756e+06	2.21499e+06	2.19215e+06	1.89556e+06	1.71813e+06	1.75909e+06	2.19215e+06	1.75909e+06	0.0182367	0.0518722	0.317519	0.00154337	0.0030068
tr|Q9KL10|Q9KL10_VIBCH	VC_A0940	Transcriptional regulator, DeoR family	Vibrio cholerae serotype O1 (strain ATCC 39315 / El Tor Inaba N16961)	4 SV=1	503.76	0	7	tr|Q9KL10|Q9KL10_VIBCH	9.16608e+06	9.21479e+06	9.04303e+06	8.30081e+06	7.36092e+06	6.70766e+06	9.16608e+06	7.36092e+06	0.00968363	0.107405	0.316419	0.0109956	0.0167646
tr|Q9KMZ7|Q9KMZ7_VIBCH	VC_A0169	Uncharacterized protein	Vibrio cholerae serotype O1 (strain ATCC 39315 / El Tor Inaba N16961)	4 SV=1	92.03	0	2	tr|Q9KMZ7|Q9KMZ7_VIBCH	207400	235643	225704	223909	181321	178882	225704	181321	0.0642691	0.130052	0.315886	0.101591	0.126221
tr|Q9KNG6|Q9KNG6_VIBCH	VC_2773	ParA family protein	Vibrio cholerae serotype O1 (strain ATCC 39315 / El Tor Inaba N16961)	4 SV=1	559.99	0	9	tr|Q9KNG6|Q9KNG6_VIBCH	1.32331e+07	1.31368e+07	1.35181e+07	1.05796e+07	1.06404e+07	1.07553e+07	1.32331e+07	1.06404e+07	0.0149128	0.00837596	0.314604	0.00015302	0.000460721
tr|Q9KTG0|Q9KTG0_VIBCH	VC_0942	Uncharacterized protein	Vibrio cholerae serotype O1 (strain ATCC 39315 / El Tor Inaba N16961)	4 SV=1	118.81	0	3	tr|Q9KTG0|Q9KTG0_VIBCH	8.50093e+06	9.14136e+06	9.00132e+06	7.40872e+06	6.67025e+06	7.2397e+06	9.00132e+06	7.2397e+06	0.0379098	0.0544463	0.314207	0.00155443	0.00302038
tr|Q9KT14|Q9KT14_VIBCH	VC_1091	Oligopeptide ABC transporter, periplasmic oligopeptide-binding protein	Vibrio cholerae serotype O1 (strain ATCC 39315 / El Tor Inaba N16961)	4 SV=1	5195.38	0	45	tr|Q9KT14|Q9KT14_VIBCH	3.57823e+09	3.79643e+09	3.51343e+09	3.03946e+09	2.87804e+09	2.87162e+09	3.57823e+09	2.87804e+09	0.0408522	0.0324613	0.314156	0.000906785	0.00194976
tr|Q9KP32|Q9KP32_VIBCH	VC_2547	Uncharacterized protein	Vibrio cholerae serotype O1 (strain ATCC 39315 / El Tor Inaba N16961)	4 SV=1	174.42	0	4	tr|Q9KP32|Q9KP32_VIBCH	566821	510461	553439	439539	491028	445242	553439	445242	0.0541726	0.0615459	0.313834	0.0104791	0.0160588
sp|Q9KQZ5|Y1852_VIBCH	VC_1852	UPF0225 protein VC_1852	Vibrio cholerae serotype O1 (strain ATCC 39315 / El Tor Inaba N16961)	3 SV=1	27.47	0.000477327	1	sp|Q9KQZ5|Y1852_VIBCH	242899	175250	207497	133631	182425	167090	207497	167090	0.162248	0.154932	0.312464	0.0615683	0.0798481
tr|Q9KNL9|Q9KNL9_VIBCH	VC_2713	Osmolarity sensor protein EnvZ	Vibrio cholerae serotype O1 (strain ATCC 39315 / El Tor Inaba N16961)	4 SV=1	115.64	0	2	tr|Q9KNL9|Q9KNL9_VIBCH	1.54589e+06	1.3615e+06	1.28278e+06	1.13342e+06	1.09669e+06	1.01505e+06	1.3615e+06	1.09669e+06	0.09669	0.0560105	0.312037	0.00505659	0.00846836
tr|Q9KNV3|Q9KNV3_VIBCH	VC_2627	DamX-related protein	Vibrio cholerae serotype O1 (strain ATCC 39315 / El Tor Inaba N16961)	4 SV=1	922.62	0	12	tr|Q9KNV3|Q9KNV3_VIBCH	2.63185e+07	2.60887e+07	2.6025e+07	2.1373e+07	2.10152e+07	2.04376e+07	2.60887e+07	2.10152e+07	0.00590563	0.0225378	0.311993	0.000188136	0.000534538
tr|Q9KNW3|Q9KNW3_VIBCH	VC_2617	Arginine N-succinyltransferase	Vibrio cholerae serotype O1 (strain ATCC 39315 / El Tor Inaba N16961)	4 SV=1	931.68	0	13	tr|Q9KNW3|Q9KNW3_VIBCH	6.09896e+07	6.28425e+07	6.16627e+07	4.96791e+07	5.05308e+07	4.91027e+07	6.16627e+07	4.96791e+07	0.0151687	0.0144357	0.311761	0.000193867	0.000548014
sp|Q9KQ13|FLGH_VIBCH	flgH	Flagellar L-ring protein	Vibrio cholerae serotype O1 (strain ATCC 39315 / El Tor Inaba N16961)	3 SV=2	48.94	0	1	sp|Q9KQ13|FLGH_VIBCH	391420	440765	314986	373583	241180	315655	391420	315655	0.16573	0.214012	0.31037	0.162658	0.193948
tr|Q9KUW6|Q9KUW6_VIBCH	VC_0393	Uncharacterized protein	Vibrio cholerae serotype O1 (strain ATCC 39315 / El Tor Inaba N16961)	4 SV=1	32.63	0	1	tr|Q9KUW6|Q9KUW6_VIBCH	56463.6	62771.4	53157.1	47481.8	38285	45570.3	56463.6	45570.3	0.0850032	0.110853	0.309225	0.00929118	0.0144277
tr|Q9KQ69|Q9KQ69_VIBCH	VC_2133	Flagellar M-ring protein	Vibrio cholerae serotype O1 (strain ATCC 39315 / El Tor Inaba N16961)	3 SV=1	166.96	0	4	tr|Q9KQ69|Q9KQ69_VIBCH	2.53185e+06	2.97916e+06	3.36648e+06	2.12719e+06	2.40487e+06	3.11544e+06	2.97916e+06	2.40487e+06	0.141146	0.19994	0.308947	0.236561	0.273116
sp|O34241|DNAK_VIBCH	dnaK	Chaperone protein DnaK	Vibrio cholerae serotype O1 (strain ATCC 39315 / El Tor Inaba N16961)	3 SV=2	6240.77	0	44	sp|O34241|DNAK_VIBCH	1.13646e+09	1.21357e+09	1.15967e+09	8.65482e+08	9.65428e+08	9.37332e+08	1.15967e+09	9.37332e+08	0.0338148	0.0558594	0.307082	0.00105604	0.00220578
tr|Q9KQG0|Q9KQG0_VIBCH	VC_2038	Uncharacterized protein	Vibrio cholerae serotype O1 (strain ATCC 39315 / El Tor Inaba N16961)	4 SV=1	73.08	0	4	tr|Q9KQG0|Q9KQG0_VIBCH	1.17167e+06	1.35248e+06	1.27537e+06	1.37699e+06	1.03146e+06	943891	1.27537e+06	1.03146e+06	0.0716385	0.204927	0.306231	0.23414	0.270885
tr|Q9KQG5|Q9KQG5_VIBCH	VC_2033	Aldehyde-alcohol dehydrogenase	Vibrio cholerae serotype O1 (strain ATCC 39315 / El Tor Inaba N16961)	3 SV=1	6222.42	0	47	tr|Q9KQG5|Q9KQG5_VIBCH	7.66895e+08	7.66739e+08	7.56493e+08	6.05558e+08	6.34076e+08	6.20381e+08	7.66739e+08	6.20381e+08	0.00780858	0.0230049	0.305583	0.000277548	0.000739349
sp|Q9KQN7|MINE_VIBCH	minE	Cell division topological specificity factor	Vibrio cholerae serotype O1 (strain ATCC 39315 / El Tor Inaba N16961)	3 SV=1	142.92	0	4	sp|Q9KQN7|MINE_VIBCH	4.10301e+06	4.47578e+06	4.34568e+06	3.51683e+06	3.52227e+06	3.91774e+06	4.34568e+06	3.52227e+06	0.0439163	0.0629494	0.303075	0.00942416	0.0146035
tr|Q9KP61|Q9KP61_VIBCH	VC_2515	BolA/YrbA family protein	Vibrio cholerae serotype O1 (strain ATCC 39315 / El Tor Inaba N16961)	3 SV=1	184.13	0	2	tr|Q9KP61|Q9KP61_VIBCH	5.30919e+06	4.86363e+06	5.10602e+06	4.91688e+06	4.13919e+06	3.98556e+06	5.10602e+06	4.13919e+06	0.0437995	0.114854	0.302851	0.0415864	0.0560116
tr|Q9KS36|Q9KS36_VIBCH	VC_1425	Putrescine-binding periplasmic protein	Vibrio cholerae serotype O1 (strain ATCC 39315 / El Tor Inaba N16961)	3 SV=1	1310.44	0	17	tr|Q9KS36|Q9KS36_VIBCH	2.07347e+08	2.19348e+08	2.09789e+08	1.66419e+08	1.70126e+08	1.7619e+08	2.09789e+08	1.70126e+08	0.0298952	0.0288633	0.302341	0.000506069	0.00119975
sp|Q9KUR1|GLSA_VIBCH	glsA	Glutaminase	Vibrio cholerae serotype O1 (strain ATCC 39315 / El Tor Inaba N16961)	3 SV=2	66.57	0	2	sp|Q9KUR1|GLSA_VIBCH	198903	139117	180015	146087	155286	143881	180015	146087	0.176979	0.0407554	0.301286	0.182855	0.216982
sp|Q9KPE3|COAE_VIBCH	coaE	Dephospho-CoA kinase	Vibrio cholerae serotype O1 (strain ATCC 39315 / El Tor Inaba N16961)	3 SV=2	111.95	0	3	sp|Q9KPE3|COAE_VIBCH	1.07276e+06	1.21503e+06	1.15129e+06	984960	891572	934567	1.15129e+06	934567	0.0621646	0.0498841	0.300876	0.00458804	0.00777953
sp|Q9KQS0|DCTQ_VIBCH	dctQ	C4-dicarboxylate TRAP transporter small permease protein DctQ	Vibrio cholerae serotype O1 (strain ATCC 39315 / El Tor Inaba N16961)	3 SV=1	23.61	0.000472144	1	sp|Q9KQS0|DCTQ_VIBCH	567831	513650	617364	636327	461320	457829	567831	461320	0.0916047	0.196846	0.299695	0.380012	0.42268
sp|Q9KQA4|SEQA_VIBCH	seqA	Negative modulator of initiation of replication	Vibrio cholerae serotype O1 (strain ATCC 39315 / El Tor Inaba N16961)	3 SV=1	829.25	0	9	sp|Q9KQA4|SEQA_VIBCH	4.56791e+07	4.72885e+07	4.74203e+07	3.84575e+07	3.89368e+07	3.81277e+07	4.72885e+07	3.84575e+07	0.020717	0.0105644	0.298225	0.000381291	0.000952797
tr|Q9KMX7|Q9KMX7_VIBCH	VC_A0189	Response regulator	Vibrio cholerae serotype O1 (strain ATCC 39315 / El Tor Inaba N16961)	4 SV=1	497.91	0	9	tr|Q9KMX7|Q9KMX7_VIBCH	1.93132e+07	2.01412e+07	1.95098e+07	1.81544e+07	1.58864e+07	1.57246e+07	1.95098e+07	1.58864e+07	0.0220086	0.0818966	0.296407	0.0106485	0.0163071
sp|Q9KVU3|DEF1_VIBCH	def1	Peptide deformylase 1	Vibrio cholerae serotype O1 (strain ATCC 39315 / El Tor Inaba N16961)	1 SV=1	468.59	0	7	sp|Q9KVU3|DEF1_VIBCH	2.28389e+07	2.41078e+07	2.36975e+07	2.13233e+07	1.9299e+07	1.88728e+07	2.36975e+07	1.9299e+07	0.0274966	0.0660174	0.296212	0.00625002	0.0102384
tr|Q9KL97|Q9KL97_VIBCH	VC_A0849	Uncharacterized protein	Vibrio cholerae serotype O1 (strain ATCC 39315 / El Tor Inaba N16961)	4 SV=1	2174.16	0	33	tr|Q9KL97|Q9KL97_VIBCH	4.25363e+07	4.63164e+07	4.40957e+07	3.42273e+07	3.71028e+07	3.59184e+07	4.40957e+07	3.59184e+07	0.042867	0.0404249	0.295915	0.0012776	0.00258645
tr|Q9KT74|Q9KT74_VIBCH	VC_1031	Inosine monophosphate dehydrogenase-related protein	Vibrio cholerae serotype O1 (strain ATCC 39315 / El Tor Inaba N16961)	4 SV=1	645.05	0	8	tr|Q9KT74|Q9KT74_VIBCH	2.85914e+07	2.73102e+07	2.92209e+07	2.90839e+07	2.3301e+07	2.19498e+07	2.85914e+07	2.3301e+07	0.034316	0.152936	0.295187	0.113048	0.1389
tr|Q9KRH9|Q9KRH9_VIBCH	VC_1663	Heat shock protein HslJ	Vibrio cholerae serotype O1 (strain ATCC 39315 / El Tor Inaba N16961)	4 SV=1	1101.29	0	3	tr|Q9KRH9|Q9KRH9_VIBCH	1.60265e+08	1.53328e+08	1.53963e+08	1.2591e+08	1.23145e+08	1.25489e+08	1.53963e+08	1.25489e+08	0.0246067	0.0119306	0.295021	0.000223605	0.000616372
tr|Q9KU67|Q9KU67_VIBCH	VC_0656	DNA polymerase III subunit psi	Vibrio cholerae serotype O1 (strain ATCC 39315 / El Tor Inaba N16961)	4 SV=1	38.91	0	1	tr|Q9KU67|Q9KU67_VIBCH	123772	77067.5	90923.2	74170.1	104725	66863.7	90923.2	74170.1	0.246643	0.245179	0.293811	0.333339	0.373953
tr|Q9KPW0|Q9KPW0_VIBCH	bamA	Outer membrane protein assembly factor BamA	Vibrio cholerae serotype O1 (strain ATCC 39315 / El Tor Inaba N16961)	3 SV=1	1711.98	0	29	tr|Q9KPW0|Q9KPW0_VIBCH	5.91746e+07	6.38654e+07	6.01975e+07	4.82646e+07	4.91151e+07	5.16779e+07	6.01975e+07	4.91151e+07	0.0403828	0.0357602	0.293535	0.00119518	0.00245297
tr|Q9KRM9|Q9KRM9_VIBCH	VC_1607	Uncharacterized protein	Vibrio cholerae serotype O1 (strain ATCC 39315 / El Tor Inaba N16961)	4 SV=1	416.6	0	7	tr|Q9KRM9|Q9KRM9_VIBCH	1.40983e+07	1.4072e+07	1.41986e+07	1.18375e+07	1.15102e+07	1.11172e+07	1.40983e+07	1.15102e+07	0.00473053	0.0313962	0.292614	0.000400866	0.000993879
tr|Q9KQE1|Q9KQE1_VIBCH	VC_2059	Purine-binding chemotaxis protein CheW	Vibrio cholerae serotype O1 (strain ATCC 39315 / El Tor Inaba N16961)	4 SV=1	1240.56	0	10	tr|Q9KQE1|Q9KQE1_VIBCH	2.86552e+08	2.87072e+08	2.7218e+08	2.55408e+08	2.34355e+08	2.30252e+08	2.86552e+08	2.34355e+08	0.0299776	0.0562333	0.2901	0.00615185	0.0100969
tr|Q9KKN5|Q9KKN5_VIBCH	VC_A1067	Aldehyde dehydrogenase	Vibrio cholerae serotype O1 (strain ATCC 39315 / El Tor Inaba N16961)	3 SV=1	135.87	0	4	tr|Q9KKN5|Q9KKN5_VIBCH	695144	559803	591914	450258	484159	547828	591914	484159	0.11487	0.100258	0.289907	0.0281127	0.0392587
tr|Q9KTZ8|Q9KTZ8_VIBCH	VC_0732	Transcriptional regulator, LysR family	Vibrio cholerae serotype O1 (strain ATCC 39315 / El Tor Inaba N16961)	4 SV=1	71.2	0	3	tr|Q9KTZ8|Q9KTZ8_VIBCH	626349	762312	674463	551861	589706	514267	674463	551861	0.10025	0.0683397	0.289435	0.013409	0.0200909
tr|Q9KT66|Q9KT66_VIBCH	VC_1039	AsmA protein	Vibrio cholerae serotype O1 (strain ATCC 39315 / El Tor Inaba N16961)	4 SV=1	1980.07	0	31	tr|Q9KT66|Q9KT66_VIBCH	1.10314e+08	1.14738e+08	1.12574e+08	8.90017e+07	9.56398e+07	9.21229e+07	1.12574e+08	9.21229e+07	0.0196554	0.0359981	0.289246	0.000767202	0.00167396
tr|Q9KPA8|Q9KPA8_VIBCH	VC_2465	Sigma-E factor regulatory protein RseB	Vibrio cholerae serotype O1 (strain ATCC 39315 / El Tor Inaba N16961)	4 SV=1	547.57	0	10	tr|Q9KPA8|Q9KPA8_VIBCH	2.08463e+07	1.9001e+07	2.08057e+07	1.70266e+07	1.76083e+07	1.69167e+07	2.08057e+07	1.70266e+07	0.0521279	0.0216281	0.289189	0.00469295	0.00791311
sp|Q9KQ48|BAMC_VIBCH	bamC	Outer membrane protein assembly factor BamC	Vibrio cholerae serotype O1 (strain ATCC 39315 / El Tor Inaba N16961)	3 SV=1	548.91	0	11	sp|Q9KQ48|BAMC_VIBCH	2.72467e+07	2.71002e+07	2.6858e+07	2.21853e+07	2.18174e+07	2.22355e+07	2.71002e+07	2.21853e+07	0.00725129	0.0103391	0.288702	0.000210687	0.000589553
sp|Q9KSS4|TRXB_VIBCH	trxB	Thioredoxin reductase	Vibrio cholerae serotype O1 (strain ATCC 39315 / El Tor Inaba N16961)	3 SV=1	1440.07	0	13	sp|Q9KSS4|TRXB_VIBCH	8.03501e+07	8.31013e+07	8.13344e+07	6.64444e+07	6.8251e+07	6.65991e+07	8.13344e+07	6.65991e+07	0.0170848	0.0149242	0.288363	0.000362766	0.000916832
tr|Q9KPF0|Q9KPF0_VIBCH	VC_2418	Thiol:disulfide interchange protein DsbC	Vibrio cholerae serotype O1 (strain ATCC 39315 / El Tor Inaba N16961)	4 SV=1	415.29	0	7	tr|Q9KPF0|Q9KPF0_VIBCH	1.14769e+07	1.22144e+07	1.19544e+07	9.7245e+06	1.04827e+07	9.79057e+06	1.19544e+07	9.79057e+06	0.0314807	0.0420015	0.288074	0.00272493	0.00493602
tr|Q9KPT2|Q9KPT2_VIBCH	VC_2280	Uncharacterized protein	Vibrio cholerae serotype O1 (strain ATCC 39315 / El Tor Inaba N16961)	4 SV=1	105.97	0	2	tr|Q9KPT2|Q9KPT2_VIBCH	515545	604442	545242	549266	425429	446928	545242	446928	0.0815329	0.139636	0.286854	0.0871499	0.109753
sp|Q9KUW5|UVRA_VIBCH	uvrA	UvrABC system protein A	Vibrio cholerae serotype O1 (strain ATCC 39315 / El Tor Inaba N16961)	3 SV=1	1202.61	0	23	sp|Q9KUW5|UVRA_VIBCH	2.75617e+07	2.63054e+07	2.64839e+07	2.1887e+07	2.173e+07	2.14375e+07	2.64839e+07	2.173e+07	0.0253767	0.0105203	0.285424	0.000293347	0.00077033
tr|Q9KTH4|Q9KTH4_VIBCH	VC_0928	Uncharacterized protein	Vibrio cholerae serotype O1 (strain ATCC 39315 / El Tor Inaba N16961)	4 SV=1	332.5	0	4	tr|Q9KTH4|Q9KTH4_VIBCH	4.21095e+06	7.07634e+06	5.06761e+06	2.34312e+06	4.16146e+06	7.07116e+06	5.06761e+06	4.16146e+06	0.269789	0.527026	0.284215	0.407322	0.448782
tr|Q9KUG9|Q9KUG9_VIBCH	VC_0552	Quinone oxidoreductase	Vibrio cholerae serotype O1 (strain ATCC 39315 / El Tor Inaba N16961)	4 SV=1	676.38	0	9	tr|Q9KUG9|Q9KUG9_VIBCH	2.625e+07	2.44439e+07	2.47902e+07	2.12726e+07	2.03677e+07	1.88002e+07	2.47902e+07	2.03677e+07	0.0380967	0.0620899	0.283485	0.00207612	0.00389755
sp|Q9KU92|SYY2_VIBCH	tyrS2	Tyrosine--tRNA ligase 2	Vibrio cholerae serotype O1 (strain ATCC 39315 / El Tor Inaba N16961)	3 SV=1	1026.04	0	15	sp|Q9KU92|SYY2_VIBCH	5.68248e+07	5.19932e+07	5.41632e+07	4.3633e+07	4.45914e+07	4.47836e+07	5.41632e+07	4.45914e+07	0.0445443	0.0139019	0.280548	0.000927834	0.00198349
sp|Q9KSW7|HIS2_VIBCH	hisI	Histidine biosynthesis bifunctional protein HisIE	Vibrio cholerae serotype O1 (strain ATCC 39315 / El Tor Inaba N16961)	3 SV=1	212.79	0	3	sp|Q9KSW7|HIS2_VIBCH	2.06642e+06	2.29012e+06	2.07928e+06	1.71544e+06	1.62811e+06	1.75567e+06	2.07928e+06	1.71544e+06	0.0585509	0.0383689	0.277511	0.00142608	0.00282406
tr|Q9KV25|Q9KV25_VIBCH	VC_0333	Transcriptional reguator, TetR family	Vibrio cholerae serotype O1 (strain ATCC 39315 / El Tor Inaba N16961)	4 SV=1	286.24	0	6	tr|Q9KV25|Q9KV25_VIBCH	5.5199e+06	5.33244e+06	5.29976e+06	4.65443e+06	4.40017e+06	3.72218e+06	5.33244e+06	4.40017e+06	0.0220642	0.113153	0.277237	0.00851469	0.0134096
tr|Q9KQV3|Q9KQV3_VIBCH	VC_1895	Uncharacterized protein	Vibrio cholerae serotype O1 (strain ATCC 39315 / El Tor Inaba N16961)	4 SV=1	488.8	0	5	tr|Q9KQV3|Q9KQV3_VIBCH	3.74983e+07	4.37996e+07	4.15178e+07	3.49854e+07	3.20167e+07	3.42633e+07	4.15178e+07	3.42633e+07	0.0779289	0.0458652	0.277066	0.00901675	0.0140408
tr|Q9KQ74|Q9KQ74_VIBCH	VC_2127	Flagellar protein FliL, putative	Vibrio cholerae serotype O1 (strain ATCC 39315 / El Tor Inaba N16961)	4 SV=1	312.57	0	6	tr|Q9KQ74|Q9KQ74_VIBCH	2.18661e+07	2.0719e+07	2.11054e+07	1.76648e+07	1.74196e+07	1.70027e+07	2.11054e+07	1.74196e+07	0.0274897	0.0192797	0.276894	0.000505793	0.00119975
tr|Q9KQU3|Q9KQU3_VIBCH	VC_1905	Alanine dehydrogenase	Vibrio cholerae serotype O1 (strain ATCC 39315 / El Tor Inaba N16961)	3 SV=1	2040.03	0	21	tr|Q9KQU3|Q9KQU3_VIBCH	6.52945e+08	6.63699e+08	6.45643e+08	5.39107e+08	5.28384e+08	5.41842e+08	6.52945e+08	5.39107e+08	0.0138862	0.0132596	0.27639	0.000297304	0.000778887
tr|Q9KNP6|Q9KNP6_VIBCH	VC_2685	Methylenetetrahydrofolate reductase	Vibrio cholerae serotype O1 (strain ATCC 39315 / El Tor Inaba N16961)	3 SV=1	83.15	0	3	tr|Q9KNP6|Q9KNP6_VIBCH	2.92649e+06	3.17002e+06	2.99188e+06	2.97358e+06	2.16795e+06	2.47123e+06	2.99188e+06	2.47123e+06	0.0416056	0.160348	0.275825	0.0657094	0.0846743
tr|Q9KTA8|Q9KTA8_VIBCH	VC_0995	PTS system, N-acetylglucosamine-specific IIABC component	Vibrio cholerae serotype O1 (strain ATCC 39315 / El Tor Inaba N16961)	4 SV=1	1114.04	0	14	tr|Q9KTA8|Q9KTA8_VIBCH	1.25491e+08	1.27446e+08	1.3471e+08	1.05931e+08	1.05368e+08	9.93073e+07	1.27446e+08	1.05368e+08	0.0375917	0.0354696	0.274451	0.00075637	0.00165846
tr|Q9KTM0|Q9KTM0_VIBCH	VC_0882	Uncharacterized protein	Vibrio cholerae serotype O1 (strain ATCC 39315 / El Tor Inaba N16961)	4 SV=1	170.3	0	2	tr|Q9KTM0|Q9KTM0_VIBCH	2.0488e+06	2.00315e+06	2.0968e+06	1.94501e+06	1.69414e+06	1.60703e+06	2.0488e+06	1.69414e+06	0.0228502	0.100344	0.274228	0.0248753	0.0352705
tr|Q9KTL6|Q9KTL6_VIBCH	VC_0886	Uncharacterized protein	Vibrio cholerae serotype O1 (strain ATCC 39315 / El Tor Inaba N16961)	4 SV=1	162.19	0	3	tr|Q9KTL6|Q9KTL6_VIBCH	960101	877339	989196	794095	782122	851361	960101	794095	0.0615941	0.045732	0.273874	0.0143803	0.0214016
tr|Q9KMR2|Q9KMR2_VIBCH	VC_A0258	Uncharacterized protein	Vibrio cholerae serotype O1 (strain ATCC 39315 / El Tor Inaba N16961)	4 SV=1	83.25	0	3	tr|Q9KMR2|Q9KMR2_VIBCH	1.00661e+06	1.1584e+06	1.04286e+06	875618	853965	863189	1.04286e+06	863189	0.0741335	0.0125722	0.272792	0.00283973	0.00508995
tr|Q9KQC8|Q9KQC8_VIBCH	VC_2072	Peptidase, insulinase family	Vibrio cholerae serotype O1 (strain ATCC 39315 / El Tor Inaba N16961)	3 SV=1	503.77	0	10	tr|Q9KQC8|Q9KQC8_VIBCH	7.03759e+06	7.38938e+06	6.99702e+06	6.33017e+06	5.59749e+06	5.82571e+06	7.03759e+06	5.82571e+06	0.0302146	0.0633547	0.272647	0.0039475	0.00682204
tr|Q9KPI2|Q9KPI2_VIBCH	VC_2386	Uncharacterized protein	Vibrio cholerae serotype O1 (strain ATCC 39315 / El Tor Inaba N16961)	4 SV=1	313.06	0	7	tr|Q9KPI2|Q9KPI2_VIBCH	4.88561e+06	4.24201e+06	4.44633e+06	3.40082e+06	3.68122e+06	3.76276e+06	4.44633e+06	3.68122e+06	0.0726841	0.0525203	0.27243	0.00411409	0.00706592
sp|Q9KPV9|Y2253_VIBCH	VC_2253	Putative zinc metalloprotease VC_2253	Vibrio cholerae serotype O1 (strain ATCC 39315 / El Tor Inaba N16961)	3 SV=1	184.69	0	4	sp|Q9KPV9|Y2253_VIBCH	2.69535e+06	2.64166e+06	2.61915e+06	1.81064e+06	2.26718e+06	2.18794e+06	2.64166e+06	2.18794e+06	0.0147623	0.116801	0.271875	0.00867171	0.0136086
sp|Q9KLE1|RNB_VIBCH	rnb	Exoribonuclease 2	Vibrio cholerae serotype O1 (strain ATCC 39315 / El Tor Inaba N16961)	3 SV=1	1135.24	0	21	sp|Q9KLE1|RNB_VIBCH	3.77437e+07	3.73699e+07	3.66966e+07	2.84754e+07	3.12645e+07	3.09603e+07	3.73699e+07	3.09603e+07	0.0142375	0.0506093	0.271456	0.00108034	0.00224355
tr|Q9KQ04|Q9KQ04_VIBCH	VC_2203	Flagellar protein, putative	Vibrio cholerae serotype O1 (strain ATCC 39315 / El Tor Inaba N16961)	4 SV=1	367.64	0	5	tr|Q9KQ04|Q9KQ04_VIBCH	4.79003e+06	4.99804e+06	4.74304e+06	3.19322e+06	4.10301e+06	3.97168e+06	4.79003e+06	3.97168e+06	0.0280173	0.130927	0.270287	0.0107679	0.0164559
tr|Q9KTX2|Q9KTX2_VIBCH	VC_0758	Uncharacterized protein	Vibrio cholerae serotype O1 (strain ATCC 39315 / El Tor Inaba N16961)	4 SV=1	418.72	0	6	tr|Q9KTX2|Q9KTX2_VIBCH	2.10257e+07	2.17316e+07	2.10088e+07	1.70843e+07	1.80951e+07	1.74447e+07	2.10257e+07	1.74447e+07	0.0194081	0.0292045	0.269361	0.000684395	0.0015263
tr|Q9KPT4|Q9KPT4_VIBCH	VC_2278	Uncharacterized protein	Vibrio cholerae serotype O1 (strain ATCC 39315 / El Tor Inaba N16961)	4 SV=1	37.4	0	1	tr|Q9KPT4|Q9KPT4_VIBCH	1.22313e+06	1.33442e+06	1.08943e+06	935162	1.13793e+06	1.01557e+06	1.22313e+06	1.01557e+06	0.100908	0.0991744	0.268292	0.06117	0.0793779
tr|Q9KPM1|Q9KPM1_VIBCH	VC_2346	Smp protein, putative	Vibrio cholerae serotype O1 (strain ATCC 39315 / El Tor Inaba N16961)	4 SV=1	252.38	0	5	tr|Q9KPM1|Q9KPM1_VIBCH	2.97466e+06	3.00488e+06	2.88198e+06	2.56795e+06	2.26883e+06	2.47009e+06	2.97466e+06	2.47009e+06	0.0216801	0.0626159	0.26816	0.00309611	0.00550944
sp|Q9KPV3|EFTS_VIBCH	tsf	Elongation factor Ts	Vibrio cholerae serotype O1 (strain ATCC 39315 / El Tor Inaba N16961)	3 SV=1	3071.92	0	23	sp|Q9KPV3|EFTS_VIBCH	9.60659e+08	1.00499e+09	9.71612e+08	8.28273e+08	8.07269e+08	7.88045e+08	9.71612e+08	8.07269e+08	0.0235862	0.0249056	0.267331	0.000661009	0.00148912
tr|Q9KTY6|Q9KTY6_VIBCH	secF	Protein-export membrane protein SecF	Vibrio cholerae serotype O1 (strain ATCC 39315 / El Tor Inaba N16961)	3 SV=1	415.18	0	5	tr|Q9KTY6|Q9KTY6_VIBCH	6.63367e+06	6.37627e+06	6.14434e+06	4.95833e+06	5.30254e+06	5.57877e+06	6.37627e+06	5.30254e+06	0.0383375	0.0588727	0.26603	0.00393928	0.00681314
sp|Q9KV59|ACSA_VIBCH	acsA	Acetyl-coenzyme A synthetase	Vibrio cholerae serotype O1 (strain ATCC 39315 / El Tor Inaba N16961)	3 SV=2	3516	0	36	sp|Q9KV59|ACSA_VIBCH	4.25982e+08	4.26613e+08	4.2278e+08	5.53786e+08	3.54255e+08	3.47724e+08	4.25982e+08	3.54255e+08	0.00483356	0.279821	0.266004	0.767537	0.792538
tr|Q9KRD9|Q9KRD9_VIBCH	VC_1703	Uncharacterized protein	Vibrio cholerae serotype O1 (strain ATCC 39315 / El Tor Inaba N16961)	1 SV=1	243.1	0	3	tr|Q9KRD9|Q9KRD9_VIBCH	2.05532e+07	1.9751e+07	2.01408e+07	1.52571e+07	1.67502e+07	1.82195e+07	2.01408e+07	1.67502e+07	0.0199081	0.0884701	0.265947	0.00967264	0.0149364
tr|Q9KP17|Q9KP17_VIBCH	VC_2562	2`,3`-cyclic-nucleotide 2`-phosphodiesterase	Vibrio cholerae serotype O1 (strain ATCC 39315 / El Tor Inaba N16961)	3 SV=1	2852.11	0	31	tr|Q9KP17|Q9KP17_VIBCH	2.80088e+08	2.76937e+08	2.76071e+08	1.94448e+08	2.30503e+08	2.30326e+08	2.76937e+08	2.30326e+08	0.00761255	0.095069	0.265881	0.00389922	0.00675439
sp|P22359|HTPG_VIBCH	htpG	Chaperone protein HtpG	Vibrio cholerae serotype O1 (strain ATCC 39315 / El Tor Inaba N16961)	2 SV=2	2113.3	0	26	sp|P22359|HTPG_VIBCH	1.22947e+08	1.26387e+08	1.28474e+08	1.0424e+08	1.05185e+08	1.06325e+08	1.26387e+08	1.05185e+08	0.0221638	0.00991886	0.264915	0.000616183	0.0014096
tr|Q9KTD8|Q9KTD8_VIBCH	VC_0964	PTS system, glucose-specific IIA component	Vibrio cholerae serotype O1 (strain ATCC 39315 / El Tor Inaba N16961)	4 SV=1	1215.62	0	10	tr|Q9KTD8|Q9KTD8_VIBCH	7.07445e+08	7.46784e+08	6.80639e+08	5.91879e+08	5.86525e+08	5.89254e+08	7.07445e+08	5.89254e+08	0.0467525	0.00454379	0.263728	0.00137436	0.00274996
sp|P15795|TOXR_VIBCH	toxR	Cholera toxin transcriptional activator	Vibrio cholerae serotype O1 (strain ATCC 39315 / El Tor Inaba N16961)	3 SV=2	371.74	0	6	sp|P15795|TOXR_VIBCH	1.34349e+07	1.38844e+07	1.27876e+07	1.11939e+07	1.18913e+07	1.09845e+07	1.34349e+07	1.11939e+07	0.0412397	0.0418046	0.263278	0.00481773	0.00808665
sp|Q9KNW2|ARGD_VIBCH	argD	Acetylornithine aminotransferase	Vibrio cholerae serotype O1 (strain ATCC 39315 / El Tor Inaba N16961)	3 SV=1	2290.39	0	20	sp|Q9KNW2|ARGD_VIBCH	4.65591e+08	4.59835e+08	4.5492e+08	3.8652e+08	3.83132e+08	3.71692e+08	4.59835e+08	3.83132e+08	0.011608	0.0204228	0.263274	0.000437068	0.0010646
sp|Q9KV09|HFLK_VIBCH	hflK	Protein HflK	Vibrio cholerae serotype O1 (strain ATCC 39315 / El Tor Inaba N16961)	3 SV=1	1488.96	0	18	sp|Q9KV09|HFLK_VIBCH	1.86667e+08	1.93027e+08	1.8769e+08	1.53256e+08	1.56471e+08	1.5699e+08	1.8769e+08	1.56471e+08	0.018058	0.0129995	0.262461	0.000360341	0.000912783
tr|Q9KPZ0|Q9KPZ0_VIBCH	VC_2222	Uncharacterized protein	Vibrio cholerae serotype O1 (strain ATCC 39315 / El Tor Inaba N16961)	4 SV=1	69.33	0	2	tr|Q9KPZ0|Q9KPZ0_VIBCH	672080	734860	666677	570175	560376	500866	672080	560376	0.0548343	0.0689742	0.262238	0.00281846	0.00506001
sp|Q9KPU8|Y2264_VIBCH	VC_2264	UPF0325 protein VC_2264	Vibrio cholerae serotype O1 (strain ATCC 39315 / El Tor Inaba N16961)	3 SV=2	462.28	0	6	sp|Q9KPU8|Y2264_VIBCH	4.93375e+07	5.14411e+07	4.9431e+07	4.31442e+07	4.06203e+07	4.1229e+07	4.9431e+07	4.1229e+07	0.0237359	0.031612	0.261757	0.00106169	0.00221211
tr|Q9KUM3|Q9KUM3_VIBCH	VC_0492	Uncharacterized protein	Vibrio cholerae serotype O1 (strain ATCC 39315 / El Tor Inaba N16961)	4 SV=1	241.49	0	6	tr|Q9KUM3|Q9KUM3_VIBCH	6.67899e+06	6.63797e+06	6.67529e+06	5.33877e+06	6.07544e+06	5.57401e+06	6.67529e+06	5.57401e+06	0.00340444	0.0664456	0.260116	0.00645004	0.0105163
tr|Q9KPX3|Q9KPX3_VIBCH	VC_2239	Nitrogen regulatory protein P-II	Vibrio cholerae serotype O1 (strain ATCC 39315 / El Tor Inaba N16961)	3 SV=1	662.23	0	10	tr|Q9KPX3|Q9KPX3_VIBCH	6.92125e+07	8.14013e+07	7.53001e+07	6.09981e+07	6.29012e+07	6.30045e+07	7.53001e+07	6.29012e+07	0.08093	0.0181338	0.259566	0.00722966	0.0116674
tr|Q9KN41|Q9KN41_VIBCH	VC_A0124	Uncharacterized protein	Vibrio cholerae serotype O1 (strain ATCC 39315 / El Tor Inaba N16961)	1 SV=1	57.29	0	2	tr|Q9KN41|Q9KN41_VIBCH	7.26732e+06	8.30506e+06	7.7718e+06	6.14788e+06	6.5537e+06	6.49211e+06	7.7718e+06	6.49211e+06	0.0666899	0.0341833	0.259561	0.00437492	0.00745619
sp|Q9KU82|RIMP_VIBCH	rimP	Ribosome maturation factor RimP	Vibrio cholerae serotype O1 (strain ATCC 39315 / El Tor Inaba N16961)	3 SV=1	574.28	0	6	sp|Q9KU82|RIMP_VIBCH	3.77731e+07	3.86316e+07	3.65889e+07	3.08409e+07	3.1558e+07	3.1904e+07	3.77731e+07	3.1558e+07	0.0272321	0.0172487	0.259353	0.000836634	0.00180592
tr|Q9KP63|Q9KP63_VIBCH	VC_2513	1-acyl-sn-glycerol-3-phosphate acyltransferase	Vibrio cholerae serotype O1 (strain ATCC 39315 / El Tor Inaba N16961)	3 SV=1	144.01	0	3	tr|Q9KP63|Q9KP63_VIBCH	2.20166e+06	2.41035e+06	2.15439e+06	1.62415e+06	1.86706e+06	1.83968e+06	2.20166e+06	1.83968e+06	0.0603864	0.0748728	0.259137	0.00401832	0.00692286
sp|Q9KLK7|LUXQ_VIBCH	luxQ	Autoinducer 2 sensor kinase/phosphatase LuxQ	Vibrio cholerae serotype O1 (strain ATCC 39315 / El Tor Inaba N16961)	1 SV=1	349.56	0	7	sp|Q9KLK7|LUXQ_VIBCH	2.14698e+06	1.95399e+06	2.01651e+06	1.92261e+06	1.69067e+06	1.67539e+06	2.01651e+06	1.69067e+06	0.0482896	0.0785834	0.254268	0.0260653	0.0367231
tr|Q9KQN2|Q9KQN2_VIBCH	VC_1966	Uncharacterized protein	Vibrio cholerae serotype O1 (strain ATCC 39315 / El Tor Inaba N16961)	4 SV=1	170.18	0	4	tr|Q9KQN2|Q9KQN2_VIBCH	749374	740961	738290	723660	622789	577372	740961	622789	0.00778658	0.11676	0.250655	0.0461453	0.0612785
tr|Q9KUP6|Q9KUP6_VIBCH	VC_0469	Ribosomal RNA small subunit methyltransferase E	Vibrio cholerae serotype O1 (strain ATCC 39315 / El Tor Inaba N16961)	3 SV=1	653.71	0	11	tr|Q9KUP6|Q9KUP6_VIBCH	1.77554e+07	1.73643e+07	1.70758e+07	1.4294e+07	1.47072e+07	1.46134e+07	1.73643e+07	1.46134e+07	0.0196049	0.0148997	0.24883	0.0006191	0.00141336
sp|Q9KMX5|NNR_VIBCH	nnr	Bifunctional NAD(P)H-hydrate repair enzyme Nnr	Vibrio cholerae serotype O1 (strain ATCC 39315 / El Tor Inaba N16961)	3 SV=1	194.49	0	3	sp|Q9KMX5|NNR_VIBCH	1.60139e+06	1.4976e+06	1.54989e+06	1.34868e+06	1.30464e+06	1.17418e+06	1.54989e+06	1.30464e+06	0.0334867	0.07113	0.248515	0.0051707	0.00863339
sp|Q9KPV5|RRF_VIBCH	frr	Ribosome-recycling factor	Vibrio cholerae serotype O1 (strain ATCC 39315 / El Tor Inaba N16961)	3 SV=1	978.63	0	6	sp|Q9KPV5|RRF_VIBCH	1.91605e+08	1.99907e+08	1.82359e+08	1.68212e+08	1.61609e+08	1.55693e+08	1.91605e+08	1.61609e+08	0.0458889	0.0386978	0.24563	0.00462508	0.00782245
tr|Q9KVS2|Q9KVS2_VIBCH	VC_0067	Aminopeptidase P	Vibrio cholerae serotype O1 (strain ATCC 39315 / El Tor Inaba N16961)	4 SV=1	818.2	0	16	tr|Q9KVS2|Q9KVS2_VIBCH	3.79888e+07	3.05514e+07	3.70675e+07	3.09256e+07	3.1265e+07	3.21975e+07	3.70675e+07	3.1265e+07	0.11517	0.0209334	0.245607	0.137443	0.166295
tr|Q9KNW7|Q9KNW7_VIBCH	VC_2613	Phosphoribulokinase	Vibrio cholerae serotype O1 (strain ATCC 39315 / El Tor Inaba N16961)	4 SV=1	243.08	0	4	tr|Q9KNW7|Q9KNW7_VIBCH	5.01793e+06	5.06152e+06	5.10585e+06	4.33164e+06	4.20741e+06	4.27042e+06	5.06152e+06	4.27042e+06	0.00868497	0.0145486	0.245193	0.000622817	0.00141644
tr|Q9KQW2|Q9KQW2_VIBCH	mfd	Transcription-repair-coupling factor	Vibrio cholerae serotype O1 (strain ATCC 39315 / El Tor Inaba N16961)	3 SV=1	439.03	0	10	tr|Q9KQW2|Q9KQW2_VIBCH	2.71765e+06	3.10632e+06	2.7816e+06	2.48847e+06	2.34721e+06	2.2871e+06	2.7816e+06	2.34721e+06	0.0726529	0.0435379	0.244969	0.00722922	0.0116674
sp|Q9KSJ3|RIBA_VIBCH	ribA	GTP cyclohydrolase-2	Vibrio cholerae serotype O1 (strain ATCC 39315 / El Tor Inaba N16961)	3 SV=2	308.71	0	6	sp|Q9KSJ3|RIBA_VIBCH	5.37735e+06	6.13056e+06	5.79941e+06	4.61376e+06	5.5389e+06	4.89541e+06	5.79941e+06	4.89541e+06	0.0654379	0.0945398	0.244478	0.0564326	0.0738785
tr|Q9KTA2|Q9KTA2_VIBCH	VC_1001	Folylpolyglutamate synthase/dihydrofolate synthase	Vibrio cholerae serotype O1 (strain ATCC 39315 / El Tor Inaba N16961)	3 SV=1	82.02	0	3	tr|Q9KTA2|Q9KTA2_VIBCH	2.70504e+06	2.12456e+06	2.08049e+06	1.68863e+06	1.79454e+06	1.91895e+06	2.12456e+06	1.79454e+06	0.151325	0.0640233	0.243549	0.0243317	0.0345439
tr|Q9KQL3|Q9KQL3_VIBCH	VC_1985	Long-chain-fatty-acid--CoA ligase	Vibrio cholerae serotype O1 (strain ATCC 39315 / El Tor Inaba N16961)	4 SV=1	2130.11	0	28	tr|Q9KQL3|Q9KQL3_VIBCH	1.53595e+08	1.4507e+08	1.41984e+08	1.21287e+08	1.25315e+08	1.22556e+08	1.4507e+08	1.22556e+08	0.0409455	0.0167361	0.243312	0.00163859	0.00316728
sp|Q9KNZ0|RS3_VIBCH	rpsC	30S ribosomal protein S3	Vibrio cholerae serotype O1 (strain ATCC 39315 / El Tor Inaba N16961)	3 SV=1	1137.3	0	12	sp|Q9KNZ0|RS3_VIBCH	3.33199e+08	3.40277e+08	3.12428e+08	2.517e+08	2.875e+08	2.81912e+08	3.33199e+08	2.81912e+08	0.0440445	0.070367	0.241139	0.00828127	0.013154
sp|Q9KUC0|PBPB_VIBCH	mrcB	Penicillin-binding protein 1B	Vibrio cholerae serotype O1 (strain ATCC 39315 / El Tor Inaba N16961)	3 SV=1	35.82	0	3	sp|Q9KUC0|PBPB_VIBCH	411111	376846	424558	211584	347852	349996	411111	347852	0.060869	0.261594	0.241056	0.0725248	0.09249
sp|Q9KTJ4|GMHBB_VIBCH	gmhB	D-glycero-beta-D-manno-heptose-1,7-bisphosphate 7-phosphatase	Vibrio cholerae serotype O1 (strain ATCC 39315 / El Tor Inaba N16961)	1 SV=1	195.24	0	2	sp|Q9KTJ4|GMHBB_VIBCH	4.25452e+06	4.3511e+06	4.12421e+06	3.60546e+06	4.07549e+06	3.54652e+06	4.25452e+06	3.60546e+06	0.0268341	0.0774591	0.238816	0.0320309	0.0440648
sp|Q9KQ52|DAPE_VIBCH	dapE	Succinyl-diaminopimelate desuccinylase	Vibrio cholerae serotype O1 (strain ATCC 39315 / El Tor Inaba N16961)	1 SV=1	520.75	0	9	sp|Q9KQ52|DAPE_VIBCH	1.03185e+07	9.38024e+06	1.03735e+07	9.27386e+06	8.73352e+06	8.74546e+06	1.03185e+07	8.74546e+06	0.05569	0.0346029	0.238624	0.027471	0.038508
sp|Q9KNZ3|RS17_VIBCH	rpsQ	30S ribosomal protein S17	Vibrio cholerae serotype O1 (strain ATCC 39315 / El Tor Inaba N16961)	3 SV=1	302.46	0	2	sp|Q9KNZ3|RS17_VIBCH	7.85051e+07	8.08087e+07	7.53164e+07	7.085e+07	6.65541e+07	6.59058e+07	7.85051e+07	6.65541e+07	0.0352641	0.0396496	0.238259	0.00674231	0.0109606
tr|Q9KUQ2|Q9KUQ2_VIBCH	VC_0463	Twitching motility protein PilT	Vibrio cholerae serotype O1 (strain ATCC 39315 / El Tor Inaba N16961)	4 SV=1	682.07	0	12	tr|Q9KUQ2|Q9KUQ2_VIBCH	1.03649e+07	9.94845e+06	1.01004e+07	9.15773e+06	8.57209e+06	8.42669e+06	1.01004e+07	8.57209e+06	0.0207894	0.0443848	0.236699	0.00433909	0.0074065
tr|Q9KT23|Q9KT23_VIBCH	VC_1082	Response regulator	Vibrio cholerae serotype O1 (strain ATCC 39315 / El Tor Inaba N16961)	4 SV=1	225.97	0	4	tr|Q9KT23|Q9KT23_VIBCH	1.45854e+07	1.30286e+07	1.28644e+07	1.11648e+07	1.03038e+07	1.10651e+07	1.30286e+07	1.10651e+07	0.0703904	0.0434254	0.235672	0.00344737	0.00609054
tr|Q9KQA3|Q9KQA3_VIBCH	VC_2097	Esterase/lipase YbfF, putative	Vibrio cholerae serotype O1 (strain ATCC 39315 / El Tor Inaba N16961)	4 SV=1	103.05	0	3	tr|Q9KQA3|Q9KQA3_VIBCH	530183	499243	536948	531872	430348	450376	530183	450376	0.0385017	0.114202	0.235359	0.132836	0.161337
tr|Q9KP31|Q9KP31_VIBCH	VC_2548	Uncharacterized protein	Vibrio cholerae serotype O1 (strain ATCC 39315 / El Tor Inaba N16961)	4 SV=1	108.35	0	3	tr|Q9KP31|Q9KP31_VIBCH	599940	595063	602594	510034	518637	461797	599940	510034	0.00637443	0.0616649	0.234226	0.00296705	0.00530103
sp|P0C6D4|FLAG_VIBCH	flaG	Protein FlaG	Vibrio cholerae serotype O1 (strain ATCC 39315 / El Tor Inaba N16961)	4 SV=1	58.63	0	3	sp|P0C6D4|FLAG_VIBCH	5.01415e+06	5.57956e+06	5.33694e+06	3.70273e+06	4.59809e+06	4.53869e+06	5.33694e+06	4.53869e+06	0.0534158	0.116983	0.233736	0.0183722	0.0268034
sp|Q9KPK4|KHSE_VIBCH	thrB	Homoserine kinase	Vibrio cholerae serotype O1 (strain ATCC 39315 / El Tor Inaba N16961)	3 SV=1	254.58	0	5	sp|Q9KPK4|KHSE_VIBCH	2.82606e+06	3.16816e+06	2.99816e+06	2.97821e+06	2.47958e+06	2.55047e+06	2.99816e+06	2.55047e+06	0.0570658	0.101055	0.233315	0.0958315	0.119668
tr|Q9KV39|Q9KV39_VIBCH	birA	Bifunctional ligase/repressor BirA	Vibrio cholerae serotype O1 (strain ATCC 39315 / El Tor Inaba N16961)	3 SV=1	54.23	0	2	tr|Q9KV39|Q9KV39_VIBCH	371949	442571	409326	406814	296892	348270	409326	348270	0.086607	0.156847	0.233042	0.129992	0.158316
sp|Q9KLR1|CGAP1_VIBCH	VC_A0681	3'3'-cGAMP-specific phosphodiesterase 1	Vibrio cholerae serotype O1 (strain ATCC 39315 / El Tor Inaba N16961)	1 SV=1	57.23	0	1	sp|Q9KLR1|CGAP1_VIBCH	252228	204398	193329	212168	171619	173972	204398	173972	0.144487	0.12243	0.232522	0.14895	0.179143
tr|Q9KTK3|Q9KTK3_VIBCH	VC_0899	Uncharacterized protein	Vibrio cholerae serotype O1 (strain ATCC 39315 / El Tor Inaba N16961)	1 SV=1	853.39	0	13	tr|Q9KTK3|Q9KTK3_VIBCH	3.11448e+07	2.90861e+07	3.01831e+07	2.58717e+07	2.56932e+07	2.48691e+07	3.01831e+07	2.56932e+07	0.0341791	0.0209914	0.232355	0.00177331	0.00340101
sp|Q9KNF8|Y2806_VIBCH	VC_A0006	Probable transcriptional regulatory protein VC_A0006	Vibrio cholerae serotype O1 (strain ATCC 39315 / El Tor Inaba N16961)	3 SV=1	769.42	0	7	sp|Q9KNF8|Y2806_VIBCH	9.79396e+07	8.9126e+07	8.93497e+07	7.61165e+07	7.82589e+07	7.51986e+07	8.93497e+07	7.61165e+07	0.0545398	0.020522	0.231253	0.00251995	0.00462512
sp|Q9KNH3|ATPA_VIBCH	atpA	ATP synthase subunit alpha	Vibrio cholerae serotype O1 (strain ATCC 39315 / El Tor Inaba N16961)	3 SV=2	3674.62	0	38	sp|Q9KNH3|ATPA_VIBCH	1.26783e+09	1.35973e+09	1.29254e+09	1.03772e+09	1.10574e+09	1.10198e+09	1.29254e+09	1.10198e+09	0.0363941	0.0353409	0.230111	0.00163826	0.00316728
tr|Q9KKJ2|Q9KKJ2_VIBCH	VC_A1115	ParA family protein	Vibrio cholerae serotype O1 (strain ATCC 39315 / El Tor Inaba N16961)	4 SV=1	1045.77	0	13	tr|Q9KKJ2|Q9KKJ2_VIBCH	2.422e+07	2.49807e+07	2.53303e+07	2.20339e+07	2.13079e+07	2.12288e+07	2.49807e+07	2.13079e+07	0.0228498	0.0206164	0.229424	0.00250962	0.00460998
tr|Q9KPV1|Q9KPV1_VIBCH	map	Methionine aminopeptidase	Vibrio cholerae serotype O1 (strain ATCC 39315 / El Tor Inaba N16961)	3 SV=1	1240.89	0	14	tr|Q9KPV1|Q9KPV1_VIBCH	7.78532e+07	8.39209e+07	8.31257e+07	6.94682e+07	7.10333e+07	7.0967e+07	8.31257e+07	7.0967e+07	0.0403965	0.0125561	0.228147	0.00389521	0.00675272
sp|Q9KS71|LPLA_VIBCH	lplA	Lipoate-protein ligase A	Vibrio cholerae serotype O1 (strain ATCC 39315 / El Tor Inaba N16961)	3 SV=1	43.6	0	2	sp|Q9KS71|LPLA_VIBCH	968683	697738	898426	713734	767406	777933	898426	767406	0.164463	0.0457241	0.22741	0.230719	0.267624
tr|Q9KV04|Q9KV04_VIBCH	VC_0354	Peptidyl-prolyl cis-trans isomerase	Vibrio cholerae serotype O1 (strain ATCC 39315 / El Tor Inaba N16961)	4 SV=1	1635.41	0	11	tr|Q9KV04|Q9KV04_VIBCH	5.26934e+08	5.3576e+08	5.18856e+08	4.33846e+08	4.50557e+08	4.72501e+08	5.26934e+08	4.50557e+08	0.0160378	0.0428618	0.225911	0.00351725	0.00618936
sp|P0A479|RL20_VIBCH	rplT	50S ribosomal protein L20	Vibrio cholerae serotype O1 (strain ATCC 39315 / El Tor Inaba N16961)	3 SV=1	441.33	0	9	sp|P0A479|RL20_VIBCH	8.71756e+07	9.0505e+07	7.58964e+07	7.03517e+07	7.45624e+07	7.84249e+07	8.71756e+07	7.45624e+07	0.0905802	0.0542389	0.225475	0.0706779	0.0904987
tr|Q9KMQ0|Q9KMQ0_VIBCH	VC_A0270	D-alanyl-D-alanine carboxypeptidase	Vibrio cholerae serotype O1 (strain ATCC 39315 / El Tor Inaba N16961)	3 SV=1	665.34	0	9	tr|Q9KMQ0|Q9KMQ0_VIBCH	1.24771e+07	1.42098e+07	1.31864e+07	1.04842e+07	1.15352e+07	1.12791e+07	1.31864e+07	1.12791e+07	0.065537	0.0493757	0.225398	0.0084323	0.0133267
tr|Q9KSK7|Q9KSK7_VIBCH	VC_1249	Uncharacterized protein	Vibrio cholerae serotype O1 (strain ATCC 39315 / El Tor Inaba N16961)	4 SV=1	934.89	0	7	tr|Q9KSK7|Q9KSK7_VIBCH	8.87564e+07	9.23979e+07	8.74469e+07	9.81223e+07	7.6055e+07	7.28083e+07	8.87564e+07	7.6055e+07	0.0286528	0.167303	0.222808	0.302027	0.341589
tr|Q9KT18|Q9KT18_VIBCH	VC_1087	Response regulator	Vibrio cholerae serotype O1 (strain ATCC 39315 / El Tor Inaba N16961)	4 SV=1	871.09	0	18	tr|Q9KT18|Q9KT18_VIBCH	3.22071e+07	3.55499e+07	3.2831e+07	3.05138e+07	2.76972e+07	2.81629e+07	3.2831e+07	2.81629e+07	0.0530117	0.0524382	0.221265	0.0123374	0.018649
tr|Q9KN31|Q9KN31_VIBCH	VC_A0135	Cyclic nucleotide binding protein, putative	Vibrio cholerae serotype O1 (strain ATCC 39315 / El Tor Inaba N16961)	4 SV=1	68.95	0	1	tr|Q9KN31|Q9KN31_VIBCH	102429	82899.8	102000	101226	87598	61694	102000	87598	0.116452	0.240474	0.219594	0.306097	0.345664
tr|Q9KUQ1|Q9KUQ1_VIBCH	VC_0464	Transcriptional regulator, LuxR family	Vibrio cholerae serotype O1 (strain ATCC 39315 / El Tor Inaba N16961)	4 SV=1	143.07	0	2	tr|Q9KUQ1|Q9KUQ1_VIBCH	548896	476276	524947	440341	450875	490260	524947	450875	0.0716169	0.0571394	0.219445	0.0635303	0.0821526
sp|Q9KVL6|DAPF_VIBCH	dapF	Diaminopimelate epimerase	Vibrio cholerae serotype O1 (strain ATCC 39315 / El Tor Inaba N16961)	1 SV=2	349.74	0	5	sp|Q9KVL6|DAPF_VIBCH	9.79848e+06	9.07165e+06	9.20259e+06	8.04024e+06	7.75058e+06	7.9047e+06	9.20259e+06	7.9047e+06	0.0414006	0.0183488	0.219329	0.00213571	0.00399928
sp|Q9KLX5|GCH1_VIBCH	folE	GTP cyclohydrolase 1	Vibrio cholerae serotype O1 (strain ATCC 39315 / El Tor Inaba N16961)	3 SV=2	569.91	0	5	sp|Q9KLX5|GCH1_VIBCH	1.29544e+07	1.35994e+07	1.19568e+07	1.06921e+07	1.17689e+07	1.11384e+07	1.29544e+07	1.11384e+07	0.0644695	0.0483038	0.217892	0.0254482	0.0359495
tr|Q9KUE4|Q9KUE4_VIBCH	VC_0577	Stringent starvation protein B	Vibrio cholerae serotype O1 (strain ATCC 39315 / El Tor Inaba N16961)	4 SV=1	86.36	0	1	tr|Q9KUE4|Q9KUE4_VIBCH	411027	443697	524056	410771	381609	379610	443697	381609	0.126562	0.0446483	0.217477	0.0586248	0.0763879
sp|Q9KPB2|RNC_VIBCH	rnc	Ribonuclease 3	Vibrio cholerae serotype O1 (strain ATCC 39315 / El Tor Inaba N16961)	3 SV=1	83.52	0	3	sp|Q9KPB2|RNC_VIBCH	1.71343e+06	1.76901e+06	1.65013e+06	1.55315e+06	1.45773e+06	1.47414e+06	1.71343e+06	1.47414e+06	0.0347684	0.034127	0.217016	0.00736064	0.0118443
sp|Q9KV33|RL1_VIBCH	rplA	50S ribosomal protein L1	Vibrio cholerae serotype O1 (strain ATCC 39315 / El Tor Inaba N16961)	3 SV=1	1508.18	0	12	sp|Q9KV33|RL1_VIBCH	3.21086e+08	3.20897e+08	3.18863e+08	2.77564e+08	2.76303e+08	2.73058e+08	3.20897e+08	2.76303e+08	0.00384855	0.00843416	0.215857	0.000992623	0.00209575
tr|Q9KQU9|Q9KQU9_VIBCH	VC_1899	Uncharacterized protein	Vibrio cholerae serotype O1 (strain ATCC 39315 / El Tor Inaba N16961)	1 SV=1	641.47	0	13	tr|Q9KQU9|Q9KQU9_VIBCH	1.33121e+07	1.41974e+07	1.34809e+07	1.32127e+07	1.16124e+07	1.14471e+07	1.34809e+07	1.16124e+07	0.0344025	0.0806518	0.215251	0.0416238	0.0560116
sp|Q9KSW9|HIS4_VIBCH	hisA	1-(5-phosphoribosyl)-5-[(5-phosphoribosylamino)methylideneamino] imidazole-4-carboxamide isomerase	Vibrio cholerae serotype O1 (strain ATCC 39315 / El Tor Inaba N16961)	3 SV=1	110.78	0	3	sp|Q9KSW9|HIS4_VIBCH	1.6501e+06	1.63249e+06	1.80421e+06	1.28091e+06	1.51312e+06	1.42168e+06	1.6501e+06	1.42168e+06	0.0557143	0.0832425	0.214961	0.0130317	0.0195916
tr|Q9KLS5|Q9KLS5_VIBCH	VC_A0666	L-serine dehydratase 1	Vibrio cholerae serotype O1 (strain ATCC 39315 / El Tor Inaba N16961)	4 SV=1	430.52	0	8	tr|Q9KLS5|Q9KLS5_VIBCH	6.08762e+06	6.48567e+06	6.072e+06	5.20379e+06	5.24954e+06	5.25149e+06	6.08762e+06	5.24954e+06	0.0377236	0.00515647	0.213688	0.00141973	0.00281535
sp|Q9KM17|DDL_VIBCH	ddl	D-alanine--D-alanine ligase	Vibrio cholerae serotype O1 (strain ATCC 39315 / El Tor Inaba N16961)	3 SV=1	439.52	0	7	sp|Q9KM17|DDL_VIBCH	2.43779e+07	2.60958e+07	2.32004e+07	2.05095e+07	2.10292e+07	2.169e+07	2.43779e+07	2.10292e+07	0.059292	0.0280732	0.213181	0.00892434	0.0139262
tr|Q9KPE8|Q9KPE8_VIBCH	VC_2420	Flavodoxin	Vibrio cholerae serotype O1 (strain ATCC 39315 / El Tor Inaba N16961)	3 SV=1	42.93	0	2	tr|Q9KPE8|Q9KPE8_VIBCH	1.49558e+06	1.43099e+06	1.47482e+06	1.27277e+06	1.2117e+06	1.28121e+06	1.47482e+06	1.27277e+06	0.0224746	0.0302173	0.212576	0.00227262	0.00421651
tr|Q9KTC1|Q9KTC1_VIBCH	VC_0982	Selenoprotein W-related protein	Vibrio cholerae serotype O1 (strain ATCC 39315 / El Tor Inaba N16961)	1 SV=1	177.34	0	4	tr|Q9KTC1|Q9KTC1_VIBCH	2.90401e+06	3.40735e+06	3.37121e+06	2.90498e+06	2.9596e+06	2.91129e+06	3.37121e+06	2.91129e+06	0.0869863	0.0102143	0.211604	0.101437	0.1261
tr|Q9KRN6|Q9KRN6_VIBCH	VC_1600	Uncharacterized protein	Vibrio cholerae serotype O1 (strain ATCC 39315 / El Tor Inaba N16961)	4 SV=1	174.74	0	4	tr|Q9KRN6|Q9KRN6_VIBCH	2.57784e+06	2.79895e+06	2.86872e+06	2.68222e+06	2.41766e+06	2.41437e+06	2.79895e+06	2.41766e+06	0.0552523	0.0613654	0.211279	0.0917346	0.115029
sp|Q9KUS0|SURA_VIBCH	surA	Chaperone SurA	Vibrio cholerae serotype O1 (strain ATCC 39315 / El Tor Inaba N16961)	3 SV=1	1183.52	0	14	sp|Q9KUS0|SURA_VIBCH	2.97495e+07	3.38868e+07	3.29285e+07	2.8461e+07	2.70682e+07	2.85351e+07	3.29285e+07	2.8461e+07	0.0672812	0.0294899	0.210349	0.019536	0.0283893
tr|Q9KRY2|Q9KRY2_VIBCH	VC_1501	Uncharacterized protein	Vibrio cholerae serotype O1 (strain ATCC 39315 / El Tor Inaba N16961)	4 SV=1	436.5	0	8	tr|Q9KRY2|Q9KRY2_VIBCH	2.70904e+06	2.90793e+06	2.55156e+06	2.40252e+06	2.13004e+06	2.34295e+06	2.70904e+06	2.34295e+06	0.0655872	0.0625059	0.209453	0.014058	0.0209783
tr|Q9KQV4|Q9KQV4_VIBCH	VC_1894	Uncharacterized protein	Vibrio cholerae serotype O1 (strain ATCC 39315 / El Tor Inaba N16961)	4 SV=1	1060.52	0	7	tr|Q9KQV4|Q9KQV4_VIBCH	9.27231e+07	9.52389e+07	9.36904e+07	8.31712e+07	8.10821e+07	7.97807e+07	9.36904e+07	8.10821e+07	0.0135172	0.0210268	0.208518	0.00197946	0.003751
tr|Q9KQ75|Q9KQ75_VIBCH	VC_2126	Flagellar motor switch protein FliM	Vibrio cholerae serotype O1 (strain ATCC 39315 / El Tor Inaba N16961)	3 SV=1	270.74	0	6	tr|Q9KQ75|Q9KQ75_VIBCH	3.26215e+06	3.00282e+06	3.30488e+06	2.95293e+06	2.82422e+06	2.63683e+06	3.26215e+06	2.82422e+06	0.0512428	0.0566759	0.207971	0.0273251	0.0383276
tr|Q9KQD7|Q9KQD7_VIBCH	VC_2063	Chemotaxis protein CheA	Vibrio cholerae serotype O1 (strain ATCC 39315 / El Tor Inaba N16961)	4 SV=1	3997.44	0	41	tr|Q9KQD7|Q9KQD7_VIBCH	2.66708e+08	2.70608e+08	2.68421e+08	2.54848e+08	2.32509e+08	2.28089e+08	2.68421e+08	2.32509e+08	0.00727932	0.0601502	0.207213	0.0191504	0.0278837
sp|P32557|DSBA_VIBCH	dsbA	Thiol:disulfide interchange protein DsbA	Vibrio cholerae serotype O1 (strain ATCC 39315 / El Tor Inaba N16961)	1 SV=2	786.7	0	10	sp|P32557|DSBA_VIBCH	1.16859e+08	1.20363e+08	1.18726e+08	1.0287e+08	1.02554e+08	1.04836e+08	1.18726e+08	1.0287e+08	0.0147761	0.0119555	0.206812	0.00199149	0.00377058
tr|Q9KRN0|Q9KRN0_VIBCH	VC_1606	Uncharacterized protein	Vibrio cholerae serotype O1 (strain ATCC 39315 / El Tor Inaba N16961)	4 SV=1	423.72	0	6	tr|Q9KRN0|Q9KRN0_VIBCH	5.48955e+06	5.57692e+06	4.97102e+06	4.97466e+06	4.76123e+06	4.60326e+06	5.48955e+06	4.76123e+06	0.0612673	0.0389964	0.205356	0.041283	0.0556881
sp|Q9KPY2|GMHA_VIBCH	gmhA	Phosphoheptose isomerase	Vibrio cholerae serotype O1 (strain ATCC 39315 / El Tor Inaba N16961)	1 SV=1	790.26	0	11	sp|Q9KPY2|GMHA_VIBCH	8.53144e+07	9.57632e+07	9.11735e+07	7.82993e+07	7.911e+07	8.22692e+07	9.11735e+07	7.911e+07	0.0577102	0.0262539	0.204753	0.017974	0.0263263
tr|H9L4T2|H9L4T2_VIBCH	VC_0401	MSHA biogenesis protein MshK	Vibrio cholerae serotype O1 (strain ATCC 39315 / El Tor Inaba N16961)	4 SV=1	102.85	0	2	tr|H9L4T2|H9L4T2_VIBCH	677953	704428	655147	490001	589001	589305	677953	589001	0.0363134	0.102941	0.202916	0.0141356	0.0210799
tr|Q9KR68|Q9KR68_VIBCH	VC_1775	Uncharacterized protein	Vibrio cholerae serotype O1 (strain ATCC 39315 / El Tor Inaba N16961)	4 SV=1	251.98	0	4	tr|Q9KR68|Q9KR68_VIBCH	9.88026e+06	9.43383e+06	9.04781e+06	7.6265e+06	8.70096e+06	8.20334e+06	9.43383e+06	8.20334e+06	0.0440651	0.0657608	0.201633	0.0182269	0.026644
tr|Q9KT12|Q9KT12_VIBCH	VC_1093	Oligopeptide ABC transporter, permease protein	Vibrio cholerae serotype O1 (strain ATCC 39315 / El Tor Inaba N16961)	3 SV=1	196.69	0	4	tr|Q9KT12|Q9KT12_VIBCH	1.65505e+07	1.71619e+07	1.70411e+07	1.35955e+07	1.52855e+07	1.48229e+07	1.70411e+07	1.48229e+07	0.0191378	0.0599526	0.201191	0.00866401	0.0136061
sp|Q9KND9|Y2826_VIBCH	VC_A0026	UPF0319 protein VC_A0026	Vibrio cholerae serotype O1 (strain ATCC 39315 / El Tor Inaba N16961)	3 SV=1	543.76	0	10	sp|Q9KND9|Y2826_VIBCH	4.76424e+07	5.18075e+07	4.75942e+07	3.7298e+07	4.14899e+07	4.30161e+07	4.76424e+07	4.14899e+07	0.0493476	0.0729249	0.199486	0.00856229	0.0134654
tr|Q9KSC6|Q9KSC6_VIBCH	VC_1332	Uncharacterized protein	Vibrio cholerae serotype O1 (strain ATCC 39315 / El Tor Inaba N16961)	4 SV=1	32.23	0	1	tr|Q9KSC6|Q9KSC6_VIBCH	240427	229557	257459	340014	209758	207682	240427	209758	0.0580005	0.300256	0.196875	0.924186	0.931744
tr|Q9KU85|Q9KU85_VIBCH	VC_0638	Dihydropteroate synthase	Vibrio cholerae serotype O1 (strain ATCC 39315 / El Tor Inaba N16961)	3 SV=1	172.27	0	4	tr|Q9KU85|Q9KU85_VIBCH	2.26421e+06	2.32461e+06	2.15744e+06	1.89148e+06	2.12909e+06	1.97567e+06	2.26421e+06	1.97567e+06	0.0376421	0.0602732	0.196667	0.0300179	0.0416756
tr|Q9KSS6|Q9KSS6_VIBCH	VC_1180	Transport ATP-binding protein CydC	Vibrio cholerae serotype O1 (strain ATCC 39315 / El Tor Inaba N16961)	4 SV=1	324.32	0	5	tr|Q9KSS6|Q9KSS6_VIBCH	5.92436e+06	6.56053e+06	6.07865e+06	5.85571e+06	5.16335e+06	5.30551e+06	6.07865e+06	5.30551e+06	0.0536286	0.0672001	0.196258	0.0348762	0.0476835
sp|Q9KVW0|ILVD_VIBCH	ilvD	Dihydroxy-acid dehydratase	Vibrio cholerae serotype O1 (strain ATCC 39315 / El Tor Inaba N16961)	3 SV=1	1294.72	0	22	sp|Q9KVW0|ILVD_VIBCH	3.92223e+07	3.86395e+07	3.95544e+07	3.24232e+07	3.42915e+07	3.42414e+07	3.92223e+07	3.42414e+07	0.0118329	0.0316315	0.195934	0.0022244	0.00414785
sp|Q9KNQ7|HSLU_VIBCH	hslU	ATP-dependent protease ATPase subunit HslU	Vibrio cholerae serotype O1 (strain ATCC 39315 / El Tor Inaba N16961)	3 SV=1	1258.97	0	21	sp|Q9KNQ7|HSLU_VIBCH	4.14959e+07	4.48718e+07	4.31594e+07	3.61073e+07	3.88454e+07	3.76886e+07	4.31594e+07	3.76886e+07	0.0390965	0.0366079	0.195546	0.0078724	0.0125947
sp|Q9KVY5|MNME_VIBCH	mnmE	tRNA modification GTPase MnmE	Vibrio cholerae serotype O1 (strain ATCC 39315 / El Tor Inaba N16961)	3 SV=2	923.76	0	14	sp|Q9KVY5|MNME_VIBCH	1.90761e+07	1.89055e+07	1.8885e+07	1.70008e+07	1.65498e+07	1.64044e+07	1.89055e+07	1.65498e+07	0.00553296	0.0186738	0.191993	0.00267641	0.00486799
tr|Q9KLK9|Q9KLK9_VIBCH	VC_A0734	Uncharacterized protein	Vibrio cholerae serotype O1 (strain ATCC 39315 / El Tor Inaba N16961)	4 SV=1	206.61	0	4	tr|Q9KLK9|Q9KLK9_VIBCH	3.95636e+06	4.3285e+06	3.68019e+06	3.46347e+06	3.25961e+06	3.60616e+06	3.95636e+06	3.46347e+06	0.0815725	0.0505861	0.191957	0.0314724	0.0434041
tr|Q9KQ66|Q9KQ66_VIBCH	VC_2137	Sigma-54 dependent transcriptional activator	Vibrio cholerae serotype O1 (strain ATCC 39315 / El Tor Inaba N16961)	4 SV=1	962.55	0	13	tr|Q9KQ66|Q9KQ66_VIBCH	1.54497e+07	1.53792e+07	1.59209e+07	1.39306e+07	1.32415e+07	1.353e+07	1.54497e+07	1.353e+07	0.0188979	0.0255065	0.191415	0.00307414	0.00547474
tr|Q9KV90|Q9KV90_VIBCH	VC_0266	Uncharacterized protein	Vibrio cholerae serotype O1 (strain ATCC 39315 / El Tor Inaba N16961)	4 SV=1	23.77	0.000472367	1	tr|Q9KV90|Q9KV90_VIBCH	131945	196871	110713	126308	115575	88178.9	131945	115575	0.306378	0.178713	0.191103	0.163843	0.195256
tr|Q9KTY7|Q9KTY7_VIBCH	secD	Protein translocase subunit SecD	Vibrio cholerae serotype O1 (strain ATCC 39315 / El Tor Inaba N16961)	3 SV=1	1038.62	0	17	tr|Q9KTY7|Q9KTY7_VIBCH	4.24101e+07	4.25793e+07	4.28012e+07	3.71412e+07	3.79125e+07	3.73597e+07	4.25793e+07	3.73597e+07	0.00460438	0.0106096	0.188669	0.00229608	0.00425291
tr|Q9KNX9|Q9KNX9_VIBCH	VC_2601	Sodium-type flagellar protein MotX	Vibrio cholerae serotype O1 (strain ATCC 39315 / El Tor Inaba N16961)	4 SV=1	67.34	0	1	tr|Q9KNX9|Q9KNX9_VIBCH	222186	214670	194779	188418	176039	197902	214670	188418	0.0672608	0.0584859	0.188186	0.0584997	0.0763145
tr|Q9KPK3|Q9KPK3_VIBCH	VC_2364	Aspartokinase I/homoserine dehydrogenase, threonine-sensitive	Vibrio cholerae serotype O1 (strain ATCC 39315 / El Tor Inaba N16961)	4 SV=1	1890.41	0	28	tr|Q9KPK3|Q9KPK3_VIBCH	4.34738e+07	4.27753e+07	4.22159e+07	4.03031e+07	3.76221e+07	3.59059e+07	4.27753e+07	3.76221e+07	0.0147168	0.0584065	0.185195	0.0180871	0.026457
tr|Q9KTI9|Q9KTI9_VIBCH	VC_0913	Uncharacterized protein	Vibrio cholerae serotype O1 (strain ATCC 39315 / El Tor Inaba N16961)	4 SV=1	530.94	0	11	tr|Q9KTI9|Q9KTI9_VIBCH	9.01869e+06	8.72275e+06	8.18857e+06	7.45781e+06	8.04888e+06	7.67307e+06	8.72275e+06	7.67307e+06	0.0486759	0.0387166	0.184979	0.0277597	0.0388635
tr|Q9KL50|Q9KL50_VIBCH	VC_A0898	6-phosphogluconate dehydrogenase, decarboxylating	Vibrio cholerae serotype O1 (strain ATCC 39315 / El Tor Inaba N16961)	3 SV=1	1934.52	0	23	tr|Q9KL50|Q9KL50_VIBCH	1.10175e+08	1.12665e+08	1.08106e+08	8.89128e+07	9.70975e+07	9.77438e+07	1.10175e+08	9.70975e+07	0.0206911	0.052045	0.182293	0.00568932	0.0094073
tr|Q9KS87|Q9KS87_VIBCH	VC_1372	GGDEF family protein	Vibrio cholerae serotype O1 (strain ATCC 39315 / El Tor Inaba N16961)	4 SV=1	179.92	0	3	tr|Q9KS87|Q9KS87_VIBCH	1.70412e+06	1.76973e+06	1.62111e+06	1.53783e+06	1.36682e+06	1.50655e+06	1.70412e+06	1.50655e+06	0.0438569	0.0619232	0.177781	0.0171679	0.0252456
sp|Q9KV83|DBHA_VIBCH	hupA	DNA-binding protein HU-alpha	Vibrio cholerae serotype O1 (strain ATCC 39315 / El Tor Inaba N16961)	3 SV=1	1034.44	0	7	sp|Q9KV83|DBHA_VIBCH	1.02098e+09	1.07497e+09	1.01079e+09	9.02922e+08	8.83765e+08	9.13991e+08	1.02098e+09	9.02922e+08	0.0333056	0.0169873	0.177284	0.0037511	0.00653863
tr|Q9KPR7|Q9KPR7_VIBCH	VC_2299	Peptidyl-prolyl cis-trans isomerase	Vibrio cholerae serotype O1 (strain ATCC 39315 / El Tor Inaba N16961)	3 SV=1	624.9	0	6	tr|Q9KPR7|Q9KPR7_VIBCH	3.23707e+07	3.37391e+07	3.2223e+07	2.82127e+07	2.86532e+07	2.93314e+07	3.23707e+07	2.86532e+07	0.0255042	0.0196129	0.175993	0.00399829	0.00689907
tr|Q9KSK8|Q9KSK8_VIBCH	VC_1248	Methyl-accepting chemotaxis protein	Vibrio cholerae serotype O1 (strain ATCC 39315 / El Tor Inaba N16961)	4 SV=1	2458.02	0	23	tr|Q9KSK8|Q9KSK8_VIBCH	1.14314e+08	1.15232e+08	1.15131e+08	1.27314e+08	1.01927e+08	9.48872e+07	1.15131e+08	1.01927e+08	0.00438315	0.157869	0.175744	0.403097	0.444568
tr|Q9KUF5|Q9KUF5_VIBCH	VC_0566	Protease DO	Vibrio cholerae serotype O1 (strain ATCC 39315 / El Tor Inaba N16961)	4 SV=1	2576.53	0	23	tr|Q9KUF5|Q9KUF5_VIBCH	5.26955e+08	5.33501e+08	5.14964e+08	4.24102e+08	4.90132e+08	4.66825e+08	5.26955e+08	4.66825e+08	0.0179015	0.0727434	0.174799	0.0228903	0.0327278
sp|O32445|NAGA_VIBCH	nagA	N-acetylglucosamine-6-phosphate deacetylase	Vibrio cholerae serotype O1 (strain ATCC 39315 / El Tor Inaba N16961)	1 SV=2	401.11	0	9	sp|O32445|NAGA_VIBCH	7.21637e+06	6.89076e+06	7.57496e+06	6.50165e+06	6.39659e+06	6.25005e+06	7.21637e+06	6.39659e+06	0.0473522	0.0197988	0.173971	0.0120901	0.0183001
sp|Q9KPL2|Y2355_VIBCH	VC_2355	UPF0246 protein VC_2355	Vibrio cholerae serotype O1 (strain ATCC 39315 / El Tor Inaba N16961)	3 SV=1	880.33	0	11	sp|Q9KPL2|Y2355_VIBCH	4.5133e+07	4.662e+07	4.52412e+07	4.01426e+07	4.10835e+07	3.87363e+07	4.52412e+07	4.01426e+07	0.0181543	0.0295404	0.172504	0.00427661	0.00731109
sp|Q9KPT5|XGPT_VIBCH	gpt	Xanthine phosphoribosyltransferase	Vibrio cholerae serotype O1 (strain ATCC 39315 / El Tor Inaba N16961)	3 SV=1	582.55	0	6	sp|Q9KPT5|XGPT_VIBCH	3.40026e+07	3.54387e+07	3.43076e+07	2.9948e+07	3.16909e+07	3.04509e+07	3.43076e+07	3.04509e+07	0.0218772	0.0292224	0.172046	0.00751926	0.012082
sp|Q9KTD2|ZIPA_VIBCH	zipA	Cell division protein ZipA	Vibrio cholerae serotype O1 (strain ATCC 39315 / El Tor Inaba N16961)	3 SV=1	607.35	0	8	sp|Q9KTD2|ZIPA_VIBCH	3.69423e+07	3.82474e+07	3.57629e+07	3.32608e+07	3.21364e+07	3.28074e+07	3.69423e+07	3.28074e+07	0.0336027	0.0172806	0.171253	0.00730194	0.0117669
tr|Q9KRV7|Q9KRV7_VIBCH	VC_1527	Molybdopterin biosynthesis MoeA protein	Vibrio cholerae serotype O1 (strain ATCC 39315 / El Tor Inaba N16961)	4 SV=1	318.12	0	6	tr|Q9KRV7|Q9KRV7_VIBCH	2.62297e+06	2.56284e+06	2.63419e+06	2.52346e+06	2.32939e+06	2.29512e+06	2.62297e+06	2.32939e+06	0.0147196	0.051681	0.171247	0.0426521	0.0571874
sp|Q9KNH6|ATPE_VIBCH	atpC	ATP synthase epsilon chain	Vibrio cholerae serotype O1 (strain ATCC 39315 / El Tor Inaba N16961)	3 SV=1	351.48	0	4	sp|Q9KNH6|ATPE_VIBCH	2.87267e+07	3.39182e+07	3.00202e+07	2.60273e+07	2.66869e+07	2.79749e+07	3.00202e+07	2.66869e+07	0.0874904	0.0368289	0.1698	0.0372485	0.0505841
sp|P0C6C2|E4PD_VIBCH	epd	D-erythrose-4-phosphate dehydrogenase	Vibrio cholerae serotype O1 (strain ATCC 39315 / El Tor Inaba N16961)	3 SV=1	564.89	0	11	sp|P0C6C2|E4PD_VIBCH	3.07203e+07	3.15079e+07	2.96621e+07	2.87418e+07	2.73192e+07	2.51655e+07	3.07203e+07	2.73192e+07	0.0302376	0.0665016	0.169275	0.0275177	0.0385491
tr|Q9KMJ8|Q9KMJ8_VIBCH	VC_A0345	Uncharacterized protein	Vibrio cholerae serotype O1 (strain ATCC 39315 / El Tor Inaba N16961)	4 SV=1	349.1	0	6	tr|Q9KMJ8|Q9KMJ8_VIBCH	4.7912e+06	4.77242e+06	5.06826e+06	4.35456e+06	4.26355e+06	4.17722e+06	4.7912e+06	4.26355e+06	0.0339637	0.0207921	0.168332	0.00510988	0.0085447
sp|Q9KV08|HFLC_VIBCH	hflC	Protein HflC	Vibrio cholerae serotype O1 (strain ATCC 39315 / El Tor Inaba N16961)	3 SV=1	1333.54	0	18	sp|Q9KV08|HFLC_VIBCH	1.08375e+08	1.23284e+08	1.1133e+08	9.92949e+07	9.86101e+07	9.91147e+07	1.1133e+08	9.91147e+07	0.0690475	0.00358543	0.167667	0.0132103	0.0198333
tr|Q9KLD9|Q9KLD9_VIBCH	VC_A0807	ABC transporter, periplasmic substrate-binding protein	Vibrio cholerae serotype O1 (strain ATCC 39315 / El Tor Inaba N16961)	1 SV=1	309.03	0	7	tr|Q9KLD9|Q9KLD9_VIBCH	7.12662e+06	7.87805e+06	7.51403e+06	7.64372e+06	6.62728e+06	6.69199e+06	7.51403e+06	6.69199e+06	0.0500621	0.0814415	0.167152	0.204671	0.240426
tr|Q9KVH6|Q9KVH6_VIBCH	VC_0170	Peptide ABC transporter, ATP-binding protein	Vibrio cholerae serotype O1 (strain ATCC 39315 / El Tor Inaba N16961)	4 SV=1	779.56	0	16	tr|Q9KVH6|Q9KVH6_VIBCH	2.88435e+07	2.90123e+07	2.76427e+07	2.4619e+07	2.5943e+07	2.57086e+07	2.88435e+07	2.57086e+07	0.0262041	0.0277907	0.165995	0.00996122	0.0153393
tr|Q9KRK2|Q9KRK2_VIBCH	VC_1638	DNA-binding response regulator	Vibrio cholerae serotype O1 (strain ATCC 39315 / El Tor Inaba N16961)	4 SV=1	235.54	0	6	tr|Q9KRK2|Q9KRK2_VIBCH	2.41501e+06	2.31225e+06	2.26273e+06	2.31978e+06	1.78765e+06	2.06247e+06	2.31225e+06	2.06247e+06	0.0333373	0.129394	0.164921	0.108203	0.133688
tr|Q9KMZ9|Q9KMZ9_VIBCH	VC_A0167	Uncharacterized protein	Vibrio cholerae serotype O1 (strain ATCC 39315 / El Tor Inaba N16961)	4 SV=1	453.42	0	6	tr|Q9KMZ9|Q9KMZ9_VIBCH	1.9954e+07	2.00069e+07	1.96294e+07	1.81325e+07	1.74686e+07	1.78023e+07	1.9954e+07	1.78023e+07	0.0102887	0.018647	0.164615	0.0062709	0.0102619
sp|Q9KVT8|PURK_VIBCH	purK	N5-carboxyaminoimidazole ribonucleotide synthase	Vibrio cholerae serotype O1 (strain ATCC 39315 / El Tor Inaba N16961)	3 SV=1	93.27	0	3	sp|Q9KVT8|PURK_VIBCH	866542	883820	871332	753089	782903	777403	871332	777403	0.0102073	0.0205745	0.164561	0.00358424	0.00628729
tr|Q9KQD4|Q9KQD4_VIBCH	fliA	RNA polymerase sigma factor FliA	Vibrio cholerae serotype O1 (strain ATCC 39315 / El Tor Inaba N16961)	3 SV=1	107.56	0	3	tr|Q9KQD4|Q9KQD4_VIBCH	1.01941e+07	1.12229e+07	9.71013e+06	1.03918e+07	9.10699e+06	8.76301e+06	1.01941e+07	9.10699e+06	0.074461	0.0911274	0.162692	0.158845	0.189708
tr|Q9KUL6|Q9KUL6_VIBCH	VC_0502	Type IV pilin, putative	Vibrio cholerae serotype O1 (strain ATCC 39315 / El Tor Inaba N16961)	4 SV=1	56.1	0	2	tr|Q9KUL6|Q9KUL6_VIBCH	751106	639497	759085	573438	703434	671721	751106	671721	0.0933062	0.104352	0.161154	0.22418	0.260781
tr|Q9KT21|Q9KT21_VIBCH	VC_1084	Sensory box sensor histidine kinase	Vibrio cholerae serotype O1 (strain ATCC 39315 / El Tor Inaba N16961)	1 SV=1	355.06	0	9	tr|Q9KT21|Q9KT21_VIBCH	7.24519e+06	7.31496e+06	7.32337e+06	7.57076e+06	6.54567e+06	6.37555e+06	7.31496e+06	6.54567e+06	0.00588395	0.0946565	0.160311	0.224232	0.260781
sp|Q9KU37|NAGZ_VIBCH	nagZ	Beta-hexosaminidase	Vibrio cholerae serotype O1 (strain ATCC 39315 / El Tor Inaba N16961)	1 SV=1	372.88	0	6	sp|Q9KU37|NAGZ_VIBCH	8.26645e+06	7.71873e+06	8.10855e+06	7.08883e+06	7.26394e+06	7.56871e+06	8.10855e+06	7.26394e+06	0.0351038	0.0332338	0.158693	0.0313834	0.0433082
tr|Q9KN58|Q9KN58_VIBCH	VC_A0107	Uncharacterized protein	Vibrio cholerae serotype O1 (strain ATCC 39315 / El Tor Inaba N16961)	1 SV=1	136.44	0	3	tr|Q9KN58|Q9KN58_VIBCH	1.51844e+06	1.84672e+06	1.62502e+06	1.10808e+06	1.45611e+06	1.56838e+06	1.62502e+06	1.45611e+06	0.10068	0.174228	0.158336	0.104746	0.129778
tr|Q9KQN6|Q9KQN6_VIBCH	VC_1962	Lipoprotein	Vibrio cholerae serotype O1 (strain ATCC 39315 / El Tor Inaba N16961)	4 SV=1	629.89	0	4	tr|Q9KQN6|Q9KQN6_VIBCH	4.21462e+07	4.49253e+07	3.98926e+07	3.89892e+07	3.65686e+07	3.77703e+07	4.21462e+07	3.77703e+07	0.0595664	0.0320389	0.158153	0.0322469	0.0442797
sp|O34242|DNAJ_VIBCH	dnaJ	Chaperone protein DnaJ	Vibrio cholerae serotype O1 (strain ATCC 39315 / El Tor Inaba N16961)	3 SV=2	591.84	0	12	sp|O34242|DNAJ_VIBCH	2.15315e+07	2.38776e+07	2.23023e+07	1.84451e+07	2.09053e+07	2.0024e+07	2.23023e+07	2.0024e+07	0.0529808	0.0629815	0.15546	0.0300312	0.0416756
tr|Q9KV46|Q9KV46_VIBCH	VC_0312	NAD(P)H-flavin reductase	Vibrio cholerae serotype O1 (strain ATCC 39315 / El Tor Inaba N16961)	4 SV=1	194.03	0	3	tr|Q9KV46|Q9KV46_VIBCH	6.67927e+06	6.78833e+06	6.37385e+06	5.72747e+06	6.47497e+06	6.0006e+06	6.67927e+06	6.0006e+06	0.0324854	0.0623362	0.154584	0.080733	0.102428
tr|Q9KQ76|Q9KQ76_VIBCH	VC_2125	Flagellar motor switch protein FliN	Vibrio cholerae serotype O1 (strain ATCC 39315 / El Tor Inaba N16961)	3 SV=1	406.4	0	6	tr|Q9KQ76|Q9KQ76_VIBCH	2.54716e+07	2.50213e+07	2.43073e+07	2.26203e+07	2.17484e+07	2.25111e+07	2.50213e+07	2.25111e+07	0.0235475	0.021307	0.152517	0.00838228	0.0132859
tr|Q9KKW3|Q9KKW3_VIBCH	VC_A0987	Phosphoenolpyruvate synthase	Vibrio cholerae serotype O1 (strain ATCC 39315 / El Tor Inaba N16961)	3 SV=1	2742.75	0	31	tr|Q9KKW3|Q9KKW3_VIBCH	1.25557e+08	1.24776e+08	1.26018e+08	1.17073e+08	1.12968e+08	1.08423e+08	1.25557e+08	1.12968e+08	0.00500241	0.0383527	0.152433	0.0135246	0.020223
sp|Q9KTD3|CYSZ_VIBCH	cysZ	Sulfate transporter CysZ	Vibrio cholerae serotype O1 (strain ATCC 39315 / El Tor Inaba N16961)	3 SV=1	48.38	0	1	sp|Q9KTD3|CYSZ_VIBCH	332378	353924	345814	352985	308722	311170	345814	311170	0.0316309	0.0767168	0.152293	0.235492	0.272164
sp|Q9KVU4|FMT_VIBCH	fmt	Methionyl-tRNA formyltransferase	Vibrio cholerae serotype O1 (strain ATCC 39315 / El Tor Inaba N16961)	1 SV=1	290.38	0	7	sp|Q9KVU4|FMT_VIBCH	6.9404e+06	7.01864e+06	6.92958e+06	6.30521e+06	6.2484e+06	6.23833e+06	6.9404e+06	6.2484e+06	0.00697969	0.00575671	0.151531	0.00550386	0.00911424
sp|Q9KPT1|RIMK_VIBCH	rimK	Probable alpha-L-glutamate ligase	Vibrio cholerae serotype O1 (strain ATCC 39315 / El Tor Inaba N16961)	3 SV=1	239.18	0	6	sp|Q9KPT1|RIMK_VIBCH	2.5565e+06	2.31937e+06	2.38638e+06	2.1472e+06	2.15329e+06	2.20829e+06	2.38638e+06	2.15329e+06	0.0504974	0.0155112	0.14828	0.0212729	0.0306922
tr|Q9KQH6|Q9KQH6_VIBCH	VC_2022	Malonyl CoA-acyl carrier protein transacylase	Vibrio cholerae serotype O1 (strain ATCC 39315 / El Tor Inaba N16961)	1 SV=1	977.78	0	10	tr|Q9KQH6|Q9KQH6_VIBCH	9.70737e+07	9.35921e+07	8.83762e+07	9.22046e+07	8.45046e+07	8.08909e+07	9.35921e+07	8.45046e+07	0.0470625	0.0672965	0.147357	0.130805	0.159045
sp|Q9KMM3|DGT1B_VIBCH	VC_A0308	Deoxyguanosinetriphosphate triphosphohydrolase-like protein 2	Vibrio cholerae serotype O1 (strain ATCC 39315 / El Tor Inaba N16961)	3 SV=1	254.53	0	6	sp|Q9KMM3|DGT1B_VIBCH	4.06715e+06	4.32653e+06	4.25423e+06	3.48353e+06	3.88291e+06	3.84521e+06	4.25423e+06	3.84521e+06	0.0317494	0.0590033	0.145837	0.0249365	0.0353347
sp|Q9KSQ2|HUTG_VIBCH	hutG	Formimidoylglutamase	Vibrio cholerae serotype O1 (strain ATCC 39315 / El Tor Inaba N16961)	1 SV=1	704.43	0	10	sp|Q9KSQ2|HUTG_VIBCH	1.42248e+07	1.44823e+07	1.39812e+07	1.15723e+07	1.35718e+07	1.28756e+07	1.42248e+07	1.28756e+07	0.0176079	0.0800889	0.143768	0.0452994	0.0602995
tr|Q9KPX7|Q9KPX7_VIBCH	VC_2235	Uncharacterized protein	Vibrio cholerae serotype O1 (strain ATCC 39315 / El Tor Inaba N16961)	4 SV=1	33.75	0	1	tr|Q9KPX7|Q9KPX7_VIBCH	387032	394674	332347	356919	336022	350431	387032	350431	0.0915422	0.0307538	0.143324	0.281917	0.320498
sp|Q9KUB7|Y605_VIBCH	VC_0605	UPF0231 protein VC_0605	Vibrio cholerae serotype O1 (strain ATCC 39315 / El Tor Inaba N16961)	3 SV=1	90.83	0	3	sp|Q9KUB7|Y605_VIBCH	1.24143e+06	1.35479e+06	1.44474e+06	1.21129e+06	1.41096e+06	1.22714e+06	1.35479e+06	1.22714e+06	0.0756372	0.0864954	0.142773	0.441726	0.48214
sp|P57070|LOLB_VIBCH	lolB	Outer-membrane lipoprotein LolB	Vibrio cholerae serotype O1 (strain ATCC 39315 / El Tor Inaba N16961)	3 SV=2	28.48	0.000478469	1	sp|P57070|LOLB_VIBCH	588570	653489	579497	434189	534278	539671	588570	534278	0.0664638	0.118168	0.139623	0.0354098	0.0483238
tr|Q9KSE7|Q9KSE7_VIBCH	VC_1310	Uncharacterized protein	Vibrio cholerae serotype O1 (strain ATCC 39315 / El Tor Inaba N16961)	4 SV=1	59.2	0	1	tr|Q9KSE7|Q9KSE7_VIBCH	931991	952098	941659	863107	855327	823206	941659	855327	0.0106757	0.0249661	0.138728	0.00890837	0.0139111
sp|Q9KNY4|RL3_VIBCH	rplC	50S ribosomal protein L3	Vibrio cholerae serotype O1 (strain ATCC 39315 / El Tor Inaba N16961)	3 SV=1	1049.41	0	8	sp|Q9KNY4|RL3_VIBCH	2.18065e+08	2.14622e+08	2.09486e+08	1.73361e+08	1.94965e+08	1.98309e+08	2.14622e+08	1.94965e+08	0.0201676	0.071699	0.13858	0.0279134	0.0390294
tr|Q9KP50|Q9KP50_VIBCH	lptA	Lipopolysaccharide export system protein LptA	Vibrio cholerae serotype O1 (strain ATCC 39315 / El Tor Inaba N16961)	3 SV=1	292.93	0	6	tr|Q9KP50|Q9KP50_VIBCH	4.41279e+06	4.4725e+06	4.60924e+06	3.84795e+06	4.06292e+06	4.06641e+06	4.4725e+06	4.06292e+06	0.02239	0.0313429	0.138565	0.00827431	0.0131524
sp|Q9KTG1|GLYA1_VIBCH	glyA1	Serine hydroxymethyltransferase 1	Vibrio cholerae serotype O1 (strain ATCC 39315 / El Tor Inaba N16961)	3 SV=2	1706.28	0	19	sp|Q9KTG1|GLYA1_VIBCH	1.57363e+08	1.59501e+08	1.55523e+08	1.46349e+08	1.42979e+08	1.38342e+08	1.57363e+08	1.42979e+08	0.012645	0.0282022	0.138296	0.0133302	0.0199862
tr|Q9KVH2|Q9KVH2_VIBCH	VC_0174	Uncharacterized protein	Vibrio cholerae serotype O1 (strain ATCC 39315 / El Tor Inaba N16961)	4 SV=1	758.1	0	12	tr|Q9KVH2|Q9KVH2_VIBCH	2.07438e+07	2.07543e+07	1.99196e+07	1.95267e+07	1.88756e+07	1.8858e+07	2.07438e+07	1.88756e+07	0.0233944	0.0199675	0.136157	0.0498801	0.065844
tr|Q9KVJ2|Q9KVJ2_VIBCH	VC_0152	Transcriptional regulator, TetR family	Vibrio cholerae serotype O1 (strain ATCC 39315 / El Tor Inaba N16961)	4 SV=1	426.58	0	5	tr|Q9KVJ2|Q9KVJ2_VIBCH	7.70066e+06	7.43863e+06	7.31162e+06	6.73323e+06	6.76983e+06	6.81413e+06	7.43863e+06	6.76983e+06	0.0265095	0.00598243	0.135919	0.0116152	0.0176173
sp|Q9KNJ7|DTD_VIBCH	dtd	D-aminoacyl-tRNA deacylase	Vibrio cholerae serotype O1 (strain ATCC 39315 / El Tor Inaba N16961)	3 SV=1	81.98	0	2	sp|Q9KNJ7|DTD_VIBCH	2.55438e+06	3.22024e+06	2.54678e+06	2.19833e+06	2.32692e+06	2.35529e+06	2.55438e+06	2.32692e+06	0.139393	0.0364706	0.134548	0.0414419	0.0558685
tr|Q9KT51|Q9KT51_VIBCH	VC_1054	DNA polymerase III, subunits gamma and tau	Vibrio cholerae serotype O1 (strain ATCC 39315 / El Tor Inaba N16961)	4 SV=1	416.58	0	11	tr|Q9KT51|Q9KT51_VIBCH	4.70846e+06	4.42515e+06	4.90832e+06	4.38707e+06	4.29014e+06	4.09102e+06	4.70846e+06	4.29014e+06	0.0518691	0.0354644	0.134229	0.0512968	0.0675535
tr|Q9KNA1|Q9KNA1_VIBCH	VC_A0064	TonB system receptor, putative	Vibrio cholerae serotype O1 (strain ATCC 39315 / El Tor Inaba N16961)	3 SV=1	56.29	0	1	tr|Q9KNA1|Q9KNA1_VIBCH	44051.1	48111	42420.4	72209.3	40156.8	35121.1	44051.1	40156.8	0.0653224	0.409203	0.133532	0.831674	0.84928
tr|H9L4P3|H9L4P3_VIBCH	VC_0400	MSHA biogenesis protein MshJ	Vibrio cholerae serotype O1 (strain ATCC 39315 / El Tor Inaba N16961)	4 SV=1	91.28	0	3	tr|H9L4P3|H9L4P3_VIBCH	2.61574e+06	2.48471e+06	2.7227e+06	2.38458e+06	2.37478e+06	2.512e+06	2.61574e+06	2.38458e+06	0.0457109	0.031583	0.133484	0.0906418	0.113828
tr|Q9KUG3|Q9KUG3_VIBCH	VC_0558	Hemolysin, putative	Vibrio cholerae serotype O1 (strain ATCC 39315 / El Tor Inaba N16961)	4 SV=1	163.47	0	2	tr|Q9KUG3|Q9KUG3_VIBCH	3.1877e+06	3.13749e+06	2.81841e+06	2.84059e+06	3.08951e+06	2.86166e+06	3.13749e+06	2.86166e+06	0.0657174	0.0471009	0.132757	0.434427	0.474873
sp|Q9KNN1|DSBD_VIBCH	dsbD	Thiol:disulfide interchange protein DsbD	Vibrio cholerae serotype O1 (strain ATCC 39315 / El Tor Inaba N16961)	3 SV=1	202.7	0	5	sp|Q9KNN1|DSBD_VIBCH	2.09161e+06	2.18637e+06	1.92341e+06	2.20721e+06	1.90498e+06	1.90868e+06	2.09161e+06	1.90868e+06	0.0644257	0.0864174	0.132045	0.607826	0.640597
tr|Q9KPY0|Q9KPY0_VIBCH	VC_2232	Uncharacterized protein	Vibrio cholerae serotype O1 (strain ATCC 39315 / El Tor Inaba N16961)	4 SV=1	334.63	0	7	tr|Q9KPY0|Q9KPY0_VIBCH	7.3639e+06	7.93133e+06	7.31083e+06	6.78245e+06	6.72218e+06	6.35747e+06	7.3639e+06	6.72218e+06	0.0456453	0.034732	0.131541	0.0127919	0.0192703
sp|P0C6P8|Y850_VIBCH	VC_0850	UPF0125 protein VC_0850	Vibrio cholerae serotype O1 (strain ATCC 39315 / El Tor Inaba N16961)	3 SV=1	74.89	0	3	sp|P0C6P8|Y850_VIBCH	2.29692e+06	2.1841e+06	2.33951e+06	2.0092e+06	2.22623e+06	2.09765e+06	2.29692e+06	2.09765e+06	0.0353211	0.0516954	0.130923	0.102033	0.126699
sp|Q9KU07|PPK_VIBCH	ppk	Polyphosphate kinase	Vibrio cholerae serotype O1 (strain ATCC 39315 / El Tor Inaba N16961)	3 SV=1	703.19	0	15	sp|Q9KU07|PPK_VIBCH	1.18711e+07	1.18456e+07	1.10993e+07	1.14841e+07	1.08254e+07	1.02723e+07	1.18456e+07	1.08254e+07	0.037777	0.0558585	0.129928	0.150154	0.180396
sp|Q9KVT4|HEM6_VIBCH	hemF	Oxygen-dependent coproporphyrinogen-III oxidase	Vibrio cholerae serotype O1 (strain ATCC 39315 / El Tor Inaba N16961)	3 SV=1	169.27	0	4	sp|Q9KVT4|HEM6_VIBCH	1.27581e+06	1.23824e+06	1.15481e+06	1.11453e+06	1.13166e+06	1.17399e+06	1.23824e+06	1.13166e+06	0.0506393	0.0268473	0.129854	0.108304	0.133738
sp|Q9KQH7|FABG_VIBCH	fabG	3-oxoacyl-[acyl-carrier-protein] reductase FabG	Vibrio cholerae serotype O1 (strain ATCC 39315 / El Tor Inaba N16961)	1 SV=2	1402.25	0	10	sp|Q9KQH7|FABG_VIBCH	1.21343e+08	1.2776e+08	1.251e+08	1.15846e+08	1.14392e+08	1.09733e+08	1.251e+08	1.14392e+08	0.0258462	0.0281774	0.129107	0.0204451	0.0295748
tr|Q9KSB6|Q9KSB6_VIBCH	VC_1342	MutT/nudix family protein	Vibrio cholerae serotype O1 (strain ATCC 39315 / El Tor Inaba N16961)	4 SV=1	47.65	0	1	tr|Q9KSB6|Q9KSB6_VIBCH	905102	706379	923881	827938	855832	786484	905102	827938	0.142607	0.0423773	0.128558	0.812046	0.831148
tr|Q9KQD9|Q9KQD9_VIBCH	VC_2061	ParA family protein	Vibrio cholerae serotype O1 (strain ATCC 39315 / El Tor Inaba N16961)	4 SV=1	543.07	0	14	tr|Q9KQD9|Q9KQD9_VIBCH	1.53308e+07	1.35818e+07	1.3998e+07	1.4375e+07	1.28063e+07	1.27675e+07	1.3998e+07	1.28063e+07	0.0638739	0.0688708	0.128365	0.205422	0.241181
sp|Q9KTJ6|METI_VIBCH	metI	Probable D-methionine transport system permease protein MetI	Vibrio cholerae serotype O1 (strain ATCC 39315 / El Tor Inaba N16961)	3 SV=1	33.13	0	1	sp|Q9KTJ6|METI_VIBCH	282771	242015	242837	222232	218735	236103	242837	222232	0.0910484	0.0407012	0.127923	0.058157	0.075912
sp|Q9KP82|LEU3_VIBCH	leuB	3-isopropylmalate dehydrogenase	Vibrio cholerae serotype O1 (strain ATCC 39315 / El Tor Inaba N16961)	3 SV=1	682.48	0	11	sp|Q9KP82|LEU3_VIBCH	3.36272e+07	3.69137e+07	3.39205e+07	3.11996e+07	3.10612e+07	2.98665e+07	3.39205e+07	3.10612e+07	0.0522307	0.0238685	0.127045	0.014512	0.0215543
sp|Q9KQP1|Y1957_VIBCH	VC_1957	YcgL domain-containing protein VC_1957	Vibrio cholerae serotype O1 (strain ATCC 39315 / El Tor Inaba N16961)	3 SV=2	26.63	0.00047619	1	sp|Q9KQP1|Y1957_VIBCH	814977	659921	751031	820923	688019	666169	751031	688019	0.105022	0.115519	0.126424	0.77153	0.795551
tr|Q9KP51|Q9KP51_VIBCH	lptC	Lipopolysaccharide export system protein LptC	Vibrio cholerae serotype O1 (strain ATCC 39315 / El Tor Inaba N16961)	3 SV=1	91.89	0	4	tr|Q9KP51|Q9KP51_VIBCH	3.20113e+06	2.58315e+06	3.1363e+06	2.84029e+06	3.22509e+06	2.87325e+06	3.1363e+06	2.87325e+06	0.114216	0.0715837	0.126384	0.946356	0.951933
tr|Q9KP60|Q9KP60_VIBCH	VC_2516	Anti-sigma B factor antagonist, putative	Vibrio cholerae serotype O1 (strain ATCC 39315 / El Tor Inaba N16961)	4 SV=1	27.81	0.000477783	1	tr|Q9KP60|Q9KP60_VIBCH	455789	646734	496672	455294	411873	482529	496672	455294	0.188608	0.0792079	0.125496	0.154173	0.184725
tr|Q9KTC5|Q9KTC5_VIBCH	VC_0977	Uncharacterized protein	Vibrio cholerae serotype O1 (strain ATCC 39315 / El Tor Inaba N16961)	4 SV=1	340.13	0	6	tr|Q9KTC5|Q9KTC5_VIBCH	9.016e+06	8.18202e+06	7.98052e+06	7.82442e+06	7.50192e+06	6.74277e+06	8.18202e+06	7.50192e+06	0.0654117	0.0754884	0.125198	0.0495188	0.0654841
tr|Q9KQY8|Q9KQY8_VIBCH	VC_1859	Methyl-accepting chemotaxis protein	Vibrio cholerae serotype O1 (strain ATCC 39315 / El Tor Inaba N16961)	4 SV=1	1187.14	0	18	tr|Q9KQY8|Q9KQY8_VIBCH	2.39732e+07	2.47138e+07	2.41817e+07	2.24423e+07	2.13529e+07	2.22102e+07	2.41817e+07	2.22102e+07	0.0157228	0.0260814	0.122697	0.0134715	0.0201572
tr|Q9KU48|Q9KU48_VIBCH	VC_0681	Riboflavin biosynthesis protein	Vibrio cholerae serotype O1 (strain ATCC 39315 / El Tor Inaba N16961)	3 SV=1	39.14	0	2	tr|Q9KU48|Q9KU48_VIBCH	576533	497868	610239	468036	559318	529821	576533	529821	0.10269	0.089745	0.121898	0.314256	0.354337
tr|Q9KRH6|Q9KRH6_VIBCH	VC_1666	ABC transporter, ATP-binding protein, putative	Vibrio cholerae serotype O1 (strain ATCC 39315 / El Tor Inaba N16961)	4 SV=1	18.34	0.00186306	1	tr|Q9KRH6|Q9KRH6_VIBCH	123405	107874	83020.6	99227.8	90528.8	146243	107874	99227.8	0.194441	0.267615	0.120528	0.726157	0.755435
tr|Q9KUT6|Q9KUT6_VIBCH	VC_0429	Uncharacterized protein	Vibrio cholerae serotype O1 (strain ATCC 39315 / El Tor Inaba N16961)	4 SV=1	530.03	0	7	tr|Q9KUT6|Q9KUT6_VIBCH	1.34462e+07	1.28287e+07	1.29204e+07	1.06969e+07	1.18855e+07	1.19892e+07	1.29204e+07	1.18855e+07	0.0255022	0.0623091	0.12045	0.0214372	0.0309092
tr|Q9KUT5|Q9KUT5_VIBCH	VC_0430	Immunogenic protein	Vibrio cholerae serotype O1 (strain ATCC 39315 / El Tor Inaba N16961)	4 SV=1	2476.02	0	19	tr|Q9KUT5|Q9KUT5_VIBCH	7.75253e+08	8.52534e+08	7.9047e+08	6.74857e+08	7.27992e+08	7.27459e+08	7.9047e+08	7.27459e+08	0.0507869	0.0429866	0.119845	0.0200262	0.0290636
tr|Q9KMC5|Q9KMC5_VIBCH	VC_A0439	Microcin immunity protein MccF	Vibrio cholerae serotype O1 (strain ATCC 39315 / El Tor Inaba N16961)	4 SV=1	162.34	0	4	tr|Q9KMC5|Q9KMC5_VIBCH	2.63981e+06	2.55798e+06	2.65956e+06	2.42989e+06	2.39878e+06	2.49321e+06	2.63981e+06	2.42989e+06	0.0205644	0.019717	0.119542	0.0455857	0.0606009
sp|Q9KV29|RPOC_VIBCH	rpoC	DNA-directed RNA polymerase subunit beta'	Vibrio cholerae serotype O1 (strain ATCC 39315 / El Tor Inaba N16961)	3 SV=1	7955.84	0	89	sp|Q9KV29|RPOC_VIBCH	8.39175e+08	8.44934e+08	8.15471e+08	7.36822e+08	7.72722e+08	7.74729e+08	8.39175e+08	7.72722e+08	0.0187421	0.0280131	0.119023	0.0221672	0.0319202
tr|Q9KNX2|Q9KNX2_VIBCH	VC_2608	ABC transporter, ATP-binding protein	Vibrio cholerae serotype O1 (strain ATCC 39315 / El Tor Inaba N16961)	4 SV=1	180.94	0	3	tr|Q9KNX2|Q9KNX2_VIBCH	2.98073e+06	3.00761e+06	2.60934e+06	2.51524e+06	2.74549e+06	3.05734e+06	2.98073e+06	2.74549e+06	0.0776687	0.0981252	0.118603	0.617504	0.649711
tr|Q9KPC9|Q9KPC9_VIBCH	VC_2443	Uncharacterized protein	Vibrio cholerae serotype O1 (strain ATCC 39315 / El Tor Inaba N16961)	4 SV=1	303.24	0	5	tr|Q9KPC9|Q9KPC9_VIBCH	8.80508e+06	9.74631e+06	1.04229e+07	7.7367e+06	9.36132e+06	8.97925e+06	9.74631e+06	8.97925e+06	0.0841267	0.0977221	0.118262	0.166164	0.19781
sp|Q9KU12|RDGC_VIBCH	rdgC	Recombination-associated protein RdgC	Vibrio cholerae serotype O1 (strain ATCC 39315 / El Tor Inaba N16961)	3 SV=1	1044.89	0	19	sp|Q9KU12|RDGC_VIBCH	2.52373e+07	2.62231e+07	2.50063e+07	2.09162e+07	2.32536e+07	2.41063e+07	2.52373e+07	2.32536e+07	0.0253533	0.0725718	0.118104	0.0424058	0.0569259
sp|Q9KTW8|BAMB_VIBCH	bamB	Outer membrane protein assembly factor BamB	Vibrio cholerae serotype O1 (strain ATCC 39315 / El Tor Inaba N16961)	3 SV=1	774.11	0	11	sp|Q9KTW8|BAMB_VIBCH	2.42532e+07	2.66174e+07	2.46422e+07	2.24588e+07	2.2708e+07	2.36398e+07	2.46422e+07	2.2708e+07	0.0503626	0.027143	0.117935	0.044845	0.0597603
sp|Q9KTJ7|METQ_VIBCH	metQ	Probable D-methionine-binding lipoprotein MetQ	Vibrio cholerae serotype O1 (strain ATCC 39315 / El Tor Inaba N16961)	3 SV=2	1543.49	0	15	sp|Q9KTJ7|METQ_VIBCH	1.99859e+08	2.17404e+08	2.13561e+08	1.89804e+08	1.98048e+08	1.97032e+08	2.13561e+08	1.97032e+08	0.0438587	0.0230584	0.116221	0.0707835	0.0905817
tr|Q9KP56|Q9KP56_VIBCH	VC_2520	ABC transporter, ATP-binding protein	Vibrio cholerae serotype O1 (strain ATCC 39315 / El Tor Inaba N16961)	4 SV=1	226.91	0	5	tr|Q9KP56|Q9KP56_VIBCH	5.06917e+06	4.96064e+06	4.85316e+06	4.13607e+06	4.57721e+06	4.64749e+06	4.96064e+06	4.57721e+06	0.0217704	0.0622454	0.116057	0.0357188	0.0486856
tr|Q9KS55|Q9KS55_VIBCH	VC_1405	Methyl-accepting chemotaxis protein	Vibrio cholerae serotype O1 (strain ATCC 39315 / El Tor Inaba N16961)	4 SV=1	128.41	0	3	tr|Q9KS55|Q9KS55_VIBCH	1.0268e+06	1.18164e+06	1.12405e+06	1.15326e+06	1.02236e+06	1.03722e+06	1.12405e+06	1.03722e+06	0.0704545	0.066923	0.115989	0.513258	0.549937
tr|Q9KPC7|Q9KPC7_VIBCH	VC_2445	General secretion pathway protein A	Vibrio cholerae serotype O1 (strain ATCC 39315 / El Tor Inaba N16961)	4 SV=1	180.19	0	4	tr|Q9KPC7|Q9KPC7_VIBCH	1.40559e+06	1.41045e+06	1.43167e+06	1.30197e+06	1.24865e+06	1.34206e+06	1.41045e+06	1.30197e+06	0.00979408	0.0361127	0.115465	0.0280001	0.039126
tr|Q9KS84|Q9KS84_VIBCH	VC_1375	Uncharacterized protein	Vibrio cholerae serotype O1 (strain ATCC 39315 / El Tor Inaba N16961)	4 SV=1	510.47	0	5	tr|Q9KS84|Q9KS84_VIBCH	8.09668e+06	8.77479e+06	8.2976e+06	7.38815e+06	8.08966e+06	7.67235e+06	8.2976e+06	7.67235e+06	0.0415161	0.0457254	0.113027	0.0713688	0.0911729
sp|Q9KSF9|SYN_VIBCH	asnS	Asparagine--tRNA ligase	Vibrio cholerae serotype O1 (strain ATCC 39315 / El Tor Inaba N16961)	3 SV=2	1726.87	0	24	sp|Q9KSF9|SYN_VIBCH	1.57505e+08	1.6158e+08	1.58346e+08	1.44892e+08	1.49439e+08	1.46529e+08	1.58346e+08	1.46529e+08	0.0135185	0.0156712	0.111897	0.0236277	0.0336736
tr|Q9KM25|Q9KM25_VIBCH	VC_A0564	NAD(P) transhydrogenase subunit beta	Vibrio cholerae serotype O1 (strain ATCC 39315 / El Tor Inaba N16961)	3 SV=1	474.47	0	7	tr|Q9KM25|Q9KM25_VIBCH	2.72011e+07	2.59823e+07	2.5945e+07	2.40626e+07	2.43687e+07	2.38359e+07	2.59823e+07	2.40626e+07	0.0270951	0.0110986	0.110737	0.018521	0.0270027
tr|Q9KRS5|Q9KRS5_VIBCH	VC_1561	Transcriptional regulator, LysR family	Vibrio cholerae serotype O1 (strain ATCC 39315 / El Tor Inaba N16961)	4 SV=1	73.87	0	4	tr|Q9KRS5|Q9KRS5_VIBCH	465157	336068	406401	376587	348606	381344	406401	376587	0.160557	0.0479573	0.109919	0.386148	0.428217
sp|P45779|GSPD_VIBCH	epsD	Type II secretion system protein D	Vibrio cholerae serotype O1 (strain ATCC 39315 / El Tor Inaba N16961)	3 SV=2	418.85	0	9	sp|P45779|GSPD_VIBCH	9.12074e+06	1.01666e+07	7.80662e+06	8.22257e+06	8.45689e+06	8.62194e+06	9.12074e+06	8.45689e+06	0.130937	0.0237951	0.109025	0.39711	0.439057
tr|Q9KS34|Q9KS34_VIBCH	VC_1427	Spermidine/putrescine ABC transporter, permease protein	Vibrio cholerae serotype O1 (strain ATCC 39315 / El Tor Inaba N16961)	3 SV=1	50.04	0	2	tr|Q9KS34|Q9KS34_VIBCH	1.52969e+06	1.84525e+06	1.66479e+06	1.40308e+06	1.57114e+06	1.54413e+06	1.66479e+06	1.54413e+06	0.0942437	0.0599225	0.108551	0.117894	0.144295
tr|Q9KVL3|Q9KVL3_VIBCH	VC_0129	Uncharacterized protein	Vibrio cholerae serotype O1 (strain ATCC 39315 / El Tor Inaba N16961)	4 SV=1	228.92	0	3	tr|Q9KVL3|Q9KVL3_VIBCH	1.9803e+06	1.87473e+06	1.81258e+06	1.92422e+06	1.74073e+06	1.65332e+06	1.87473e+06	1.74073e+06	0.0448823	0.0779921	0.10699	0.234291	0.270918
tr|Q9KLL5|Q9KLL5_VIBCH	VC_A0728	Uncharacterized protein	Vibrio cholerae serotype O1 (strain ATCC 39315 / El Tor Inaba N16961)	4 SV=1	1210.59	0	22	tr|Q9KLL5|Q9KLL5_VIBCH	2.89946e+07	2.86184e+07	2.72752e+07	2.39283e+07	2.65982e+07	2.71124e+07	2.86184e+07	2.65982e+07	0.0319428	0.0660497	0.105616	0.0818661	0.10351
tr|Q9KV51|Q9KV51_VIBCH	VC_0306	Thioredoxin	Vibrio cholerae serotype O1 (strain ATCC 39315 / El Tor Inaba N16961)	3 SV=1	749.02	0	7	tr|Q9KV51|Q9KV51_VIBCH	2.80119e+08	2.79486e+08	2.72382e+08	2.59047e+08	2.59796e+08	2.60121e+08	2.79486e+08	2.59796e+08	0.0154909	0.00212151	0.105401	0.0425474	0.0570815
tr|Q9KTJ3|Q9KTJ3_VIBCH	VC_0909	Trehalose operon repressor	Vibrio cholerae serotype O1 (strain ATCC 39315 / El Tor Inaba N16961)	4 SV=1	87.08	0	2	tr|Q9KTJ3|Q9KTJ3_VIBCH	278643	306873	238898	268607	245287	259294	278643	259294	0.124269	0.0455456	0.103826	0.418819	0.460079
tr|Q9KRW9|Q9KRW9_VIBCH	VC_1515	Chaperone, formate dehydrogenase-specific, putative	Vibrio cholerae serotype O1 (strain ATCC 39315 / El Tor Inaba N16961)	4 SV=1	25.71	0.000475059	1	tr|Q9KRW9|Q9KRW9_VIBCH	222614	166440	209201	194736	164768	198730	209201	194736	0.147111	0.0997568	0.103373	0.503259	0.540418
sp|Q9KNG9|ATP6_VIBCH	atpB	ATP synthase subunit a	Vibrio cholerae serotype O1 (strain ATCC 39315 / El Tor Inaba N16961)	3 SV=1	264.61	0	3	sp|Q9KNG9|ATP6_VIBCH	4.002e+07	4.01678e+07	4.13067e+07	3.73998e+07	3.65416e+07	3.87821e+07	4.01678e+07	3.73998e+07	0.0173867	0.0300845	0.103011	0.0441746	0.0589438
sp|Q9KP93|RPIA_VIBCH	rpiA	Ribose-5-phosphate isomerase A	Vibrio cholerae serotype O1 (strain ATCC 39315 / El Tor Inaba N16961)	3 SV=1	905.65	0	9	sp|Q9KP93|RPIA_VIBCH	4.07576e+07	4.19207e+07	3.99896e+07	3.84097e+07	3.79544e+07	3.76734e+07	4.07576e+07	3.79544e+07	0.0237775	0.00977503	0.102802	0.0378022	0.0513046
tr|Q9KMB8|Q9KMB8_VIBCH	VC_A0455	Uncharacterized protein	Vibrio cholerae serotype O1 (strain ATCC 39315 / El Tor Inaba N16961)	4 SV=1	92.89	0	1	tr|Q9KMB8|Q9KMB8_VIBCH	77882.9	77015.3	86198.5	72527.3	92444.6	69720.7	77882.9	72527.3	0.0630877	0.158367	0.102782	0.697669	0.727162
tr|Q9KU03|Q9KU03_VIBCH	VC_0727	Phosphate-specific transport system accessory protein PhoU	Vibrio cholerae serotype O1 (strain ATCC 39315 / El Tor Inaba N16961)	3 SV=1	146.5	0	2	tr|Q9KU03|Q9KU03_VIBCH	3.6599e+06	3.0523e+06	2.90627e+06	3.65905e+06	2.84459e+06	2.84332e+06	3.0523e+06	2.84459e+06	0.12466	0.151042	0.101676	0.753049	0.780484
tr|Q9KLE4|Q9KLE4_VIBCH	VC_A0802	Uncharacterized protein	Vibrio cholerae serotype O1 (strain ATCC 39315 / El Tor Inaba N16961)	4 SV=1	614.03	0	12	tr|Q9KLE4|Q9KLE4_VIBCH	2.84673e+07	2.59563e+07	2.60503e+07	2.53719e+07	2.42791e+07	2.38718e+07	2.60503e+07	2.42791e+07	0.053063	0.0316532	0.101584	0.0568985	0.0744006
tr|Q9KP37|Q9KP37_VIBCH	mpl	UDP-N-acetylmuramate--L-alanyl-gamma-D-glutamyl-meso-2,6-diaminoheptandioate ligase	Vibrio cholerae serotype O1 (strain ATCC 39315 / El Tor Inaba N16961)	3 SV=1	904.2	0	11	tr|Q9KP37|Q9KP37_VIBCH	5.46681e+07	5.93836e+07	5.22324e+07	5.23025e+07	5.09539e+07	4.90719e+07	5.46681e+07	5.09539e+07	0.0655921	0.0319564	0.101508	0.0877006	0.110384
sp|Q9KP43|Y2536_VIBCH	VC_2536	UPF0307 protein VC_2536	Vibrio cholerae serotype O1 (strain ATCC 39315 / El Tor Inaba N16961)	3 SV=2	554.85	0	10	sp|Q9KP43|Y2536_VIBCH	2.15569e+07	2.44382e+07	2.25609e+07	2.06332e+07	2.10302e+07	2.18191e+07	2.25609e+07	2.10302e+07	0.0640006	0.0285266	0.101361	0.116232	0.142417
tr|Q9KKM3|Q9KKM3_VIBCH	VC_A1080	Secretion protein, HlyD family	Vibrio cholerae serotype O1 (strain ATCC 39315 / El Tor Inaba N16961)	4 SV=1	526.55	0	9	tr|Q9KKM3|Q9KKM3_VIBCH	1.12309e+07	1.14943e+07	1.1058e+07	1.04706e+07	1.06361e+07	1.02774e+07	1.12309e+07	1.04706e+07	0.0195125	0.0171604	0.10113	0.0366253	0.0497987
sp|Q9KPA1|YGFZ_VIBCH	VC_2472	tRNA-modifying protein YgfZ	Vibrio cholerae serotype O1 (strain ATCC 39315 / El Tor Inaba N16961)	3 SV=1	461.33	0	7	sp|Q9KPA1|YGFZ_VIBCH	2.68405e+07	2.87699e+07	2.40614e+07	2.68219e+07	2.50337e+07	2.40602e+07	2.68405e+07	2.50337e+07	0.0891281	0.0553532	0.100536	0.437144	0.477608
sp|Q9KUD9|RSMI_VIBCH	rsmI	Ribosomal RNA small subunit methyltransferase I	Vibrio cholerae serotype O1 (strain ATCC 39315 / El Tor Inaba N16961)	3 SV=1	182.56	0	6	sp|Q9KUD9|RSMI_VIBCH	3.31334e+06	3.48172e+06	3.18854e+06	3.09075e+06	3.01402e+06	3.37613e+06	3.31334e+06	3.09075e+06	0.0442112	0.060378	0.100331	0.270611	0.308891
tr|Q9KQH2|Q9KQH2_VIBCH	VC_2026	Uncharacterized protein	Vibrio cholerae serotype O1 (strain ATCC 39315 / El Tor Inaba N16961)	4 SV=1	142.56	0	4	tr|Q9KQH2|Q9KQH2_VIBCH	4.22449e+06	5.01785e+06	4.35982e+06	4.06597e+06	4.10899e+06	4.07115e+06	4.35982e+06	4.07115e+06	0.093605	0.00575287	0.0988323	0.0885854	0.111372
sp|Q9KU18|CLPB_VIBCH	clpB	Chaperone protein ClpB	Vibrio cholerae serotype O1 (strain ATCC 39315 / El Tor Inaba N16961)	3 SV=1	2193.51	0	33	sp|Q9KU18|CLPB_VIBCH	5.91135e+07	6.6454e+07	6.28392e+07	6.17049e+07	5.86934e+07	5.65009e+07	6.28392e+07	5.86934e+07	0.0584437	0.0443085	0.0984663	0.193835	0.228787
tr|Q9KTB1|Q9KTB1_VIBCH	VC_0992	Glutathione-regulated potassium-efflux system protein KefB, putative	Vibrio cholerae serotype O1 (strain ATCC 39315 / El Tor Inaba N16961)	4 SV=1	101.29	0	3	tr|Q9KTB1|Q9KTB1_VIBCH	1.56097e+06	1.63491e+06	1.7473e+06	1.64367e+06	1.32165e+06	1.52879e+06	1.63491e+06	1.52879e+06	0.0569409	0.10894	0.0968211	0.178361	0.211875
tr|Q9KR12|Q9KR12_VIBCH	VC_1835	Peptidoglycan-associated lipoprotein	Vibrio cholerae serotype O1 (strain ATCC 39315 / El Tor Inaba N16961)	3 SV=1	710.14	0	5	tr|Q9KR12|Q9KR12_VIBCH	4.92914e+08	5.41072e+08	4.9707e+08	4.235e+08	4.64818e+08	4.72126e+08	4.9707e+08	4.64818e+08	0.0522889	0.0578206	0.0967819	0.0384567	0.0520974
sp|Q9KQH0|RLUC_VIBCH	rluC	Ribosomal large subunit pseudouridine synthase C	Vibrio cholerae serotype O1 (strain ATCC 39315 / El Tor Inaba N16961)	3 SV=1	190.54	0	6	sp|Q9KQH0|RLUC_VIBCH	1.90831e+06	1.73138e+06	1.84251e+06	1.72381e+06	1.6941e+06	1.73846e+06	1.84251e+06	1.72381e+06	0.0489379	0.0131502	0.0960764	0.130322	0.158554
tr|Q9KUH9|Q9KUH9_VIBCH	VC_0542	CinA-related protein	Vibrio cholerae serotype O1 (strain ATCC 39315 / El Tor Inaba N16961)	4 SV=1	149.26	0	2	tr|Q9KUH9|Q9KUH9_VIBCH	2.27946e+06	1.62939e+06	1.64296e+06	1.65401e+06	1.5385e+06	1.49326e+06	1.64296e+06	1.5385e+06	0.200725	0.05307	0.0947749	0.158671	0.189602
tr|Q9KQ67|Q9KQ67_VIBCH	VC_2135	Sigma-54 dependent response regulator	Vibrio cholerae serotype O1 (strain ATCC 39315 / El Tor Inaba N16961)	4 SV=1	503.28	0	8	tr|Q9KQ67|Q9KQ67_VIBCH	5.24111e+06	4.85349e+06	5.2798e+06	4.91048e+06	5.02507e+06	4.75922e+06	5.24111e+06	4.91048e+06	0.0460021	0.0272229	0.0940065	0.254803	0.2922
sp|Q84I33|FTSK_VIBCH	ftsK	DNA translocase FtsK	Vibrio cholerae serotype O1 (strain ATCC 39315 / El Tor Inaba N16961)	3 SV=2	138.59	0	6	sp|Q84I33|FTSK_VIBCH	2.68038e+06	2.30655e+06	2.45854e+06	2.20445e+06	2.58905e+06	2.30391e+06	2.45854e+06	2.30391e+06	0.0757492	0.0843821	0.0937194	0.443404	0.483259
tr|Q9KM74|Q9KM74_VIBCH	VC_A0514	Uncharacterized protein	Vibrio cholerae serotype O1 (strain ATCC 39315 / El Tor Inaba N16961)	4 SV=1	240.29	0	4	tr|Q9KM74|Q9KM74_VIBCH	7.78432e+06	8.43086e+06	8.03871e+06	7.32396e+06	7.71673e+06	7.5408e+06	8.03871e+06	7.5408e+06	0.0402871	0.0261371	0.0922459	0.0782816	0.0994885
tr|Q9KQD6|Q9KQD6_VIBCH	VC_2064	Protein phosphatase CheZ	Vibrio cholerae serotype O1 (strain ATCC 39315 / El Tor Inaba N16961)	3 SV=1	522.54	0	9	tr|Q9KQD6|Q9KQD6_VIBCH	2.254e+07	2.31627e+07	2.30095e+07	2.1713e+07	2.00956e+07	2.15999e+07	2.30095e+07	2.15999e+07	0.0141668	0.0427207	0.0912042	0.0488134	0.0645897
sp|Q9KRB2|TOP1_VIBCH	topA	DNA topoisomerase 1	Vibrio cholerae serotype O1 (strain ATCC 39315 / El Tor Inaba N16961)	3 SV=1	1611.87	0	28	sp|Q9KRB2|TOP1_VIBCH	5.22702e+07	4.86127e+07	4.83821e+07	4.52452e+07	4.6862e+07	4.56518e+07	4.86127e+07	4.56518e+07	0.0438407	0.0183146	0.0906632	0.0536859	0.0706159
tr|Q9KVB7|Q9KVB7_VIBCH	VC_0229	Uncharacterized protein	Vibrio cholerae serotype O1 (strain ATCC 39315 / El Tor Inaba N16961)	4 SV=1	49.98	0	1	tr|Q9KVB7|Q9KVB7_VIBCH	921131	1.0477e+06	788607	865354	969705	865392	921131	865392	0.140955	0.0669178	0.090053	0.849027	0.86501
tr|Q9KR96|Q9KR96_VIBCH	VC_1746	Transcriptional regulator, TetR family	Vibrio cholerae serotype O1 (strain ATCC 39315 / El Tor Inaba N16961)	4 SV=1	50.11	0	1	tr|Q9KR96|Q9KR96_VIBCH	84206.9	75602.3	81386.7	69348.7	77884.7	76558.2	81386.7	76558.2	0.0545601	0.0615766	0.088235	0.159333	0.190188
tr|Q9KUU4|Q9KUU4_VIBCH	VC_0421	Uncharacterized protein	Vibrio cholerae serotype O1 (strain ATCC 39315 / El Tor Inaba N16961)	4 SV=1	60.12	0	1	tr|Q9KUU4|Q9KUU4_VIBCH	602220	461226	535884	506812	475606	504110	535884	504110	0.132314	0.0348933	0.088181	0.374004	0.416624
tr|Q9KPL1|Q9KPL1_VIBCH	VC_2356	Sodium/alanine symporter	Vibrio cholerae serotype O1 (strain ATCC 39315 / El Tor Inaba N16961)	4 SV=1	257.9	0	5	tr|Q9KPL1|Q9KPL1_VIBCH	9.7746e+06	1.06529e+07	9.28299e+06	8.99332e+06	9.21243e+06	9.65995e+06	9.7746e+06	9.21243e+06	0.0700743	0.03658	0.0854562	0.209546	0.245763
sp|P57066|LOLD_VIBCH	lolD	Lipoprotein-releasing system ATP-binding protein LolD	Vibrio cholerae serotype O1 (strain ATCC 39315 / El Tor Inaba N16961)	3 SV=1	277.97	0	4	sp|P57066|LOLD_VIBCH	4.03114e+06	3.84668e+06	4.11342e+06	3.26034e+06	3.81232e+06	3.80055e+06	4.03114e+06	3.80055e+06	0.0341723	0.0870056	0.0849821	0.102513	0.127224
sp|Q9KQU7|NHAB_VIBCH	nhaB	Na(+)/H(+) antiporter NhaB	Vibrio cholerae serotype O1 (strain ATCC 39315 / El Tor Inaba N16961)	1 SV=1	270.48	0	4	sp|Q9KQU7|NHAB_VIBCH	1.42397e+07	1.50305e+07	1.37754e+07	1.24191e+07	1.34319e+07	1.35282e+07	1.42397e+07	1.34319e+07	0.0442284	0.0468088	0.0842479	0.0649964	0.0839505
tr|Q9KVG8|Q9KVG8_VIBCH	VC_0178	Patatin-related protein	Vibrio cholerae serotype O1 (strain ATCC 39315 / El Tor Inaba N16961)	4 SV=1	559.96	0	10	tr|Q9KVG8|Q9KVG8_VIBCH	1.64146e+07	1.70569e+07	1.55623e+07	1.09656e+07	1.60354e+07	1.54862e+07	1.64146e+07	1.54862e+07	0.0458714	0.196441	0.083998	0.188889	0.223543
tr|Q9KRE4|Q9KRE4_VIBCH	VC_1698	Uncharacterized protein	Vibrio cholerae serotype O1 (strain ATCC 39315 / El Tor Inaba N16961)	4 SV=1	72.94	0	3	tr|Q9KRE4|Q9KRE4_VIBCH	1.51475e+06	1.46203e+06	1.46401e+06	1.44351e+06	1.33843e+06	1.3818e+06	1.46401e+06	1.3818e+06	0.0201877	0.0380487	0.0833827	0.089047	0.111889
sp|Q9KQM3|MEND_VIBCH	menD	2-succinyl-5-enolpyruvyl-6-hydroxy-3-cyclohexene-1-carboxylate synthase	Vibrio cholerae serotype O1 (strain ATCC 39315 / El Tor Inaba N16961)	3 SV=1	69.9	0	1	sp|Q9KQM3|MEND_VIBCH	1.15054e+06	1.09317e+06	1.04115e+06	1.03178e+06	1.06016e+06	983056	1.09317e+06	1.03178e+06	0.0499697	0.0380464	0.0833719	0.141314	0.170515
tr|Q9KQA5|Q9KQA5_VIBCH	VC_2095	Phosphoglucomutase	Vibrio cholerae serotype O1 (strain ATCC 39315 / El Tor Inaba N16961)	3 SV=1	2108.53	0	27	tr|Q9KQA5|Q9KQA5_VIBCH	1.22538e+08	1.23321e+08	1.25553e+08	1.24477e+08	1.16434e+08	1.11338e+08	1.23321e+08	1.16434e+08	0.0126386	0.0564154	0.0829157	0.192729	0.227724
tr|Q9KVN6|Q9KVN6_VIBCH	VC_0105	Delta-aminolevulinic acid dehydratase	Vibrio cholerae serotype O1 (strain ATCC 39315 / El Tor Inaba N16961)	3 SV=1	1054.85	0	17	tr|Q9KVN6|Q9KVN6_VIBCH	9.33685e+07	9.42798e+07	9.54914e+07	8.49458e+07	8.92564e+07	8.90362e+07	9.42798e+07	8.90362e+07	0.0112841	0.0276667	0.0825561	0.0423001	0.0568183
tr|H9L4Q6|H9L4Q6_VIBCH	VC_1652	Response regulator VieA	Vibrio cholerae serotype O1 (strain ATCC 39315 / El Tor Inaba N16961)	4 SV=1	150.84	0	6	tr|H9L4Q6|H9L4Q6_VIBCH	1.57152e+06	1.27207e+06	1.51506e+06	1.44831e+06	1.43109e+06	1.35657e+06	1.51506e+06	1.43109e+06	0.109516	0.0345351	0.0822595	0.700904	0.729848
tr|Q9KPB1|Q9KPB1_VIBCH	VC_2462	Signal peptidase I	Vibrio cholerae serotype O1 (strain ATCC 39315 / El Tor Inaba N16961)	3 SV=1	597.68	0	8	tr|Q9KPB1|Q9KPB1_VIBCH	1.79031e+07	1.68757e+07	1.68778e+07	1.61816e+07	1.59433e+07	1.56355e+07	1.68778e+07	1.59433e+07	0.0344137	0.0171964	0.0821783	0.0432527	0.0578179
sp|Q9KU80|IF2_VIBCH	infB	Translation initiation factor IF-2	Vibrio cholerae serotype O1 (strain ATCC 39315 / El Tor Inaba N16961)	3 SV=1	3723.87	0	39	sp|Q9KU80|IF2_VIBCH	3.0866e+08	3.08446e+08	3.02822e+08	2.75276e+08	2.95528e+08	2.91439e+08	3.08446e+08	2.91439e+08	0.0107965	0.0372601	0.0818248	0.078868	0.100176
sp|Q9KUU2|ARCA_VIBCH	arcA	Arginine deiminase	Vibrio cholerae serotype O1 (strain ATCC 39315 / El Tor Inaba N16961)	3 SV=1	616.59	0	11	sp|Q9KUU2|ARCA_VIBCH	2.82733e+07	2.95889e+07	2.83616e+07	2.6818e+07	2.64572e+07	2.70096e+07	2.83616e+07	2.6818e+07	0.0255863	0.0104814	0.0807355	0.0429879	0.057568
sp|Q9KV13|MUTL_VIBCH	mutL	DNA mismatch repair protein MutL	Vibrio cholerae serotype O1 (strain ATCC 39315 / El Tor Inaba N16961)	3 SV=1	431.82	0	9	sp|Q9KV13|MUTL_VIBCH	2.64372e+06	2.26425e+06	2.20592e+06	2.08227e+06	2.27708e+06	2.14262e+06	2.26425e+06	2.14262e+06	0.10025	0.0460145	0.0796607	0.177071	0.210456
tr|Q9KTE8|Q9KTE8_VIBCH	lptE	LPS-assembly lipoprotein LptE	Vibrio cholerae serotype O1 (strain ATCC 39315 / El Tor Inaba N16961)	3 SV=1	372.91	0	7	tr|Q9KTE8|Q9KTE8_VIBCH	1.36466e+07	1.60523e+07	1.35872e+07	1.19319e+07	1.29163e+07	1.29234e+07	1.36466e+07	1.29163e+07	0.0974715	0.0453035	0.0793486	0.0546431	0.0717899
sp|Q9KSN6|SYFB_VIBCH	pheT	Phenylalanine--tRNA ligase beta subunit	Vibrio cholerae serotype O1 (strain ATCC 39315 / El Tor Inaba N16961)	3 SV=1	3175.87	0	37	sp|Q9KSN6|SYFB_VIBCH	1.76627e+08	1.74066e+08	1.75919e+08	1.64189e+08	1.71511e+08	1.66647e+08	1.75919e+08	1.66647e+08	0.00753377	0.0222532	0.0781177	0.128956	0.157313
tr|Q9KUK4|Q9KUK4_VIBCH	VC_0514	Methyl-accepting chemotaxis protein	Vibrio cholerae serotype O1 (strain ATCC 39315 / El Tor Inaba N16961)	4 SV=1	62.44	0	2	tr|Q9KUK4|Q9KUK4_VIBCH	406588	418220	355036	302440	410514	385243	406588	385243	0.0855067	0.15443	0.0777978	0.426293	0.466902
tr|Q9KT20|Q9KT20_VIBCH	VC_1085	Sensor histidine kinase	Vibrio cholerae serotype O1 (strain ATCC 39315 / El Tor Inaba N16961)	4 SV=1	51.37	0	2	tr|Q9KT20|Q9KT20_VIBCH	440529	329362	379600	453495	359735	335994	379600	359735	0.145288	0.162189	0.0775449	0.988333	0.990013
tr|Q9KU94|Q9KU94_VIBCH	VC_0629	Multidrug resistance protein, putative	Vibrio cholerae serotype O1 (strain ATCC 39315 / El Tor Inaba N16961)	4 SV=1	894.64	0	17	tr|Q9KU94|Q9KU94_VIBCH	1.48168e+07	1.32774e+07	1.36188e+07	1.28737e+07	1.29096e+07	1.31234e+07	1.36188e+07	1.29096e+07	0.0581455	0.0104098	0.0771567	0.114256	0.140211
tr|Q9KVI1|Q9KVI1_VIBCH	VC_0165	Uncharacterized protein	Vibrio cholerae serotype O1 (strain ATCC 39315 / El Tor Inaba N16961)	4 SV=1	959.26	0	11	tr|Q9KVI1|Q9KVI1_VIBCH	7.29298e+07	7.88561e+07	7.24397e+07	6.91582e+07	6.86966e+07	7.13358e+07	7.29298e+07	6.91582e+07	0.0477842	0.0202134	0.0766073	0.0944065	0.118088
tr|Q9KQ00|Q9KQ00_VIBCH	VC_2207	Uncharacterized protein	Vibrio cholerae serotype O1 (strain ATCC 39315 / El Tor Inaba N16961)	4 SV=1	262.32	0	4	tr|Q9KQ00|Q9KQ00_VIBCH	5.27426e+06	5.15811e+06	4.82753e+06	4.89142e+06	4.95862e+06	4.63098e+06	5.15811e+06	4.89142e+06	0.0455676	0.0358516	0.0765888	0.210218	0.246421
tr|Q9KS98|Q9KS98_VIBCH	VC_1361	Amino acid ABC transporter, permease protein	Vibrio cholerae serotype O1 (strain ATCC 39315 / El Tor Inaba N16961)	3 SV=1	56.32	0	2	tr|Q9KS98|Q9KS98_VIBCH	4.03274e+06	4.77623e+06	4.3863e+06	3.55431e+06	4.16914e+06	4.15967e+06	4.3863e+06	4.15967e+06	0.0845521	0.0889331	0.0765348	0.154013	0.184632
tr|Q9KP11|Q9KP11_VIBCH	VC_2568	Peptidyl-prolyl cis-trans isomerase	Vibrio cholerae serotype O1 (strain ATCC 39315 / El Tor Inaba N16961)	4 SV=1	662.1	0	8	tr|Q9KP11|Q9KP11_VIBCH	1.08881e+08	1.18342e+08	1.12932e+08	9.46919e+07	1.07108e+08	1.11105e+08	1.12932e+08	1.07108e+08	0.0418646	0.0820577	0.0763756	0.145852	0.175608
tr|Q9KN95|Q9KN95_VIBCH	VC_A0070	Phosphate ABC transporter, periplasmic phosphate-binding protein	Vibrio cholerae serotype O1 (strain ATCC 39315 / El Tor Inaba N16961)	4 SV=1	717.31	0	12	tr|Q9KN95|Q9KN95_VIBCH	4.18872e+07	4.88338e+07	4.50394e+07	1.18768e+07	4.91342e+07	4.27389e+07	4.50394e+07	4.27389e+07	0.0768607	0.576079	0.0756372	0.29154	0.330402
tr|Q9KLT9|Q9KLT9_VIBCH	VC_A0652	Uncharacterized protein	Vibrio cholerae serotype O1 (strain ATCC 39315 / El Tor Inaba N16961)	4 SV=1	402.17	0	4	tr|Q9KLT9|Q9KLT9_VIBCH	1.90325e+07	1.90185e+07	1.92165e+07	1.67099e+07	1.81505e+07	1.80616e+07	1.90325e+07	1.80616e+07	0.00578831	0.0457611	0.0755431	0.0534312	0.0703225
tr|Q9KPX9|Q9KPX9_VIBCH	VC_2233	DNA polymerase III, epsilon subunit	Vibrio cholerae serotype O1 (strain ATCC 39315 / El Tor Inaba N16961)	4 SV=1	148.22	0	3	tr|Q9KPX9|Q9KPX9_VIBCH	1.06745e+06	1.10622e+06	985813	1.04099e+06	941482	1.01352e+06	1.06745e+06	1.01352e+06	0.0583611	0.0514573	0.0747992	0.282798	0.320876
tr|Q9KS01|Q9KS01_VIBCH	VC_1482	ATP-dependent protease LA-related protein	Vibrio cholerae serotype O1 (strain ATCC 39315 / El Tor Inaba N16961)	4 SV=1	240.7	0	5	tr|Q9KS01|Q9KS01_VIBCH	4.54935e+06	4.41213e+06	3.95955e+06	3.78563e+06	4.33493e+06	4.19114e+06	4.41213e+06	4.19114e+06	0.0716584	0.0694107	0.0741302	0.408722	0.449878
sp|P24003|TOXS_VIBCH	toxS	Transmembrane regulatory protein ToxS	Vibrio cholerae serotype O1 (strain ATCC 39315 / El Tor Inaba N16961)	1 SV=2	214.03	0	4	sp|P24003|TOXS_VIBCH	4.06499e+06	4.33816e+06	3.96462e+06	3.80208e+06	3.86282e+06	4.1013e+06	4.06499e+06	3.86282e+06	0.0468923	0.0403274	0.0735973	0.240571	0.277168
tr|H9L4Q7|H9L4Q7_VIBCH	VC_2528	ABC transporter, ATP-binding protein	Vibrio cholerae serotype O1 (strain ATCC 39315 / El Tor Inaba N16961)	4 SV=1	454.98	0	9	tr|H9L4Q7|H9L4Q7_VIBCH	8.03274e+06	8.01128e+06	8.37726e+06	7.46101e+06	7.88516e+06	7.6358e+06	8.03274e+06	7.6358e+06	0.0252297	0.0278259	0.0731133	0.0917533	0.115029
sp|Q9KMV8|CGAP2_VIBCH	VC_A0210	3'3'-cGAMP-specific phosphodiesterase 2	Vibrio cholerae serotype O1 (strain ATCC 39315 / El Tor Inaba N16961)	1 SV=1	242.96	0	6	sp|Q9KMV8|CGAP2_VIBCH	2.2277e+06	2.3931e+06	2.32295e+06	2.85521e+06	2.10861e+06	2.20899e+06	2.32295e+06	2.20899e+06	0.0358675	0.16947	0.0725693	0.785318	0.807891
tr|Q9KMY8|Q9KMY8_VIBCH	VC_A0178	FrnE protein	Vibrio cholerae serotype O1 (strain ATCC 39315 / El Tor Inaba N16961)	4 SV=1	227.44	0	6	tr|Q9KMY8|Q9KMY8_VIBCH	1.6405e+06	1.61016e+06	1.60305e+06	1.76418e+06	1.41202e+06	1.53158e+06	1.61016e+06	1.53158e+06	0.0122928	0.114118	0.0721765	0.579706	0.612848
tr|Q9KUV4|Q9KUV4_VIBCH	VC_0408	MSHA pilin protein MshB	Vibrio cholerae serotype O1 (strain ATCC 39315 / El Tor Inaba N16961)	4 SV=1	305.74	0	5	tr|Q9KUV4|Q9KUV4_VIBCH	1.52252e+07	1.38444e+07	1.45471e+07	1.38396e+07	1.3856e+07	1.27279e+07	1.45471e+07	1.38396e+07	0.0474879	0.0479872	0.0719319	0.111132	0.137001
tr|Q9KUK6|Q9KUK6_VIBCH	VC_0512	Methyl-accepting chemotaxis protein	Vibrio cholerae serotype O1 (strain ATCC 39315 / El Tor Inaba N16961)	4 SV=1	206.65	0	5	tr|Q9KUK6|Q9KUK6_VIBCH	1.68174e+06	1.63542e+06	1.69741e+06	1.8241e+06	1.59068e+06	1.60102e+06	1.68174e+06	1.60102e+06	0.0192841	0.0788787	0.0709616	0.972093	0.97561
tr|Q9KQW4|Q9KQW4_VIBCH	VC_1884	Uncharacterized protein	Vibrio cholerae serotype O1 (strain ATCC 39315 / El Tor Inaba N16961)	4 SV=1	77.31	0	3	tr|Q9KQW4|Q9KQW4_VIBCH	2.34943e+06	1.92108e+06	2.03646e+06	1.77821e+06	1.9484e+06	1.93907e+06	2.03646e+06	1.93907e+06	0.105427	0.0506623	0.0707015	0.134946	0.163631
sp|Q9KVR6|RSMJ_VIBCH	rsmJ	Ribosomal RNA small subunit methyltransferase J	Vibrio cholerae serotype O1 (strain ATCC 39315 / El Tor Inaba N16961)	3 SV=2	54.16	0	2	sp|Q9KVR6|RSMJ_VIBCH	511869	509711	515266	443650	487394	610826	511869	487394	0.0054668	0.168684	0.0706882	0.945189	0.951229
tr|Q9KP58|Q9KP58_VIBCH	VC_2518	Uncharacterized protein	Vibrio cholerae serotype O1 (strain ATCC 39315 / El Tor Inaba N16961)	4 SV=1	317.45	0	4	tr|Q9KP58|Q9KP58_VIBCH	1.14284e+07	1.18712e+07	1.1458e+07	1.02749e+07	1.09165e+07	1.10858e+07	1.1458e+07	1.09165e+07	0.0213661	0.0397566	0.0698573	0.0635212	0.0821526
tr|Q9KTS4|Q9KTS4_VIBCH	VC_0814	Transcriptional regulator, putative	Vibrio cholerae serotype O1 (strain ATCC 39315 / El Tor Inaba N16961)	4 SV=1	88.67	0	3	tr|Q9KTS4|Q9KTS4_VIBCH	236696	206059	264171	311300	208477	225583	236696	225583	0.123366	0.22175	0.0693755	0.734949	0.763865
sp|Q9KSN7|SYFA_VIBCH	pheS	Phenylalanine--tRNA ligase alpha subunit	Vibrio cholerae serotype O1 (strain ATCC 39315 / El Tor Inaba N16961)	3 SV=1	1461.22	0	18	sp|Q9KSN7|SYFA_VIBCH	6.70523e+07	6.65509e+07	6.55013e+07	6.34986e+07	6.67056e+07	6.28771e+07	6.65509e+07	6.34986e+07	0.0119253	0.0319231	0.0677334	0.33028	0.370896
sp|Q9KV30|RPOB_VIBCH	rpoB	DNA-directed RNA polymerase subunit beta	Vibrio cholerae serotype O1 (strain ATCC 39315 / El Tor Inaba N16961)	1 SV=2	6650.93	0	77	sp|Q9KV30|RPOB_VIBCH	7.85597e+08	7.86454e+08	7.65708e+08	7.24795e+08	7.49812e+08	7.66354e+08	7.85597e+08	7.49812e+08	0.0150638	0.0280096	0.0672604	0.190702	0.225449
tr|Q9KM75|Q9KM75_VIBCH	VC_A0513	Amino acid biosynthesis aminotransferase	Vibrio cholerae serotype O1 (strain ATCC 39315 / El Tor Inaba N16961)	4 SV=1	1268.57	0	21	tr|Q9KM75|Q9KM75_VIBCH	5.22659e+07	5.28945e+07	5.1101e+07	5.15976e+07	4.98851e+07	4.95931e+07	5.22659e+07	4.98851e+07	0.0174708	0.0215041	0.0672603	0.269018	0.30739
tr|Q9KM22|Q9KM22_VIBCH	VC_A0567	Uncharacterized protein	Vibrio cholerae serotype O1 (strain ATCC 39315 / El Tor Inaba N16961)	4 SV=1	146.67	0	3	tr|Q9KM22|Q9KM22_VIBCH	664804	752257	667687	704347	615841	637363	667687	637363	0.0714905	0.0707385	0.0670569	0.281702	0.320498
sp|Q9KVY6|MIOC_VIBCH	mioC	Protein MioC homolog	Vibrio cholerae serotype O1 (strain ATCC 39315 / El Tor Inaba N16961)	3 SV=1	542.46	0	6	sp|Q9KVY6|MIOC_VIBCH	3.16689e+07	3.25154e+07	3.12513e+07	3.0164e+07	3.16936e+07	3.02383e+07	3.16689e+07	3.02383e+07	0.0202473	0.0280943	0.0666861	0.270226	0.308612
tr|Q9KQJ0|Q9KQJ0_VIBCH	VC_2008	Pyruvate kinase	Vibrio cholerae serotype O1 (strain ATCC 39315 / El Tor Inaba N16961)	3 SV=1	1770.74	0	23	tr|Q9KQJ0|Q9KQJ0_VIBCH	6.50494e+07	6.46192e+07	6.33822e+07	6.4267e+07	6.17108e+07	5.912e+07	6.46192e+07	6.17108e+07	0.01345	0.0417112	0.0664397	0.233972	0.270885
sp|Q9KV19|PSD_VIBCH	psd	Phosphatidylserine decarboxylase proenzyme	Vibrio cholerae serotype O1 (strain ATCC 39315 / El Tor Inaba N16961)	3 SV=1	735.57	0	11	sp|Q9KV19|PSD_VIBCH	2.29525e+07	2.32025e+07	2.24979e+07	2.13831e+07	2.19229e+07	2.21619e+07	2.29525e+07	2.19229e+07	0.0156103	0.0182821	0.0662168	0.129124	0.157432
sp|Q9KR11|TOLB_VIBCH	tolB	Protein TolB	Vibrio cholerae serotype O1 (strain ATCC 39315 / El Tor Inaba N16961)	3 SV=1	1328.8	0	19	sp|Q9KR11|TOLB_VIBCH	7.73436e+07	7.95933e+07	7.68351e+07	7.1225e+07	7.39025e+07	7.40641e+07	7.73436e+07	7.39025e+07	0.0188362	0.0218238	0.0656603	0.0618082	0.0801124
tr|Q9KLW0|Q9KLW0_VIBCH	VC_A0631	Uncharacterized protein	Vibrio cholerae serotype O1 (strain ATCC 39315 / El Tor Inaba N16961)	4 SV=1	110.27	0	3	tr|Q9KLW0|Q9KLW0_VIBCH	1.35606e+06	1.40644e+06	1.39394e+06	1.23256e+06	1.45574e+06	1.33261e+06	1.39394e+06	1.33261e+06	0.0189337	0.0834053	0.0649128	0.485205	0.524437
tr|Q9KTF5|Q9KTF5_VIBCH	VC_0947	D-alanyl-D-alanine carboxypeptidase	Vibrio cholerae serotype O1 (strain ATCC 39315 / El Tor Inaba N16961)	3 SV=1	886.28	0	16	tr|Q9KTF5|Q9KTF5_VIBCH	5.88505e+07	6.02364e+07	6.066e+07	5.6409e+07	5.76174e+07	5.87751e+07	6.02364e+07	5.76174e+07	0.0157961	0.0205402	0.0641311	0.199767	0.234914
tr|Q9KTD0|Q9KTD0_VIBCH	VC_0972	Porin, putative	Vibrio cholerae serotype O1 (strain ATCC 39315 / El Tor Inaba N16961)	4 SV=1	2128.09	0	13	tr|Q9KTD0|Q9KTD0_VIBCH	4.81727e+08	5.16884e+08	4.83136e+08	5.53798e+08	4.17989e+08	4.62137e+08	4.83136e+08	4.62137e+08	0.0402971	0.144936	0.0641087	0.619585	0.651283
tr|Q9KP59|Q9KP59_VIBCH	VC_2517	Uncharacterized protein	Vibrio cholerae serotype O1 (strain ATCC 39315 / El Tor Inaba N16961)	4 SV=1	432.97	0	7	tr|Q9KP59|Q9KP59_VIBCH	1.62991e+07	1.68508e+07	1.56472e+07	1.46598e+07	1.56363e+07	1.55913e+07	1.62991e+07	1.55913e+07	0.0370414	0.0360385	0.064058	0.128575	0.156936
tr|Q9KNR2|Q9KNR2_VIBCH	VC_2669	5-carboxymethyl-2-hydroxymuconate delta isomerase, putative	Vibrio cholerae serotype O1 (strain ATCC 39315 / El Tor Inaba N16961)	4 SV=1	379.56	0	5	tr|Q9KNR2|Q9KNR2_VIBCH	1.26106e+07	1.30464e+07	1.29521e+07	1.31223e+07	1.22447e+07	1.23926e+07	1.29521e+07	1.23926e+07	0.0178141	0.037329	0.0637044	0.49741	0.535542
tr|Q9KQT6|Q9KQT6_VIBCH	lapB	Lipopolysaccharide assembly protein B	Vibrio cholerae serotype O1 (strain ATCC 39315 / El Tor Inaba N16961)	3 SV=1	221.02	0	4	tr|Q9KQT6|Q9KQT6_VIBCH	1.56712e+06	1.57823e+06	1.59873e+06	1.80437e+06	1.51053e+06	1.40201e+06	1.57823e+06	1.51053e+06	0.0101411	0.1324	0.0632493	0.869966	0.883166
sp|Q9KPF9|RSMH_VIBCH	rsmH	Ribosomal RNA small subunit methyltransferase H	Vibrio cholerae serotype O1 (strain ATCC 39315 / El Tor Inaba N16961)	3 SV=1	654.81	0	12	sp|Q9KPF9|RSMH_VIBCH	1.99676e+07	2.14583e+07	2.02944e+07	1.95609e+07	1.94417e+07	1.89656e+07	2.02944e+07	1.94417e+07	0.0380861	0.0163008	0.0619237	0.0944727	0.118104
sp|Q9KPS0|BOLA_VIBCH	bolA	DNA-binding transcriptional regulator BolA	Vibrio cholerae serotype O1 (strain ATCC 39315 / El Tor Inaba N16961)	3 SV=1	197.1	0	3	sp|Q9KPS0|BOLA_VIBCH	5.65424e+06	6.08908e+06	5.91385e+06	5.66554e+06	5.83138e+06	5.60578e+06	5.91385e+06	5.66554e+06	0.0371714	0.0205024	0.0618841	0.358367	0.400411
tr|H9L4P0|H9L4P0_VIBCH	VC_0237	Uncharacterized protein	Vibrio cholerae serotype O1 (strain ATCC 39315 / El Tor Inaba N16961)	4 SV=1	78.27	0	2	tr|H9L4P0|H9L4P0_VIBCH	1.45673e+06	1.64203e+06	1.57837e+06	1.51292e+06	1.44801e+06	1.56008e+06	1.57837e+06	1.51292e+06	0.0603903	0.0373382	0.0610998	0.459614	0.499454
tr|Q9KT41|Q9KT41_VIBCH	VC_1064	Lipoprotein-related protein	Vibrio cholerae serotype O1 (strain ATCC 39315 / El Tor Inaba N16961)	4 SV=1	567.08	0	5	tr|Q9KT41|Q9KT41_VIBCH	7.19972e+07	7.52683e+07	7.21931e+07	6.42282e+07	7.03389e+07	6.92068e+07	7.21931e+07	6.92068e+07	0.0250797	0.0478602	0.0609474	0.0817821	0.103492
tr|Q9KUK1|Q9KUK1_VIBCH	rpoD	RNA polymerase sigma factor RpoD	Vibrio cholerae serotype O1 (strain ATCC 39315 / El Tor Inaba N16961)	3 SV=1	2322.41	0	25	tr|Q9KUK1|Q9KUK1_VIBCH	1.58389e+08	1.53293e+08	1.41922e+08	1.46473e+08	1.47993e+08	1.46961e+08	1.53293e+08	1.46961e+08	0.0557547	0.00527544	0.0608597	0.499292	0.537308
tr|Q9KPT0|Q9KPT0_VIBCH	VC_2282	Uncharacterized protein	Vibrio cholerae serotype O1 (strain ATCC 39315 / El Tor Inaba N16961)	4 SV=1	79.79	0	2	tr|Q9KPT0|Q9KPT0_VIBCH	510105	506658	491660	460551	485733	497247	506658	485733	0.0195043	0.0390025	0.0608482	0.217546	0.253996
sp|Q9KNG7|PARB_VIBCH	parB	Probable chromosome-partitioning protein ParB	Vibrio cholerae serotype O1 (strain ATCC 39315 / El Tor Inaba N16961)	3 SV=1	693.42	0	6	sp|Q9KNG7|PARB_VIBCH	8.90671e+06	8.45785e+06	8.42194e+06	1.6126e+07	7.47993e+06	8.11334e+06	8.45785e+06	8.11334e+06	0.0314253	0.455814	0.0599954	0.504549	0.541389
tr|Q9KUD3|Q9KUD3_VIBCH	VC_0589	ABC transporter, ATP-binding protein	Vibrio cholerae serotype O1 (strain ATCC 39315 / El Tor Inaba N16961)	4 SV=1	171.07	0	3	tr|Q9KUD3|Q9KUD3_VIBCH	2.99548e+06	3.08506e+06	2.78242e+06	2.96717e+06	2.87392e+06	2.77875e+06	2.99548e+06	2.87392e+06	0.0526215	0.0327892	0.0597666	0.506283	0.542987
tr|Q9KUE2|Q9KUE2_VIBCH	gmhA	Phosphoheptose isomerase	Vibrio cholerae serotype O1 (strain ATCC 39315 / El Tor Inaba N16961)	3 SV=1	117.53	0	2	tr|Q9KUE2|Q9KUE2_VIBCH	3.47804e+06	3.53043e+06	3.25465e+06	3.68222e+06	3.3431e+06	3.06823e+06	3.47804e+06	3.3431e+06	0.0428107	0.0914122	0.0570862	0.739545	0.767607
sp|Q9KTA3|ACCD_VIBCH	accD	Acetyl-coenzyme A carboxylase carboxyl transferase subunit beta	Vibrio cholerae serotype O1 (strain ATCC 39315 / El Tor Inaba N16961)	3 SV=1	800.5	0	15	sp|Q9KTA3|ACCD_VIBCH	4.71585e+07	5.03762e+07	4.66254e+07	4.52301e+07	4.56009e+07	4.54508e+07	4.71585e+07	4.54508e+07	0.0422284	0.00410495	0.0532134	0.129275	0.15753
sp|Q9KTN2|PUR4_VIBCH	purL	Phosphoribosylformylglycinamidine synthase	Vibrio cholerae serotype O1 (strain ATCC 39315 / El Tor Inaba N16961)	3 SV=1	1998.56	0	37	sp|Q9KTN2|PUR4_VIBCH	5.35294e+07	5.5547e+07	5.48506e+07	4.99095e+07	5.50755e+07	5.28815e+07	5.48506e+07	5.28815e+07	0.0187548	0.049271	0.0527443	0.316968	0.357032
tr|Q9KP99|Q9KP99_VIBCH	VC_2474	VisC protein	Vibrio cholerae serotype O1 (strain ATCC 39315 / El Tor Inaba N16961)	4 SV=1	304.15	0	6	tr|Q9KP99|Q9KP99_VIBCH	4.47626e+06	4.00346e+06	3.87445e+06	3.9134e+06	3.86072e+06	3.84438e+06	4.00346e+06	3.86072e+06	0.0769415	0.00931354	0.052378	0.224044	0.260781
tr|Q9KSF8|Q9KSF8_VIBCH	VC_1298	Methyl-accepting chemotaxis protein	Vibrio cholerae serotype O1 (strain ATCC 39315 / El Tor Inaba N16961)	4 SV=1	1687.84	0	21	tr|Q9KSF8|Q9KSF8_VIBCH	5.53638e+07	5.26067e+07	5.49193e+07	5.55548e+07	5.29646e+07	4.88584e+07	5.49193e+07	5.29646e+07	0.0272635	0.0643678	0.0522846	0.425131	0.466082
tr|Q9KNP7|Q9KNP7_VIBCH	VC_2684	Aspartokinase II/homoserine dehydrogenase, methionine-sensitive	Vibrio cholerae serotype O1 (strain ATCC 39315 / El Tor Inaba N16961)	4 SV=1	829.4	0	15	tr|Q9KNP7|Q9KNP7_VIBCH	1.8162e+07	1.75506e+07	1.76001e+07	1.68821e+07	1.71371e+07	1.69749e+07	1.76001e+07	1.69749e+07	0.0191103	0.00759243	0.0521816	0.142913	0.17235
tr|Q9KQ01|Q9KQ01_VIBCH	VC_2206	Uncharacterized protein	Vibrio cholerae serotype O1 (strain ATCC 39315 / El Tor Inaba N16961)	4 SV=1	83.02	0	1	tr|Q9KQ01|Q9KQ01_VIBCH	703251	722711	695529	687346	614162	678361	703251	678361	0.019808	0.0604784	0.0519858	0.125302	0.153109
sp|P57063|TATB_VIBCH	tatB	Sec-independent protein translocase protein TatB	Vibrio cholerae serotype O1 (strain ATCC 39315 / El Tor Inaba N16961)	3 SV=1	110.42	0	2	sp|P57063|TATB_VIBCH	1.04357e+06	1.17844e+06	931042	946507	1.12738e+06	1.00748e+06	1.04357e+06	1.00748e+06	0.117853	0.0895945	0.0507865	0.787424	0.809307
tr|Q9KP64|Q9KP64_VIBCH	VC_2512	Uncharacterized protein	Vibrio cholerae serotype O1 (strain ATCC 39315 / El Tor Inaba N16961)	4 SV=1	733.05	0	5	tr|Q9KP64|Q9KP64_VIBCH	2.20633e+08	2.3257e+08	2.1486e+08	2.13063e+08	2.21228e+08	2.09843e+08	2.20633e+08	2.13063e+08	0.04056	0.027332	0.0503721	0.324249	0.364862
tr|Q9KUY7|Q9KUY7_VIBCH	VC_0371	Replicative DNA helicase	Vibrio cholerae serotype O1 (strain ATCC 39315 / El Tor Inaba N16961)	3 SV=1	834.51	0	12	tr|Q9KUY7|Q9KUY7_VIBCH	1.34318e+07	1.39652e+07	1.27611e+07	1.25191e+07	1.3136e+07	1.29725e+07	1.34318e+07	1.29725e+07	0.0450724	0.0248188	0.0501947	0.311162	0.351204
sp|Q9KNV2|AROB_VIBCH	aroB	3-dehydroquinate synthase	Vibrio cholerae serotype O1 (strain ATCC 39315 / El Tor Inaba N16961)	1 SV=2	701.87	0	8	sp|Q9KNV2|AROB_VIBCH	2.79109e+07	2.61006e+07	2.69875e+07	2.56399e+07	2.6101e+07	2.6154e+07	2.69875e+07	2.6101e+07	0.0335271	0.0108893	0.0481871	0.239462	0.276091
sp|Q9KP08|RPOA_VIBCH	rpoA	DNA-directed RNA polymerase subunit alpha	Vibrio cholerae serotype O1 (strain ATCC 39315 / El Tor Inaba N16961)	3 SV=1	2375.28	0	24	sp|Q9KP08|RPOA_VIBCH	6.03345e+08	6.10839e+08	6.06067e+08	5.71252e+08	5.87474e+08	5.86366e+08	6.06067e+08	5.86366e+08	0.00625211	0.0155805	0.0476758	0.151783	0.182208
sp|Q9KT93|LGUL_VIBCH	gloA	Probable lactoylglutathione lyase	Vibrio cholerae serotype O1 (strain ATCC 39315 / El Tor Inaba N16961)	3 SV=2	454.94	0	6	sp|Q9KT93|LGUL_VIBCH	1.14855e+07	1.08108e+07	1.16392e+07	1.11179e+07	1.14445e+07	1.11143e+07	1.14855e+07	1.11179e+07	0.0389564	0.0168914	0.0469375	0.827477	0.845383
sp|Q9KVT7|PURE_VIBCH	purE	N5-carboxyaminoimidazole ribonucleotide mutase	Vibrio cholerae serotype O1 (strain ATCC 39315 / El Tor Inaba N16961)	3 SV=1	340.99	0	3	sp|Q9KVT7|PURE_VIBCH	3.42508e+06	3.04327e+06	3.32768e+06	3.0806e+06	3.46414e+06	3.22237e+06	3.32768e+06	3.22237e+06	0.0607561	0.0595666	0.0463946	0.953689	0.958874
tr|Q9KVI3|Q9KVI3_VIBCH	VC_0163	Uncharacterized protein	Vibrio cholerae serotype O1 (strain ATCC 39315 / El Tor Inaba N16961)	4 SV=1	234.71	0	5	tr|Q9KVI3|Q9KVI3_VIBCH	1.75546e+07	2.23476e+07	2.15818e+07	2.05788e+07	2.20741e+07	2.09029e+07	2.15818e+07	2.09029e+07	0.125634	0.0371322	0.046116	0.600563	0.63369
sp|Q9KNY2|RLMB_VIBCH	rlmB	23S rRNA (guanosine-2'-O-)-methyltransferase RlmB	Vibrio cholerae serotype O1 (strain ATCC 39315 / El Tor Inaba N16961)	3 SV=1	712.4	0	12	sp|Q9KNY2|RLMB_VIBCH	1.74126e+07	1.79715e+07	1.75928e+07	1.72484e+07	1.67152e+07	1.70463e+07	1.75928e+07	1.70463e+07	0.0161533	0.0158334	0.0455318	0.206327	0.242116
tr|Q9KVH9|Q9KVH9_VIBCH	rep	ATP-dependent DNA helicase Rep	Vibrio cholerae serotype O1 (strain ATCC 39315 / El Tor Inaba N16961)	3 SV=1	53.77	0	1	tr|Q9KVH9|Q9KVH9_VIBCH	656983	539942	632552	613130	606622	657310	632552	613130	0.101244	0.0440769	0.0449921	0.645958	0.677402
sp|Q9KL54|Y3694_VIBCH	VC_A0894	Probable phosphatase VC_A0894	Vibrio cholerae serotype O1 (strain ATCC 39315 / El Tor Inaba N16961)	3 SV=1	544.52	0	9	sp|Q9KL54|Y3694_VIBCH	1.75937e+07	1.92409e+07	1.83981e+07	1.65629e+07	1.78348e+07	1.79712e+07	1.83981e+07	1.78348e+07	0.0447383	0.0444942	0.0448602	0.220826	0.257494
tr|Q9KPY5|Q9KPY5_VIBCH	purN	Phosphoribosylglycinamide formyltransferase	Vibrio cholerae serotype O1 (strain ATCC 39315 / El Tor Inaba N16961)	3 SV=1	285.07	0	4	tr|Q9KPY5|Q9KPY5_VIBCH	4.41564e+06	4.20786e+06	4.92646e+06	4.33612e+06	4.28447e+06	4.23722e+06	4.41564e+06	4.28447e+06	0.0818737	0.011542	0.0435084	0.316385	0.356555
tr|Q9KPC2|Q9KPC2_VIBCH	VC_2450	MazG protein	Vibrio cholerae serotype O1 (strain ATCC 39315 / El Tor Inaba N16961)	4 SV=1	18.08	0.00232342	1	tr|Q9KPC2|Q9KPC2_VIBCH	46555.3	52280.9	49255.3	59644.8	47795.1	42181.6	49255.3	47795.1	0.0580251	0.178756	0.0434165	0.991565	0.99246
tr|Q9KKZ0|Q9KKZ0_VIBCH	VC_A0960	GGDEF family protein	Vibrio cholerae serotype O1 (strain ATCC 39315 / El Tor Inaba N16961)	4 SV=1	160.76	0	5	tr|Q9KKZ0|Q9KKZ0_VIBCH	1.58163e+06	1.49421e+06	1.37455e+06	1.55729e+06	1.41071e+06	1.45027e+06	1.49421e+06	1.45027e+06	0.0700769	0.0514914	0.043058	0.897684	0.907499
sp|Q9KV38|COAA_VIBCH	coaA	Pantothenate kinase	Vibrio cholerae serotype O1 (strain ATCC 39315 / El Tor Inaba N16961)	3 SV=2	133.6	0	4	sp|Q9KV38|COAA_VIBCH	635377	643622	698999	551906	624918	657859	643622	624918	0.0524754	0.0886662	0.0425468	0.214269	0.250771
tr|Q9KLM6|Q9KLM6_VIBCH	VC_A0717	DNA helicase	Vibrio cholerae serotype O1 (strain ATCC 39315 / El Tor Inaba N16961)	4 SV=1	120.56	0	3	tr|Q9KLM6|Q9KLM6_VIBCH	708975	736332	667001	688790	781440	684987	708975	688790	0.049597	0.0760324	0.0416707	0.7122	0.741262
sp|Q9KV17|ORN_VIBCH	orn	Oligoribonuclease	Vibrio cholerae serotype O1 (strain ATCC 39315 / El Tor Inaba N16961)	3 SV=1	224.81	0	4	sp|Q9KV17|ORN_VIBCH	3.74735e+06	4.2634e+06	4.12287e+06	3.79913e+06	4.00607e+06	4.43558e+06	4.12287e+06	4.00607e+06	0.065964	0.0795652	0.0414607	0.886516	0.897837
tr|Q9KR08|Q9KR08_VIBCH	VC_1839	TolQ protein	Vibrio cholerae serotype O1 (strain ATCC 39315 / El Tor Inaba N16961)	3 SV=1	263.49	0	5	tr|Q9KR08|Q9KR08_VIBCH	1.08501e+07	1.02176e+07	1.07862e+07	9.67593e+06	1.04926e+07	1.08492e+07	1.07862e+07	1.04926e+07	0.0327933	0.0581745	0.0398155	0.523417	0.559202
tr|Q9KV14|Q9KV14_VIBCH	VC_0344	N-acetylmuramoyl-L-alanine amidase	Vibrio cholerae serotype O1 (strain ATCC 39315 / El Tor Inaba N16961)	4 SV=1	696.83	0	13	tr|Q9KV14|Q9KV14_VIBCH	1.23846e+07	1.21353e+07	1.19509e+07	1.12793e+07	1.25436e+07	1.18131e+07	1.21353e+07	1.18131e+07	0.0179033	0.0534299	0.0388203	0.53268	0.567459
tr|Q9KQU4|Q9KQU4_VIBCH	VC_1904	Leucine-responsive regulatory protein	Vibrio cholerae serotype O1 (strain ATCC 39315 / El Tor Inaba N16961)	4 SV=1	632.19	0	10	tr|Q9KQU4|Q9KQU4_VIBCH	1.13506e+08	1.22483e+08	1.16209e+08	1.26599e+08	1.09794e+08	1.13284e+08	1.16209e+08	1.13284e+08	0.0392248	0.0760836	0.0367752	0.861651	0.875861
sp|Q9KM09|Y3380_VIBCH	VC_A0580	Putative esterase VC_A0580	Vibrio cholerae serotype O1 (strain ATCC 39315 / El Tor Inaba N16961)	3 SV=2	90.45	0	3	sp|Q9KM09|Y3380_VIBCH	1.59275e+06	1.83301e+06	1.43839e+06	1.55292e+06	1.53415e+06	1.57789e+06	1.59275e+06	1.55292e+06	0.122648	0.0141097	0.0365284	0.581583	0.614177
tr|Q9KLA8|Q9KLA8_VIBCH	VC_A0838	Uncharacterized protein	Vibrio cholerae serotype O1 (strain ATCC 39315 / El Tor Inaba N16961)	4 SV=1	343.96	0	5	tr|Q9KLA8|Q9KLA8_VIBCH	1.28705e+07	1.52352e+07	1.44269e+07	1.43074e+07	1.40746e+07	1.31029e+07	1.44269e+07	1.40746e+07	0.0847755	0.0462009	0.0356726	0.67518	0.705047
sp|Q9KU96|ERPA_VIBCH	erpA	Iron-sulfur cluster insertion protein ErpA	Vibrio cholerae serotype O1 (strain ATCC 39315 / El Tor Inaba N16961)	3 SV=1	183.86	0	3	sp|Q9KU96|ERPA_VIBCH	1.16618e+07	1.14207e+07	1.16494e+07	1.13371e+07	1.17717e+07	1.1365e+07	1.16494e+07	1.1365e+07	0.0117302	0.0211706	0.0356626	0.788506	0.810044
tr|Q9KVK3|Q9KVK3_VIBCH	VC_0140	Uncharacterized protein	Vibrio cholerae serotype O1 (strain ATCC 39315 / El Tor Inaba N16961)	4 SV=1	41.53	0	1	tr|Q9KVK3|Q9KVK3_VIBCH	1.31188e+06	1.5038e+06	1.11327e+06	1.22118e+06	1.29557e+06	1.2806e+06	1.31188e+06	1.2806e+06	0.149103	0.0310825	0.0348149	0.740042	0.76772
tr|Q9KU70|Q9KU70_VIBCH	VC_0653	C-di-GMP phosphodiesterase A-related protein	Vibrio cholerae serotype O1 (strain ATCC 39315 / El Tor Inaba N16961)	1 SV=1	631.61	0	13	tr|Q9KU70|Q9KU70_VIBCH	8.46615e+06	7.83214e+06	8.06299e+06	8.29691e+06	7.87211e+06	7.63868e+06	8.06299e+06	7.87211e+06	0.0395158	0.042052	0.0345654	0.552987	0.586557
tr|Q9KT24|Q9KT24_VIBCH	VC_1081	Response regulator	Vibrio cholerae serotype O1 (strain ATCC 39315 / El Tor Inaba N16961)	4 SV=1	421.22	0	9	tr|Q9KT24|Q9KT24_VIBCH	1.23358e+07	1.19454e+07	1.17534e+07	1.47124e+07	1.16715e+07	1.13071e+07	1.19454e+07	1.16715e+07	0.0247087	0.148824	0.0334643	0.624062	0.655368
tr|Q9KVR1|Q9KVR1_VIBCH	VC_0078	Ferritin	Vibrio cholerae serotype O1 (strain ATCC 39315 / El Tor Inaba N16961)	1 SV=1	971.34	0	8	tr|Q9KVR1|Q9KVR1_VIBCH	1.01118e+08	1.01802e+08	9.81041e+07	9.53907e+07	9.88062e+07	1.02237e+08	1.01118e+08	9.88062e+07	0.019609	0.0346441	0.0333691	0.631191	0.662542
tr|Q9KUC8|Q9KUC8_VIBCH	pcnB	Poly(A) polymerase I	Vibrio cholerae serotype O1 (strain ATCC 39315 / El Tor Inaba N16961)	3 SV=1	930.69	0	18	tr|Q9KUC8|Q9KUC8_VIBCH	1.84893e+07	2.11307e+07	1.96885e+07	1.88723e+07	1.92428e+07	2.05655e+07	1.96885e+07	1.92428e+07	0.0668977	0.0455052	0.033035	0.836131	0.853046
tr|Q9KSA6|Q9KSA6_VIBCH	VC_1353	GGDEF family protein	Vibrio cholerae serotype O1 (strain ATCC 39315 / El Tor Inaba N16961)	4 SV=1	218.22	0	5	tr|Q9KSA6|Q9KSA6_VIBCH	1.07191e+06	1.01656e+06	1.02577e+06	1.06115e+06	1.00314e+06	942592	1.02577e+06	1.00314e+06	0.028569	0.0591462	0.0321708	0.400333	0.44196
tr|Q9KUM5|Q9KUM5_VIBCH	VC_0490	Uncharacterized protein	Vibrio cholerae serotype O1 (strain ATCC 39315 / El Tor Inaba N16961)	4 SV=1	1485.68	0	26	tr|Q9KUM5|Q9KUM5_VIBCH	3.90554e+07	4.05642e+07	3.82366e+07	3.76226e+07	3.92196e+07	3.82036e+07	3.90554e+07	3.82036e+07	0.0300553	0.0210773	0.0318117	0.454552	0.494437
tr|Q9KVI2|Q9KVI2_VIBCH	VC_0164	Multidrug resistance protein, putative	Vibrio cholerae serotype O1 (strain ATCC 39315 / El Tor Inaba N16961)	4 SV=1	931.07	0	17	tr|Q9KVI2|Q9KVI2_VIBCH	4.53402e+07	4.09077e+07	4.29509e+07	4.20234e+07	4.13432e+07	4.2338e+07	4.29509e+07	4.20234e+07	0.0515137	0.012134	0.031496	0.477614	0.516484
sp|Q9KST5|TRPC_VIBCH	trpCF	Tryptophan biosynthesis protein TrpCF	Vibrio cholerae serotype O1 (strain ATCC 39315 / El Tor Inaba N16961)	3 SV=1	176.94	0	4	sp|Q9KST5|TRPC_VIBCH	2.46676e+06	2.32414e+06	2.3906e+06	2.33915e+06	2.52079e+06	2.22485e+06	2.3906e+06	2.33915e+06	0.0298111	0.063194	0.0313893	0.735411	0.763987
sp|P52022|DPO3A_VIBCH	dnaE	DNA polymerase III subunit alpha	Vibrio cholerae serotype O1 (strain ATCC 39315 / El Tor Inaba N16961)	3 SV=3	304.7	0	10	sp|P52022|DPO3A_VIBCH	5.07649e+06	3.87148e+06	4.19475e+06	4.14309e+06	4.1052e+06	3.96842e+06	4.19475e+06	4.1052e+06	0.142368	0.0225633	0.0311313	0.388088	0.430153
tr|Q9KR97|Q9KR97_VIBCH	VC_1745	Succinate-semialdehyde dehydrogenase	Vibrio cholerae serotype O1 (strain ATCC 39315 / El Tor Inaba N16961)	3 SV=1	505.48	0	9	tr|Q9KR97|Q9KR97_VIBCH	4.86987e+06	4.81916e+06	4.96626e+06	4.804e+06	4.76766e+06	4.70957e+06	4.86987e+06	4.76766e+06	0.0152967	0.0100054	0.0306025	0.357602	0.399758
tr|Q9KUW1|Q9KUW1_VIBCH	VC_0398	MSHA biogenesis protein MshH	Vibrio cholerae serotype O1 (strain ATCC 39315 / El Tor Inaba N16961)	4 SV=1	40.53	0	1	tr|Q9KUW1|Q9KUW1_VIBCH	53242	61506.8	63064.2	60341.6	54755.4	73335.8	61506.8	60341.6	0.0890662	0.151775	0.0275934	0.562333	0.596186
sp|Q9KTF4|RLPA_VIBCH	VC_0948	RlpA-like lipoprotein	Vibrio cholerae serotype O1 (strain ATCC 39315 / El Tor Inaba N16961)	3 SV=1	336.41	0	6	sp|Q9KTF4|RLPA_VIBCH	3.94007e+06	3.85724e+06	4.0204e+06	3.63036e+06	3.86553e+06	3.99418e+06	3.94007e+06	3.86553e+06	0.0207105	0.0481695	0.0275546	0.443674	0.483315
sp|Q9KUJ0|TRUD_VIBCH	truD	tRNA pseudouridine synthase D	Vibrio cholerae serotype O1 (strain ATCC 39315 / El Tor Inaba N16961)	3 SV=1	324.49	0	6	sp|Q9KUJ0|TRUD_VIBCH	6.53246e+06	6.14323e+06	6.04065e+06	5.92587e+06	6.02827e+06	6.26693e+06	6.14323e+06	6.02827e+06	0.0415876	0.0288135	0.0272529	0.467461	0.507235
sp|Q9KSX2|HIS8_VIBCH	hisC	Histidinol-phosphate aminotransferase	Vibrio cholerae serotype O1 (strain ATCC 39315 / El Tor Inaba N16961)	3 SV=1	328.15	0	6	sp|Q9KSX2|HIS8_VIBCH	5.74776e+06	5.62554e+06	6.5979e+06	5.64394e+06	5.60656e+06	5.90346e+06	5.74776e+06	5.64394e+06	0.0884158	0.0282807	0.0262954	0.408512	0.44987
sp|Q9KSZ6|SYS_VIBCH	serS	Serine--tRNA ligase	Vibrio cholerae serotype O1 (strain ATCC 39315 / El Tor Inaba N16961)	3 SV=1	1968.21	0	23	sp|Q9KSZ6|SYS_VIBCH	1.55508e+08	1.6063e+08	1.53855e+08	1.50797e+08	1.5405e+08	1.52884e+08	1.55508e+08	1.52884e+08	0.0225491	0.0108027	0.0245441	0.369896	0.41267
sp|Q9KQA7|GCH1L_VIBCH	VC_2093	GTP cyclohydrolase 1 type 2 homolog	Vibrio cholerae serotype O1 (strain ATCC 39315 / El Tor Inaba N16961)	3 SV=2	111.79	0	3	sp|Q9KQA7|GCH1L_VIBCH	2.49919e+06	2.42792e+06	2.23655e+06	2.31305e+06	2.38784e+06	2.40871e+06	2.42792e+06	2.38784e+06	0.056878	0.0212242	0.0240154	0.867702	0.881608
sp|Q9KNY5|RL4_VIBCH	rplD	50S ribosomal protein L4	Vibrio cholerae serotype O1 (strain ATCC 39315 / El Tor Inaba N16961)	3 SV=1	880.1	0	10	sp|Q9KNY5|RL4_VIBCH	2.13095e+08	2.17242e+08	2.02164e+08	1.876e+08	2.09707e+08	2.11865e+08	2.13095e+08	2.09707e+08	0.0369467	0.0661381	0.0231201	0.415484	0.456867
tr|Q9KLV2|Q9KLV2_VIBCH	VC_A0639	AcrA/AcrE family protein	Vibrio cholerae serotype O1 (strain ATCC 39315 / El Tor Inaba N16961)	4 SV=1	476.3	0	9	tr|Q9KLV2|Q9KLV2_VIBCH	1.52474e+07	1.6704e+07	1.62548e+07	1.60095e+07	1.68963e+07	1.59027e+07	1.62548e+07	1.60095e+07	0.0464195	0.0335251	0.0219359	0.739587	0.767607
tr|Q9KR15|Q9KR15_VIBCH	VC_1832	Uncharacterized protein	Vibrio cholerae serotype O1 (strain ATCC 39315 / El Tor Inaba N16961)	4 SV=1	113.56	0	2	tr|Q9KR15|Q9KR15_VIBCH	2.25912e+06	2.1423e+06	2.25483e+06	2.18356e+06	2.53181e+06	2.22149e+06	2.25483e+06	2.22149e+06	0.029856	0.0826255	0.0214901	0.442611	0.48263
sp|Q9KNQ9|RRAA_VIBCH	rraA	Regulator of ribonuclease activity A	Vibrio cholerae serotype O1 (strain ATCC 39315 / El Tor Inaba N16961)	3 SV=1	208.77	0	4	sp|Q9KNQ9|RRAA_VIBCH	5.30025e+07	5.52512e+07	5.26252e+07	5.22377e+07	5.23754e+07	4.84457e+07	5.30025e+07	5.22377e+07	0.0264757	0.0437116	0.0209667	0.197651	0.232789
tr|Q9KRG5|Q9KRG5_VIBCH	VC_1677	Phage shock protein B	Vibrio cholerae serotype O1 (strain ATCC 39315 / El Tor Inaba N16961)	4 SV=1	88.55	0	1	tr|Q9KRG5|Q9KRG5_VIBCH	6.34553e+06	7.46439e+06	6.88091e+06	6.78215e+06	6.78102e+06	7.39353e+06	6.88091e+06	6.78215e+06	0.0811374	0.0505768	0.0208583	0.793491	0.814411
tr|Q9KQC5|Q9KQC5_VIBCH	VC_2075	Histidine triad family protein	Vibrio cholerae serotype O1 (strain ATCC 39315 / El Tor Inaba N16961)	4 SV=1	207.43	0	2	tr|Q9KQC5|Q9KQC5_VIBCH	1.69482e+06	1.71428e+06	1.80938e+06	1.64723e+06	1.72882e+06	1.69022e+06	1.71428e+06	1.69022e+06	0.03524	0.0241681	0.0203905	0.390179	0.432256
sp|Q9KPW1|SKP_VIBCH	skp	Chaperone protein Skp	Vibrio cholerae serotype O1 (strain ATCC 39315 / El Tor Inaba N16961)	3 SV=1	684.96	0	9	sp|Q9KPW1|SKP_VIBCH	1.24944e+08	1.26253e+08	1.28793e+08	1.12956e+08	1.26101e+08	1.24492e+08	1.26253e+08	1.24492e+08	0.0154497	0.0591687	0.0202669	0.282845	0.320876
sp|Q9KPK1|RRAAH_VIBCH	VC_2366	Putative 4-hydroxy-4-methyl-2-oxoglutarate aldolase	Vibrio cholerae serotype O1 (strain ATCC 39315 / El Tor Inaba N16961)	1 SV=2	486.58	0	7	sp|Q9KPK1|RRAAH_VIBCH	1.65971e+07	1.73958e+07	1.59789e+07	1.76299e+07	1.63689e+07	1.62228e+07	1.65971e+07	1.63689e+07	0.0426478	0.0462153	0.0199704	0.903045	0.912503
sp|Q9KQG2|DHAS1_VIBCH	asd1	Aspartate-semialdehyde dehydrogenase 1	Vibrio cholerae serotype O1 (strain ATCC 39315 / El Tor Inaba N16961)	1 SV=1	1492.63	0	15	sp|Q9KQG2|DHAS1_VIBCH	1.81012e+08	1.72336e+08	1.72884e+08	1.69648e+08	1.70562e+08	1.7603e+08	1.72884e+08	1.70562e+08	0.0276977	0.0200542	0.0195115	0.539458	0.573578
tr|Q9KMW7|Q9KMW7_VIBCH	VC_A0199	Uncharacterized protein	Vibrio cholerae serotype O1 (strain ATCC 39315 / El Tor Inaba N16961)	4 SV=1	556.07	0	15	tr|Q9KMW7|Q9KMW7_VIBCH	8.93307e+06	9.12753e+06	9.04565e+06	8.92898e+06	8.90266e+06	9.22533e+06	9.04565e+06	8.92898e+06	0.0108057	0.0198667	0.0187295	0.945133	0.951229
sp|Q9KUS2|RSMA_VIBCH	rsmA	Ribosomal RNA small subunit methyltransferase A	Vibrio cholerae serotype O1 (strain ATCC 39315 / El Tor Inaba N16961)	3 SV=2	59.92	0	2	sp|Q9KUS2|RSMA_VIBCH	4.53223e+06	4.80304e+06	4.54301e+06	4.47923e+06	4.48983e+06	4.87583e+06	4.54301e+06	4.48983e+06	0.0331463	0.048966	0.0169873	0.941523	0.948792
sp|Q9KQ25|RF1_VIBCH	prfA	Peptide chain release factor 1	Vibrio cholerae serotype O1 (strain ATCC 39315 / El Tor Inaba N16961)	3 SV=1	734.53	0	7	sp|Q9KQ25|RF1_VIBCH	1.48636e+07	1.46716e+07	1.47711e+07	1.57242e+07	1.46032e+07	1.44548e+07	1.47711e+07	1.46032e+07	0.00650175	0.0464921	0.0164904	0.771888	0.795551
sp|Q9KUZ2|RS6_VIBCH	rpsF	30S ribosomal protein S6	Vibrio cholerae serotype O1 (strain ATCC 39315 / El Tor Inaba N16961)	3 SV=1	917.86	0	8	sp|Q9KUZ2|RS6_VIBCH	1.74144e+08	1.69485e+08	1.72626e+08	1.49032e+08	1.70727e+08	1.72975e+08	1.72626e+08	1.70727e+08	0.0138059	0.0805034	0.01596	0.337576	0.378515
sp|Q9KN37|RBSA_VIBCH	rbsA	Ribose import ATP-binding protein RbsA	Vibrio cholerae serotype O1 (strain ATCC 39315 / El Tor Inaba N16961)	3 SV=1	73.22	0	1	sp|Q9KN37|RBSA_VIBCH	549683	398654	452757	447844	444740	495101	452757	447844	0.163843	0.0610144	0.0157416	0.981902	0.98412
sp|Q9KUR2|TRMB_VIBCH	trmB	tRNA (guanine-N(7)-)-methyltransferase	Vibrio cholerae serotype O1 (strain ATCC 39315 / El Tor Inaba N16961)	3 SV=1	246	0	4	sp|Q9KUR2|TRMB_VIBCH	3.10975e+06	3.38525e+06	3.24646e+06	3.21263e+06	3.31652e+06	3.15993e+06	3.24646e+06	3.21263e+06	0.0424231	0.0246706	0.0151118	0.887403	0.897924
tr|Q9KN25|Q9KN25_VIBCH	VC_A0141	C4-dicarboxylate transport sensor protein, putative	Vibrio cholerae serotype O1 (strain ATCC 39315 / El Tor Inaba N16961)	4 SV=1	57.45	0	2	tr|Q9KN25|Q9KN25_VIBCH	500093	541923	505868	521668	500869	486156	505868	500869	0.0439343	0.0354803	0.0143256	0.508789	0.545412
sp|Q9KUR9|LPTD_VIBCH	lptD	LPS-assembly protein LptD	Vibrio cholerae serotype O1 (strain ATCC 39315 / El Tor Inaba N16961)	3 SV=2	1188.11	0	21	sp|Q9KUR9|LPTD_VIBCH	2.12307e+07	2.41773e+07	2.27228e+07	1.92811e+07	2.286e+07	2.24986e+07	2.27228e+07	2.24986e+07	0.0648744	0.091442	0.0143076	0.400722	0.44217
tr|Q9KM60|Q9KM60_VIBCH	VC_A0528	Ribosome biogenesis GTPase A	Vibrio cholerae serotype O1 (strain ATCC 39315 / El Tor Inaba N16961)	3 SV=1	599.95	0	10	tr|Q9KM60|Q9KM60_VIBCH	1.16837e+07	1.18823e+07	1.14698e+07	1.05741e+07	1.16579e+07	1.15725e+07	1.16837e+07	1.15725e+07	0.0176626	0.0534789	0.0137938	0.355525	0.397836
tr|Q9KNS7|Q9KNS7_VIBCH	VC_2654	Uncharacterized protein	Vibrio cholerae serotype O1 (strain ATCC 39315 / El Tor Inaba N16961)	4 SV=1	411.97	0	6	tr|Q9KNS7|Q9KNS7_VIBCH	1.93169e+07	2.11496e+07	2.11418e+07	1.94924e+07	2.09512e+07	2.18618e+07	2.11418e+07	2.09512e+07	0.0514129	0.0575491	0.0130617	0.812473	0.831203
tr|Q9KS54|Q9KS54_VIBCH	VC_1406	Methyl-accepting chemotaxis protein	Vibrio cholerae serotype O1 (strain ATCC 39315 / El Tor Inaba N16961)	4 SV=1	482.99	0	8	tr|Q9KS54|Q9KS54_VIBCH	4.0064e+06	3.5916e+06	3.82807e+06	4.2567e+06	3.72173e+06	3.79375e+06	3.82807e+06	3.79375e+06	0.0546332	0.0739841	0.0129928	0.581159	0.614091
tr|Q9KKJ3|Q9KKJ3_VIBCH	VC_A1114	ParB family protein	Vibrio cholerae serotype O1 (strain ATCC 39315 / El Tor Inaba N16961)	4 SV=1	564.41	0	12	tr|Q9KKJ3|Q9KKJ3_VIBCH	2.31341e+07	2.35524e+07	2.35315e+07	2.1621e+07	2.37629e+07	2.33256e+07	2.35315e+07	2.33256e+07	0.0100705	0.0494135	0.0126804	0.538074	0.572381
sp|Q9KVX4|RECF_VIBCH	recF	DNA replication and repair protein RecF	Vibrio cholerae serotype O1 (strain ATCC 39315 / El Tor Inaba N16961)	3 SV=1	15.44	0.00462749	1	sp|Q9KVX4|RECF_VIBCH	196441	181910	201919	159430	194761	233388	196441	194761	0.0534587	0.188867	0.0123937	0.988674	0.990013
sp|P0C6Q6|OMPU_VIBCH	ompU	Outer membrane protein U	Vibrio cholerae serotype O1 (strain ATCC 39315 / El Tor Inaba N16961)	3 SV=1	6121.42	0	18	sp|P0C6Q6|OMPU_VIBCH	1.6977e+10	1.88708e+10	1.69042e+10	1.69204e+10	1.65611e+10	1.68366e+10	1.6977e+10	1.68366e+10	0.06341	0.0112079	0.0119819	0.281934	0.320498
tr|Q9KLT3|Q9KLT3_VIBCH	VC_A0658	Methyl-accepting chemotaxis protein	Vibrio cholerae serotype O1 (strain ATCC 39315 / El Tor Inaba N16961)	4 SV=1	498.28	0	6	tr|Q9KLT3|Q9KLT3_VIBCH	7.01673e+06	6.2615e+06	6.01722e+06	5.46058e+06	6.57419e+06	6.20985e+06	6.2615e+06	6.20985e+06	0.0810138	0.0933619	0.0119496	0.409466	0.450473
sp|Q9KRC7|MUKE_VIBCH	mukE	Chromosome partition protein MukE	Vibrio cholerae serotype O1 (strain ATCC 39315 / El Tor Inaba N16961)	3 SV=3	151.52	0	5	sp|Q9KRC7|MUKE_VIBCH	1.25036e+06	1.03974e+06	1.36204e+06	1.24151e+06	1.17139e+06	1.30708e+06	1.25036e+06	1.24151e+06	0.134438	0.0547273	0.0102512	0.763152	0.789112
tr|Q9KN57|Q9KN57_VIBCH	VC_A0108	Uncharacterized protein	Vibrio cholerae serotype O1 (strain ATCC 39315 / El Tor Inaba N16961)	1 SV=1	241.67	0	5	tr|Q9KN57|Q9KN57_VIBCH	2.2761e+06	2.54117e+06	2.46619e+06	1.94383e+06	2.99314e+06	2.4502e+06	2.46619e+06	2.4502e+06	0.0562785	0.213111	0.00938593	0.99857	0.99857
tr|Q9KV62|Q9KV62_VIBCH	VC_0295	Acetyl-CoA carboxylase, biotin carboxylase	Vibrio cholerae serotype O1 (strain ATCC 39315 / El Tor Inaba N16961)	4 SV=1	1946.73	0	23	tr|Q9KV62|Q9KV62_VIBCH	1.95766e+08	1.9702e+08	1.99083e+08	1.89698e+08	1.97996e+08	1.95867e+08	1.9702e+08	1.95867e+08	0.00849013	0.0221567	0.0084622	0.614659	0.647025
sp|Q9KVQ6|UBIE_VIBCH	ubiE	Ubiquinone/menaquinone biosynthesis C-methyltransferase UbiE	Vibrio cholerae serotype O1 (strain ATCC 39315 / El Tor Inaba N16961)	3 SV=1	209.27	0	6	sp|Q9KVQ6|UBIE_VIBCH	7.16136e+06	7.186e+06	7.03859e+06	6.46556e+06	7.12277e+06	7.15315e+06	7.16136e+06	7.12277e+06	0.0110764	0.0561927	0.00779447	0.425334	0.466082
sp|Q9KUZ0|RS18_VIBCH	rpsR	30S ribosomal protein S18	Vibrio cholerae serotype O1 (strain ATCC 39315 / El Tor Inaba N16961)	3 SV=1	282.15	0	4	sp|Q9KUZ0|RS18_VIBCH	9.57111e+07	1.02392e+08	1.02546e+08	9.30384e+07	1.0188e+08	1.08566e+08	1.02392e+08	1.0188e+08	0.0389401	0.0769922	0.00723128	0.875023	0.887421
tr|Q9KLL4|Q9KLL4_VIBCH	VC_A0729	Uncharacterized protein	Vibrio cholerae serotype O1 (strain ATCC 39315 / El Tor Inaba N16961)	4 SV=1	408.6	0	7	tr|Q9KLL4|Q9KLL4_VIBCH	7.59773e+06	8.43626e+06	8.032e+06	7.70938e+06	8.04459e+06	7.99871e+06	8.032e+06	7.99871e+06	0.0522752	0.0229541	0.00599229	0.747074	0.774653
tr|Q9KSJ8|Q9KSJ8_VIBCH	gyrA	DNA gyrase subunit A	Vibrio cholerae serotype O1 (strain ATCC 39315 / El Tor Inaba N16961)	3 SV=1	3535.81	0	44	tr|Q9KSJ8|Q9KSJ8_VIBCH	2.85615e+08	2.985e+08	2.78317e+08	2.86591e+08	2.84497e+08	2.84088e+08	2.85615e+08	2.84497e+08	0.0355485	0.00470988	0.00565412	0.79608	0.815936
sp|Q9KL72|SDHD_VIBCH	dsdA	Probable D-serine dehydratase	Vibrio cholerae serotype O1 (strain ATCC 39315 / El Tor Inaba N16961)	3 SV=1	63.42	0	1	sp|Q9KL72|SDHD_VIBCH	274816	171808	246263	237186	245444	271876	246263	245444	0.23026	0.0720512	0.00480765	0.440941	0.481519
tr|Q9KSX6|Q9KSX6_VIBCH	VC_1130	DNA-binding protein	Vibrio cholerae serotype O1 (strain ATCC 39315 / El Tor Inaba N16961)	1 SV=1	1104.45	0	12	tr|Q9KSX6|Q9KSX6_VIBCH	3.28746e+08	3.49381e+08	3.3659e+08	3.38996e+08	3.26539e+08	3.35523e+08	3.3659e+08	3.35523e+08	0.030794	0.019264	0.00457912	0.67071	0.701039
sp|Q9KU89|GREA_VIBCH	greA	Transcription elongation factor GreA	Vibrio cholerae serotype O1 (strain ATCC 39315 / El Tor Inaba N16961)	3 SV=2	342.5	0	7	sp|Q9KU89|GREA_VIBCH	2.7136e+07	3.00406e+07	2.79516e+07	2.76716e+07	2.81171e+07	2.78749e+07	2.79516e+07	2.78749e+07	0.052795	0.00799798	0.00396574	0.655764	0.686779
sp|Q9KKM4|PDXH_VIBCH	pdxH	Pyridoxine/pyridoxamine 5'-phosphate oxidase	Vibrio cholerae serotype O1 (strain ATCC 39315 / El Tor Inaba N16961)	3 SV=1	314.62	0	5	sp|Q9KKM4|PDXH_VIBCH	7.48448e+06	8.28371e+06	7.62624e+06	6.94702e+06	7.60635e+06	8.03117e+06	7.62624e+06	7.60635e+06	0.0546854	0.0725653	0.00376766	0.496924	0.535539
sp|Q9KS33|POTA_VIBCH	potA	Spermidine/putrescine import ATP-binding protein PotA	Vibrio cholerae serotype O1 (strain ATCC 39315 / El Tor Inaba N16961)	3 SV=1	748.9	0	10	sp|Q9KS33|POTA_VIBCH	3.47122e+07	4.05243e+07	3.54457e+07	3.2618e+07	3.69092e+07	3.53605e+07	3.54457e+07	3.53605e+07	0.0857908	0.0621547	0.00347348	0.380855	0.423405
tr|Q9KLE7|Q9KLE7_VIBCH	VC_A0799	Uncharacterized protein	Vibrio cholerae serotype O1 (strain ATCC 39315 / El Tor Inaba N16961)	4 SV=1	64.31	0	1	tr|Q9KLE7|Q9KLE7_VIBCH	275049	379350	296851	385828	296255	289665	296851	296255	0.173504	0.165841	0.00290368	0.850805	0.866424
sp|Q9KNM2|SPOT_VIBCH	spoT	Guanosine-3',5'-bis(diphosphate) 3'-pyrophosphohydrolase	Vibrio cholerae serotype O1 (strain ATCC 39315 / El Tor Inaba N16961)	1 SV=1	448.86	0	12	sp|Q9KNM2|SPOT_VIBCH	7.84205e+06	7.34377e+06	7.29067e+06	7.46487e+06	7.23826e+06	7.33026e+06	7.34377e+06	7.33026e+06	0.0405988	0.015518	0.00265624	0.564323	0.59801
tr|Q9KP52|Q9KP52_VIBCH	VC_2524	Uncharacterized protein	Vibrio cholerae serotype O1 (strain ATCC 39315 / El Tor Inaba N16961)	1 SV=1	143.32	0	2	tr|Q9KP52|Q9KP52_VIBCH	1.60975e+06	1.80991e+06	1.67619e+06	1.7363e+06	1.67332e+06	1.61376e+06	1.67619e+06	1.67332e+06	0.0600185	0.036597	0.00247627	0.753525	0.780612
tr|Q9KR13|Q9KR13_VIBCH	VC_1834	Uncharacterized protein	Vibrio cholerae serotype O1 (strain ATCC 39315 / El Tor Inaba N16961)	4 SV=1	399.11	0	8	tr|Q9KR13|Q9KR13_VIBCH	1.78647e+07	1.97254e+07	1.94493e+07	1.79977e+07	1.94242e+07	1.95265e+07	1.94493e+07	1.94242e+07	0.0528121	0.0450238	0.00186371	0.97539	0.978034
tr|Q9KT64|Q9KT64_VIBCH	VC_1041	Phosphotyrosine protein phosphatase	Vibrio cholerae serotype O1 (strain ATCC 39315 / El Tor Inaba N16961)	4 SV=1	98.57	0	3	tr|Q9KT64|Q9KT64_VIBCH	1.26817e+06	1.6298e+06	1.27168e+06	1.27091e+06	1.13415e+06	1.30765e+06	1.27168e+06	1.27091e+06	0.149497	0.0738745	0.000872895	0.222618	0.259448
tr|Q9KVC2|Q9KVC2_VIBCH	VC_0224	Lipopolysaccharide biosynthesis glycosyltransferase, putative	Vibrio cholerae serotype O1 (strain ATCC 39315 / El Tor Inaba N16961)	4 SV=1	203.53	0	6	tr|Q9KVC2|Q9KVC2_VIBCH	1.89605e+06	1.80072e+06	1.87799e+06	1.87848e+06	1.89352e+06	1.80434e+06	1.87799e+06	1.87848e+06	0.0272505	0.0256856	-0.000374806	0.992131	0.992578
tr|Q9KP10|Q9KP10_VIBCH	VC_2569	Uncharacterized protein	Vibrio cholerae serotype O1 (strain ATCC 39315 / El Tor Inaba N16961)	4 SV=1	182.95	0	3	tr|Q9KP10|Q9KP10_VIBCH	1.38307e+06	1.43404e+06	1.39536e+06	1.0892e+06	1.52821e+06	1.39683e+06	1.39536e+06	1.39683e+06	0.0189439	0.168394	-0.00151055	0.532586	0.567459
tr|Q9KUG1|Q9KUG1_VIBCH	ffh	Signal recognition particle protein	Vibrio cholerae serotype O1 (strain ATCC 39315 / El Tor Inaba N16961)	3 SV=1	930.97	0	15	tr|Q9KUG1|Q9KUG1_VIBCH	3.08245e+07	3.03494e+07	2.84185e+07	3.0399e+07	3.16548e+07	3.03153e+07	3.03494e+07	3.0399e+07	0.0426695	0.0243705	-0.00235583	0.397425	0.439186
tr|Q9KM26|Q9KM26_VIBCH	VC_A0563	NAD(P) transhydrogenase subunit alpha	Vibrio cholerae serotype O1 (strain ATCC 39315 / El Tor Inaba N16961)	3 SV=1	2099.76	0	25	tr|Q9KM26|Q9KM26_VIBCH	1.15648e+08	1.19214e+08	1.1698e+08	1.16169e+08	1.21141e+08	1.17206e+08	1.1698e+08	1.17206e+08	0.0153606	0.0221983	-0.0027812	0.7949	0.815103
tr|Q9KUA1|Q9KUA1_VIBCH	VC_0622	Histidine kinase	Vibrio cholerae serotype O1 (strain ATCC 39315 / El Tor Inaba N16961)	4 SV=1	736.81	0	18	tr|Q9KUA1|Q9KUA1_VIBCH	9.02935e+06	8.74686e+06	8.09385e+06	9.1087e+06	8.76503e+06	8.29363e+06	8.74686e+06	8.76503e+06	0.0556424	0.0469133	-0.00299337	0.792563	0.813835
tr|Q9KKX2|Q9KKX2_VIBCH	VC_A0978	Amino acid ABC transporter, periplasmic amino acid-binding protein, putative	Vibrio cholerae serotype O1 (strain ATCC 39315 / El Tor Inaba N16961)	4 SV=1	180.74	0	3	tr|Q9KKX2|Q9KKX2_VIBCH	1.12625e+07	1.08728e+07	1.08745e+07	1.30445e+07	1.09073e+07	9.98943e+06	1.08745e+07	1.09073e+07	0.020407	0.138553	-0.0043432	0.766908	0.792258
tr|Q9KMZ8|Q9KMZ8_VIBCH	VC_A0168	Uncharacterized protein	Vibrio cholerae serotype O1 (strain ATCC 39315 / El Tor Inaba N16961)	4 SV=1	103.01	0	2	tr|Q9KMZ8|Q9KMZ8_VIBCH	972209	936656	1.02992e+06	975339	973884	1.00868e+06	972209	975339	0.0480463	0.0199626	-0.00463724	0.844304	0.860593
tr|Q9KU99|Q9KU99_VIBCH	VC_0624	Uncharacterized protein	Vibrio cholerae serotype O1 (strain ATCC 39315 / El Tor Inaba N16961)	4 SV=1	67.57	0	1	tr|Q9KU99|Q9KU99_VIBCH	672836	705178	635870	614386	676219	738503	672836	676219	0.051661	0.0917526	-0.00723406	0.92351	0.931486
sp|Q9KKZ4|VDCA_VIBCH	vdcA	Diguanylate cyclase VdcA	Vibrio cholerae serotype O1 (strain ATCC 39315 / El Tor Inaba N16961)	1 SV=1	383.88	0	6	sp|Q9KKZ4|VDCA_VIBCH	3.49576e+06	3.54239e+06	3.4018e+06	3.92148e+06	3.5153e+06	3.40522e+06	3.49576e+06	3.5153e+06	0.0205776	0.0752391	-0.00804228	0.444335	0.483797
tr|Q9KSC1|Q9KSC1_VIBCH	VC_1337	Citrate synthase	Vibrio cholerae serotype O1 (strain ATCC 39315 / El Tor Inaba N16961)	3 SV=1	462.49	0	8	tr|Q9KSC1|Q9KSC1_VIBCH	7.25476e+06	6.97752e+06	7.4333e+06	9.24026e+06	7.22891e+06	7.30068e+06	7.25476e+06	7.30068e+06	0.0318016	0.144019	-0.00910166	0.277585	0.316202
sp|Q9KLK6|LUXP_VIBCH	luxP	Autoinducer 2-binding periplasmic protein LuxP	Vibrio cholerae serotype O1 (strain ATCC 39315 / El Tor Inaba N16961)	3 SV=1	399.41	0	7	sp|Q9KLK6|LUXP_VIBCH	7.8577e+06	7.75888e+06	7.38198e+06	8.24108e+06	7.81004e+06	7.47011e+06	7.75888e+06	7.81004e+06	0.0327463	0.0492809	-0.00948125	0.576851	0.610703
tr|Q9KT25|Q9KT25_VIBCH	VC_1080	Uncharacterized protein	Vibrio cholerae serotype O1 (strain ATCC 39315 / El Tor Inaba N16961)	4 SV=1	102.53	0	2	tr|Q9KT25|Q9KT25_VIBCH	1.96668e+06	1.88366e+06	1.85533e+06	2.09014e+06	1.89634e+06	1.87316e+06	1.88366e+06	1.89634e+06	0.0304284	0.0609997	-0.00968129	0.547096	0.581142
tr|Q9KL13|Q9KL13_VIBCH	VC_A0936	Uncharacterized protein	Vibrio cholerae serotype O1 (strain ATCC 39315 / El Tor Inaba N16961)	4 SV=1	29.96	0.000481232	1	tr|Q9KL13|Q9KL13_VIBCH	429331	515113	448964	424162	455750	452110	448964	452110	0.0967638	0.0389245	-0.0100741	0.467333	0.507235
sp|Q9KNV7|SYW_VIBCH	trpS	Tryptophan--tRNA ligase	Vibrio cholerae serotype O1 (strain ATCC 39315 / El Tor Inaba N16961)	1 SV=2	626.44	0	11	sp|Q9KNV7|SYW_VIBCH	2.33526e+07	2.45465e+07	2.28626e+07	2.34749e+07	2.44304e+07	2.35512e+07	2.33526e+07	2.35512e+07	0.0367188	0.0222942	-0.0122218	0.762372	0.788673
tr|Q9KL58|Q9KL58_VIBCH	VC_A0890	Glyoxylase I family protein	Vibrio cholerae serotype O1 (strain ATCC 39315 / El Tor Inaba N16961)	4 SV=1	173.66	0	4	tr|Q9KL58|Q9KL58_VIBCH	1.79541e+06	1.79446e+06	1.77879e+06	1.80984e+06	1.80682e+06	1.85903e+06	1.79446e+06	1.80984e+06	0.00521534	0.0160586	-0.0123178	0.472774	0.511749
sp|Q9KQQ6|FOLD_VIBCH	folD	Bifunctional protein FolD	Vibrio cholerae serotype O1 (strain ATCC 39315 / El Tor Inaba N16961)	3 SV=2	466.79	0	10	sp|Q9KQQ6|FOLD_VIBCH	1.9433e+07	2.24629e+07	1.95795e+07	2.02818e+07	1.97522e+07	1.92629e+07	1.95795e+07	1.97522e+07	0.0833807	0.0257814	-0.0126669	0.501129	0.538762
tr|Q9KRY9|Q9KRY9_VIBCH	VC_1494	Aminopeptidase N	Vibrio cholerae serotype O1 (strain ATCC 39315 / El Tor Inaba N16961)	4 SV=1	2783.49	0	33	tr|Q9KRY9|Q9KRY9_VIBCH	1.60996e+08	1.61103e+08	1.59461e+08	1.58439e+08	1.63926e+08	1.62425e+08	1.60996e+08	1.62425e+08	0.00572345	0.017547	-0.0127451	0.807801	0.827185
tr|Q9KVQ9|Q9KVQ9_VIBCH	VC_0080	Uncharacterized protein	Vibrio cholerae serotype O1 (strain ATCC 39315 / El Tor Inaba N16961)	4 SV=1	98.82	0	3	tr|Q9KVQ9|Q9KVQ9_VIBCH	335042	203273	335218	317139	338043	347386	335042	338043	0.261447	0.046343	-0.0128648	0.294049	0.332906
sp|Q9KSQ3|HUTU_VIBCH	hutU	Urocanate hydratase	Vibrio cholerae serotype O1 (strain ATCC 39315 / El Tor Inaba N16961)	3 SV=1	1669.68	0	23	sp|Q9KSQ3|HUTU_VIBCH	1.38421e+08	1.37481e+08	1.41746e+08	1.29262e+08	1.44678e+08	1.39665e+08	1.38421e+08	1.39665e+08	0.0160973	0.0570352	-0.0129108	0.784487	0.807411
tr|Q9KR43|Q9KR43_VIBCH	VC_1803	Uncharacterized protein	Vibrio cholerae serotype O1 (strain ATCC 39315 / El Tor Inaba N16961)	4 SV=1	321.9	0	4	tr|Q9KR43|Q9KR43_VIBCH	4.64357e+06	5.00758e+06	4.84862e+06	4.90004e+06	4.88835e+06	4.90883e+06	4.84862e+06	4.90004e+06	0.0377572	0.00209737	-0.0152195	0.661004	0.691871
sp|Q9KQT2|KCY_VIBCH	cmk	Cytidylate kinase	Vibrio cholerae serotype O1 (strain ATCC 39315 / El Tor Inaba N16961)	3 SV=2	310.81	0	6	sp|Q9KQT2|KCY_VIBCH	9.44174e+06	1.20312e+07	9.84657e+06	1.01096e+07	9.89085e+06	9.95647e+06	9.84657e+06	9.95647e+06	0.133424	0.0112412	-0.0160123	0.581793	0.614177
tr|H9L4T3|H9L4T3_VIBCH	VC_2212	Uncharacterized protein	Vibrio cholerae serotype O1 (strain ATCC 39315 / El Tor Inaba N16961)	4 SV=1	24.31	0.000473037	1	tr|H9L4T3|H9L4T3_VIBCH	216520	272421	253083	273940	256135	227896	253083	256135	0.114779	0.0918965	-0.0172939	0.771802	0.795551
sp|Q9KU38|ANMK_VIBCH	anmK	Anhydro-N-acetylmuramic acid kinase	Vibrio cholerae serotype O1 (strain ATCC 39315 / El Tor Inaba N16961)	3 SV=1	434.22	0	9	sp|Q9KU38|ANMK_VIBCH	1.17518e+07	1.13385e+07	1.16113e+07	1.39376e+07	1.17118e+07	1.17523e+07	1.16113e+07	1.17523e+07	0.0181703	0.102152	-0.0174085	0.233924	0.270885
tr|Q9KNI4|Q9KNI4_VIBCH	VC_2755	Protoporphyrinogen oxidase	Vibrio cholerae serotype O1 (strain ATCC 39315 / El Tor Inaba N16961)	4 SV=1	253.72	0	5	tr|Q9KNI4|Q9KNI4_VIBCH	2.39153e+06	2.76796e+06	2.56651e+06	2.32778e+06	2.65068e+06	2.59772e+06	2.56651e+06	2.59772e+06	0.0731437	0.0685745	-0.0174413	0.732051	0.76121
tr|Q9KKM0|Q9KKM0_VIBCH	VC_A1083	Uncharacterized protein	Vibrio cholerae serotype O1 (strain ATCC 39315 / El Tor Inaba N16961)	4 SV=1	181.8	0	7	tr|Q9KKM0|Q9KKM0_VIBCH	8.47302e+06	9.02253e+06	8.74471e+06	9.44244e+06	8.85247e+06	8.83514e+06	8.74471e+06	8.85247e+06	0.0314132	0.03823	-0.0176692	0.364906	0.407307
sp|Q9KQE3|CCMA_VIBCH	ccmA	Cytochrome c biogenesis ATP-binding export protein CcmA	Vibrio cholerae serotype O1 (strain ATCC 39315 / El Tor Inaba N16961)	3 SV=1	93.06	0	2	sp|Q9KQE3|CCMA_VIBCH	1.04788e+06	1.17433e+06	1.03542e+06	1.06198e+06	1.04079e+06	1.07876e+06	1.04788e+06	1.06198e+06	0.0707759	0.0179389	-0.0192725	0.617845	0.649762
tr|Q9KLU7|Q9KLU7_VIBCH	VC_A0644	NADH oxidase, putative	Vibrio cholerae serotype O1 (strain ATCC 39315 / El Tor Inaba N16961)	4 SV=1	313.3	0	6	tr|Q9KLU7|Q9KLU7_VIBCH	1.84577e+06	1.98773e+06	1.92621e+06	1.95216e+06	2.06144e+06	1.91555e+06	1.92621e+06	1.95216e+06	0.0370805	0.038406	-0.0193052	0.442509	0.48263
sp|Q9KSY9|HTPX_VIBCH	htpX	Protease HtpX	Vibrio cholerae serotype O1 (strain ATCC 39315 / El Tor Inaba N16961)	3 SV=1	402.99	0	6	sp|Q9KSY9|HTPX_VIBCH	1.01291e+07	1.06458e+07	9.86311e+06	1.10756e+07	1.01938e+07	1.02748e+07	1.01291e+07	1.02748e+07	0.0389665	0.0463525	-0.0205982	0.470907	0.509977
tr|Q9KUQ6|Q9KUQ6_VIBCH	VC_0459	Uncharacterized protein	Vibrio cholerae serotype O1 (strain ATCC 39315 / El Tor Inaba N16961)	4 SV=1	203.26	0	4	tr|Q9KUQ6|Q9KUQ6_VIBCH	9.24616e+06	9.25978e+06	9.23703e+06	8.94774e+06	9.37987e+06	9.68952e+06	9.24616e+06	9.37987e+06	0.00123808	0.0398938	-0.0207127	0.774175	0.797537
sp|Q9KQ83|PRMB_VIBCH	prmB	50S ribosomal protein L3 glutamine methyltransferase	Vibrio cholerae serotype O1 (strain ATCC 39315 / El Tor Inaba N16961)	3 SV=1	358.14	0	6	sp|Q9KQ83|PRMB_VIBCH	1.94022e+07	1.82464e+07	1.78499e+07	1.8029e+07	1.88242e+07	1.8522e+07	1.82464e+07	1.8522e+07	0.0435948	0.0217437	-0.021628	0.960004	0.96435
tr|Q9KS85|Q9KS85_VIBCH	VC_1374	DnaK-related protein	Vibrio cholerae serotype O1 (strain ATCC 39315 / El Tor Inaba N16961)	3 SV=1	222.33	0	6	tr|Q9KS85|Q9KS85_VIBCH	2.95515e+06	2.78866e+06	2.8207e+06	2.86393e+06	2.93346e+06	2.80527e+06	2.8207e+06	2.86393e+06	0.0309429	0.0223785	-0.021945	0.884759	0.896475
tr|Q9KR10|Q9KR10_VIBCH	VC_1837	TolA protein	Vibrio cholerae serotype O1 (strain ATCC 39315 / El Tor Inaba N16961)	4 SV=1	313.96	0	3	tr|Q9KR10|Q9KR10_VIBCH	4.00725e+06	4.40003e+06	3.966e+06	4.12995e+06	4.07079e+06	3.75474e+06	4.00725e+06	4.07079e+06	0.0580856	0.0506208	-0.0226966	0.468297	0.507894
tr|Q9KM40|Q9KM40_VIBCH	VC_A0549	PhnA protein	Vibrio cholerae serotype O1 (strain ATCC 39315 / El Tor Inaba N16961)	4 SV=1	511.97	0	6	tr|Q9KM40|Q9KM40_VIBCH	1.14823e+07	1.14818e+07	1.17774e+07	1.09211e+07	1.20883e+07	1.16723e+07	1.14823e+07	1.16723e+07	0.0147265	0.051173	-0.0236805	0.945228	0.951229
sp|Q9KPT8|PROB_VIBCH	proB	Glutamate 5-kinase	Vibrio cholerae serotype O1 (strain ATCC 39315 / El Tor Inaba N16961)	3 SV=2	755.35	0	11	sp|Q9KPT8|PROB_VIBCH	8.73467e+06	9.60736e+06	9.05787e+06	9.21346e+06	9.69999e+06	9.15729e+06	9.05787e+06	9.21346e+06	0.0483077	0.0318952	-0.0245716	0.527576	0.563374
tr|Q9K391|Q9K391_VIBCH	VC_A0401	Uncharacterized protein	Vibrio cholerae serotype O1 (strain ATCC 39315 / El Tor Inaba N16961)	4 SV=1	101.95	0	2	tr|Q9K2M2|Q9K2M2_VIBCH;tr|Q9K391|Q9K391_VIBCH	408346	385208	386820	376190	534123	393711	386820	393711	0.0328325	0.199159	-0.0254715	0.395152	0.437109
tr|Q9KQ70|Q9KQ70_VIBCH	VC_2131	Flagellar assembly protein FliH, putative	Vibrio cholerae serotype O1 (strain ATCC 39315 / El Tor Inaba N16961)	4 SV=1	327.64	0	7	tr|Q9KQ70|Q9KQ70_VIBCH	2.10286e+06	2.48308e+06	2.18365e+06	1.92803e+06	2.22318e+06	2.27899e+06	2.18365e+06	2.22318e+06	0.0887723	0.0879858	-0.0258809	0.456019	0.495789
tr|Q9KNG2|Q9KNG2_VIBCH	VC_A0002	Uncharacterized protein	Vibrio cholerae serotype O1 (strain ATCC 39315 / El Tor Inaba N16961)	4 SV=1	511.6	0	8	tr|Q9KNG2|Q9KNG2_VIBCH	6.42662e+06	6.42738e+06	5.71126e+06	6.39289e+06	6.54514e+06	6.72175e+06	6.42662e+06	6.54514e+06	0.0667753	0.0251143	-0.0263648	0.216772	0.2533
sp|Q9KP09|RL17_VIBCH	rplQ	50S ribosomal protein L17	Vibrio cholerae serotype O1 (strain ATCC 39315 / El Tor Inaba N16961)	3 SV=1	737.76	0	6	sp|Q9KP09|RL17_VIBCH	1.34782e+08	1.33917e+08	1.41909e+08	1.21019e+08	1.37309e+08	1.37477e+08	1.34782e+08	1.37309e+08	0.0320462	0.0716533	-0.0267965	0.431889	0.472565
sp|Q08790|BLC_VIBCH	blc	Outer membrane lipoprotein Blc	Vibrio cholerae serotype O1 (strain ATCC 39315 / El Tor Inaba N16961)	3 SV=2	47.54	0	1	sp|Q08790|BLC_VIBCH	288547	327856	316170	319648	350967	322267	316170	322267	0.0649361	0.0524994	-0.0275546	0.226489	0.263268
tr|Q9KLR3|Q9KLR3_VIBCH	VC_A0679	Periplasmic nitrate reductase, cytochrome c-type protein	Vibrio cholerae serotype O1 (strain ATCC 39315 / El Tor Inaba N16961)	4 SV=1	105.23	0	3	tr|Q9KLR3|Q9KLR3_VIBCH	1.69912e+06	1.85866e+06	1.52899e+06	1.2285e+06	1.80744e+06	1.73304e+06	1.69912e+06	1.73304e+06	0.0972312	0.198143	-0.0285134	0.531738	0.567273
tr|Q9KR16|Q9KR16_VIBCH	VC_1831	Sensor histidine kinase	Vibrio cholerae serotype O1 (strain ATCC 39315 / El Tor Inaba N16961)	4 SV=1	187.97	0	4	tr|Q9KR16|Q9KR16_VIBCH	903985	865633	889909	1.17248e+06	907711	841406	889909	907711	0.0218842	0.179873	-0.0285756	0.373574	0.416354
tr|Q9KVW2|Q9KVW2_VIBCH	VC_0026	Zinc-binding alcohol dehydrogenase	Vibrio cholerae serotype O1 (strain ATCC 39315 / El Tor Inaba N16961)	4 SV=1	739.95	0	8	tr|Q9KVW2|Q9KVW2_VIBCH	4.72304e+07	4.79332e+07	4.6354e+07	5.05572e+07	4.81889e+07	4.52989e+07	4.72304e+07	4.81889e+07	0.0167731	0.0548463	-0.028984	0.663778	0.69412
sp|Q9KNS8|SECB_VIBCH	secB	Protein-export protein SecB	Vibrio cholerae serotype O1 (strain ATCC 39315 / El Tor Inaba N16961)	3 SV=1	477.09	0	7	sp|Q9KNS8|SECB_VIBCH	1.4386e+08	1.49659e+08	1.45742e+08	1.42074e+08	1.48705e+08	1.49981e+08	1.45742e+08	1.48705e+08	0.0202034	0.0288929	-0.0290317	0.916092	0.924845
tr|Q9KSD8|Q9KSD8_VIBCH	VC_1320	DNA-binding response regulator	Vibrio cholerae serotype O1 (strain ATCC 39315 / El Tor Inaba N16961)	4 SV=1	32.1	0	2	tr|Q9KSD8|Q9KSD8_VIBCH	1.78915e+06	1.62312e+06	1.65187e+06	1.68549e+06	1.60156e+06	1.74537e+06	1.65187e+06	1.68549e+06	0.0525646	0.0430631	-0.0290673	0.886913	0.897837
tr|Q9KSU5|Q9KSU5_VIBCH	VC_1161	Gonadoliberin III-related protein	Vibrio cholerae serotype O1 (strain ATCC 39315 / El Tor Inaba N16961)	4 SV=1	202.29	0	5	tr|Q9KSU5|Q9KSU5_VIBCH	4.06631e+06	4.00462e+06	3.82977e+06	4.08638e+06	4.18649e+06	3.77829e+06	4.00462e+06	4.08638e+06	0.0309301	0.0529606	-0.0291553	0.766174	0.791868
tr|Q9KQG6|Q9KQG6_VIBCH	VC_2032	Uncharacterized protein	Vibrio cholerae serotype O1 (strain ATCC 39315 / El Tor Inaba N16961)	4 SV=1	57.14	0	1	tr|Q9KQG6|Q9KQG6_VIBCH	428874	385870	488453	442288	434336	437634	428874	437634	0.118587	0.00911908	-0.0291704	0.838732	0.855306
sp|Q9KUS4|APAH_VIBCH	apaH	Bis(5'-nucleosyl)-tetraphosphatase, symmetrical	Vibrio cholerae serotype O1 (strain ATCC 39315 / El Tor Inaba N16961)	3 SV=1	265.39	0	4	sp|Q9KUS4|APAH_VIBCH	2.14213e+06	1.97674e+06	2.08441e+06	2.29211e+06	2.13115e+06	1.98292e+06	2.08441e+06	2.13115e+06	0.0405957	0.0724161	-0.0319919	0.530863	0.566611
tr|Q9KUW0|Q9KUW0_VIBCH	VC_0399	MSHA biogenesis protein MshI	Vibrio cholerae serotype O1 (strain ATCC 39315 / El Tor Inaba N16961)	4 SV=1	607.81	0	7	tr|Q9KUW0|Q9KUW0_VIBCH	7.61455e+06	7.6642e+06	7.59586e+06	7.87466e+06	7.78656e+06	7.11624e+06	7.61455e+06	7.78656e+06	0.00463182	0.0546311	-0.0322271	0.888726	0.898852
tr|Q9KQD5|Q9KQD5_VIBCH	VC_2065	Chemotaxis protein CheY	Vibrio cholerae serotype O1 (strain ATCC 39315 / El Tor Inaba N16961)	4 SV=1	337.58	0	5	tr|Q9KQD5|Q9KQD5_VIBCH	3.95821e+07	3.58571e+07	3.82039e+07	4.30593e+07	3.90738e+07	3.79159e+07	3.82039e+07	3.90738e+07	0.0497171	0.0674253	-0.0324803	0.289787	0.328583
tr|Q9KM91|Q9KM91_VIBCH	VC_A0490	Lipase, GDXG family	Vibrio cholerae serotype O1 (strain ATCC 39315 / El Tor Inaba N16961)	4 SV=1	57.32	0	1	tr|Q9KM91|Q9KM91_VIBCH	145120	133328	111817	130266	155755	136432	133328	136432	0.129804	0.0944377	-0.0332033	0.350871	0.392826
sp|Q9KP05|RS13_VIBCH	rpsM	30S ribosomal protein S13	Vibrio cholerae serotype O1 (strain ATCC 39315 / El Tor Inaba N16961)	3 SV=1	916.78	0	11	sp|Q9KP05|RS13_VIBCH	1.92741e+08	1.95458e+08	1.89328e+08	1.75714e+08	1.97439e+08	2.008e+08	1.92741e+08	1.97439e+08	0.0159561	0.071176	-0.0347462	0.861241	0.875845
sp|Q9KVX3|GYRB_VIBCH	gyrB	DNA gyrase subunit B	Vibrio cholerae serotype O1 (strain ATCC 39315 / El Tor Inaba N16961)	3 SV=1	3049.01	0	45	sp|Q9KVX3|GYRB_VIBCH	1.44075e+08	1.45691e+08	1.44418e+08	1.47089e+08	1.48465e+08	1.47938e+08	1.44418e+08	1.47938e+08	0.00588188	0.004697	-0.0347485	0.422486	0.463419
sp|Q9KPX6|GLO2_VIBCH	gloB	Hydroxyacylglutathione hydrolase	Vibrio cholerae serotype O1 (strain ATCC 39315 / El Tor Inaba N16961)	3 SV=1	215.33	0	6	sp|Q9KPX6|GLO2_VIBCH	3.40747e+06	3.49687e+06	3.39853e+06	5.38967e+06	3.45164e+06	3.49284e+06	3.40747e+06	3.49284e+06	0.0158354	0.269306	-0.0356997	0.250964	0.288273
sp|Q9KPQ4|MLTA_VIBCH	mltA	Membrane-bound lytic murein transglycosylase A	Vibrio cholerae serotype O1 (strain ATCC 39315 / El Tor Inaba N16961)	3 SV=1	62.22	0	3	sp|Q9KPQ4|MLTA_VIBCH	546040	557786	560108	540555	571990	612866	557786	571990	0.013597	0.0630425	-0.0362783	0.406502	0.448101
sp|Q9KQH1|Y2027_VIBCH	VC_2027	Maf-like protein VC_2027	Vibrio cholerae serotype O1 (strain ATCC 39315 / El Tor Inaba N16961)	3 SV=1	62.97	0	1	sp|Q9KQH1|Y2027_VIBCH	697152	817071	702465	744927	721101	618799	702465	721101	0.0916954	0.0964243	-0.0377743	0.40022	0.44196
sp|Q9KVD5|PYRE_VIBCH	pyrE	Orotate phosphoribosyltransferase	Vibrio cholerae serotype O1 (strain ATCC 39315 / El Tor Inaba N16961)	1 SV=2	322.01	0	6	sp|Q9KVD5|PYRE_VIBCH	1.06108e+07	1.08408e+07	1.09894e+07	1.19384e+07	1.11286e+07	1.08425e+07	1.08408e+07	1.11286e+07	0.0176433	0.0502863	-0.0377991	0.261454	0.299364
tr|Q9KNQ4|Q9KNQ4_VIBCH	VC_2677	Transcriptional repressor, LacI family	Vibrio cholerae serotype O1 (strain ATCC 39315 / El Tor Inaba N16961)	4 SV=1	793.08	0	10	tr|Q9KNQ4|Q9KNQ4_VIBCH	2.52399e+07	2.46683e+07	2.53744e+07	2.61589e+07	2.57929e+07	2.59541e+07	2.52399e+07	2.59541e+07	0.0149405	0.00706436	-0.0402572	0.229772	0.266805
sp|Q9KNU5|PBPA_VIBCH	mrcA	Penicillin-binding protein 1A	Vibrio cholerae serotype O1 (strain ATCC 39315 / El Tor Inaba N16961)	3 SV=2	1360.9	0	18	sp|Q9KNU5|PBPA_VIBCH	2.76372e+07	2.70406e+07	2.62034e+07	2.68306e+07	2.78121e+07	2.87519e+07	2.70406e+07	2.78121e+07	0.0267158	0.0345622	-0.0405826	0.379921	0.42268
sp|Q9KRA3|FABV1_VIBCH	fabV	Enoyl-[acyl-carrier-protein] reductase [NADH] 1	Vibrio cholerae serotype O1 (strain ATCC 39315 / El Tor Inaba N16961)	1 SV=2	1911.09	0	21	sp|Q9KRA3|FABV1_VIBCH	1.71094e+08	1.68277e+08	1.70132e+08	1.71163e+08	1.7778e+08	1.75076e+08	1.70132e+08	1.75076e+08	0.008433	0.0190472	-0.0413261	0.329094	0.369939
sp|Q9KTZ1|QUEA_VIBCH	queA	S-adenosylmethionine:tRNA ribosyltransferase-isomerase	Vibrio cholerae serotype O1 (strain ATCC 39315 / El Tor Inaba N16961)	3 SV=1	292.43	0	7	sp|Q9KTZ1|QUEA_VIBCH	5.55804e+06	5.83575e+06	5.64717e+06	5.54451e+06	6.17382e+06	5.81496e+06	5.64717e+06	5.81496e+06	0.0249615	0.0540157	-0.0422406	0.486449	0.525526
sp|Q9KP07|RS4_VIBCH	rpsD	30S ribosomal protein S4	Vibrio cholerae serotype O1 (strain ATCC 39315 / El Tor Inaba N16961)	3 SV=1	1598.11	0	16	sp|Q9KP07|RS4_VIBCH	3.095e+08	3.18708e+08	3.08169e+08	2.61208e+08	3.18714e+08	3.2133e+08	3.095e+08	3.18714e+08	0.0183882	0.113113	-0.0423253	0.515898	0.552233
tr|Q9KQL4|Q9KQL4_VIBCH	rnd	Ribonuclease D	Vibrio cholerae serotype O1 (strain ATCC 39315 / El Tor Inaba N16961)	3 SV=1	122.39	0	3	tr|Q9KQL4|Q9KQL4_VIBCH	1.59023e+06	1.6827e+06	1.65612e+06	1.63808e+06	1.70619e+06	1.80371e+06	1.65612e+06	1.70619e+06	0.0289765	0.048512	-0.042967	0.282422	0.320876
tr|Q9KNC5|Q9KNC5_VIBCH	VC_A0040	Uncharacterized protein	Vibrio cholerae serotype O1 (strain ATCC 39315 / El Tor Inaba N16961)	4 SV=1	85.94	0	2	tr|Q9KNC5|Q9KNC5_VIBCH	892824	837262	837994	691670	876581	863633	837994	863633	0.0372293	0.127339	-0.043479	0.427148	0.467608
sp|P0C6P9|TPX_VIBCH	tpx	Probable thiol peroxidase	Vibrio cholerae serotype O1 (strain ATCC 39315 / El Tor Inaba N16961)	3 SV=1	1201.86	0	11	sp|P0C6P9|TPX_VIBCH	1.02163e+08	1.08746e+08	1.03189e+08	9.44287e+07	1.09291e+08	1.0639e+08	1.03189e+08	1.0639e+08	0.0338267	0.0762135	-0.0440712	0.770884	0.795551
tr|Q9KUF6|Q9KUF6_VIBCH	VC_0565	Protease DegS	Vibrio cholerae serotype O1 (strain ATCC 39315 / El Tor Inaba N16961)	4 SV=1	1254.67	0	14	tr|Q9KUF6|Q9KUF6_VIBCH	4.10164e+07	4.2515e+07	4.0191e+07	4.32586e+07	4.23075e+07	4.09152e+07	4.10164e+07	4.23075e+07	0.0285669	0.0279553	-0.0447117	0.50289	0.540394
tr|Q9KNA9|Q9KNA9_VIBCH	VC_A0056	Transcriptional regulator, MerR family	Vibrio cholerae serotype O1 (strain ATCC 39315 / El Tor Inaba N16961)	4 SV=1	127.75	0	4	tr|Q9KNA9|Q9KNA9_VIBCH	1.70652e+06	1.81171e+06	1.70642e+06	1.76158e+06	1.74152e+06	1.85667e+06	1.70652e+06	1.76158e+06	0.0348891	0.0344313	-0.0458129	0.476739	0.51579
tr|Q9KP57|Q9KP57_VIBCH	VC_2519	Uncharacterized protein	Vibrio cholerae serotype O1 (strain ATCC 39315 / El Tor Inaba N16961)	3 SV=1	18.15	0.00232558	1	tr|Q9KP57|Q9KP57_VIBCH	98331	53376.8	112809	76649.3	106979	101539	98331	101539	0.351483	0.170119	-0.0463093	0.607976	0.640597
sp|Q9KPX0|TILS_VIBCH	tilS	tRNA(Ile)-lysidine synthase	Vibrio cholerae serotype O1 (strain ATCC 39315 / El Tor Inaba N16961)	3 SV=1	53.77	0	1	sp|Q9KPX0|TILS_VIBCH	187364	228284	192024	224817	190803	198316	192024	198316	0.110592	0.0873139	-0.046514	0.87282	0.885591
tr|Q9KUW4|Q9KUW4_VIBCH	VC_0395	UTP--glucose-1-phosphate uridylyltransferase	Vibrio cholerae serotype O1 (strain ATCC 39315 / El Tor Inaba N16961)	3 SV=1	1705.67	0	15	tr|Q9KUW4|Q9KUW4_VIBCH	1.23676e+08	1.2612e+08	1.25867e+08	1.11856e+08	1.33594e+08	1.30225e+08	1.25867e+08	1.30225e+08	0.0107337	0.0934329	-0.04911	0.956805	0.961572
tr|Q9KM51|Q9KM51_VIBCH	VC_A0538	Cytochrome b561, putative	Vibrio cholerae serotype O1 (strain ATCC 39315 / El Tor Inaba N16961)	4 SV=1	18.28	0.00186133	1	tr|Q9KM51|Q9KM51_VIBCH	112679	91690.5	110670	109433	115252	114515	110670	114515	0.110284	0.0280241	-0.0492767	0.250988	0.288273
tr|Q9KM15|Q9KM15_VIBCH	VC_A0574	Uncharacterized protein	Vibrio cholerae serotype O1 (strain ATCC 39315 / El Tor Inaba N16961)	4 SV=1	1239.66	0	20	tr|Q9KM15|Q9KM15_VIBCH	3.29726e+07	2.90188e+07	3.06156e+07	3.45595e+07	3.16814e+07	3.09046e+07	3.06156e+07	3.16814e+07	0.0644354	0.059463	-0.0493668	0.357018	0.399305
tr|Q9KMN0|Q9KMN0_VIBCH	VC_A0301	Oxidoreductase, short-chain dehydrogenase/reductase family	Vibrio cholerae serotype O1 (strain ATCC 39315 / El Tor Inaba N16961)	3 SV=1	16.11	0.00370542	1	tr|Q9KMN0|Q9KMN0_VIBCH	45002.6	63663.1	56615.6	66718.8	52787.3	58599	56615.6	58599	0.171033	0.117867	-0.0496767	0.469884	0.509117
tr|Q9KP98|Q9KP98_VIBCH	VC_2475	UbiH protein	Vibrio cholerae serotype O1 (strain ATCC 39315 / El Tor Inaba N16961)	4 SV=1	240.01	0	7	tr|Q9KP98|Q9KP98_VIBCH	3.16496e+06	2.82058e+06	2.9475e+06	3.16617e+06	2.94904e+06	3.05407e+06	2.9475e+06	3.05407e+06	0.0584891	0.0355261	-0.0512458	0.534072	0.568396
tr|Q9KLZ1|Q9KLZ1_VIBCH	VC_A0600	Repressor protein PhnR, putative	Vibrio cholerae serotype O1 (strain ATCC 39315 / El Tor Inaba N16961)	4 SV=1	77.04	0	1	tr|Q9KLZ1|Q9KLZ1_VIBCH	579265	626997	698458	698901	649841	478933	626997	649841	0.0944841	0.189539	-0.0516263	0.653329	0.684807
tr|Q9KKM1|Q9KKM1_VIBCH	VC_A1082	Uncharacterized protein	Vibrio cholerae serotype O1 (strain ATCC 39315 / El Tor Inaba N16961)	4 SV=1	407.3	0	7	tr|Q9KKM1|Q9KKM1_VIBCH	1.2865e+07	1.29075e+07	1.26318e+07	1.33359e+07	1.3189e+07	1.33835e+07	1.2865e+07	1.33359e+07	0.0115977	0.00761998	-0.0518625	0.179681	0.21333
tr|Q9KP95|Q9KP95_VIBCH	VC_2478	Cell division protein ZapA	Vibrio cholerae serotype O1 (strain ATCC 39315 / El Tor Inaba N16961)	4 SV=1	344.7	0	3	tr|Q9KP95|Q9KP95_VIBCH	1.41225e+06	1.30904e+06	1.55441e+06	1.52786e+06	1.46406e+06	1.27347e+06	1.41225e+06	1.46406e+06	0.0864411	0.0930884	-0.0519763	0.966184	0.970119
sp|Q9KUS3|APAG_VIBCH	apaG	Protein ApaG	Vibrio cholerae serotype O1 (strain ATCC 39315 / El Tor Inaba N16961)	1 SV=1	105.59	0	2	sp|Q9KUS3|APAG_VIBCH	2.50108e+06	2.59176e+06	2.29676e+06	2.96821e+06	2.58078e+06	2.59333e+06	2.50108e+06	2.59333e+06	0.0613441	0.0811143	-0.0522512	0.125795	0.153627
tr|Q9KML5|Q9KML5_VIBCH	VC_A0322	Uncharacterized protein	Vibrio cholerae serotype O1 (strain ATCC 39315 / El Tor Inaba N16961)	4 SV=1	172.38	0	5	tr|Q9KML5|Q9KML5_VIBCH	1.28919e+06	1.40108e+06	1.18556e+06	1.18563e+06	1.33769e+06	1.4753e+06	1.28919e+06	1.33769e+06	0.0834331	0.108708	-0.053281	0.68828	0.718051
sp|Q9KPW5|LPXB_VIBCH	lpxB	Lipid-A-disaccharide synthase	Vibrio cholerae serotype O1 (strain ATCC 39315 / El Tor Inaba N16961)	3 SV=1	518.85	0	8	sp|Q9KPW5|LPXB_VIBCH	3.72097e+06	3.20585e+06	3.31757e+06	3.41603e+06	3.76587e+06	3.44326e+06	3.31757e+06	3.44326e+06	0.0793531	0.0549442	-0.0536486	0.493347	0.531942
sp|Q9KSM5|CDD_VIBCH	cdd	Cytidine deaminase	Vibrio cholerae serotype O1 (strain ATCC 39315 / El Tor Inaba N16961)	1 SV=1	245.45	0	4	sp|Q9KSM5|CDD_VIBCH	1.22043e+07	1.13682e+07	1.12603e+07	1.12679e+07	1.18162e+07	1.2046e+07	1.13682e+07	1.18162e+07	0.0445005	0.0341412	-0.0557585	0.816574	0.834628
sp|Q9KM66|CQSS_VIBCH	cqsS	CAI-1 autoinducer sensor kinase/phosphatase CqsS	Vibrio cholerae serotype O1 (strain ATCC 39315 / El Tor Inaba N16961)	1 SV=1	471.08	0	10	sp|Q9KM66|CQSS_VIBCH	7.96887e+06	7.75526e+06	7.39105e+06	8.22115e+06	8.06627e+06	7.82833e+06	7.75526e+06	8.06627e+06	0.0379179	0.0246147	-0.0567275	0.239511	0.276091
tr|Q9KUQ5|Q9KUQ5_VIBCH	proC	Pyrroline-5-carboxylate reductase	Vibrio cholerae serotype O1 (strain ATCC 39315 / El Tor Inaba N16961)	3 SV=1	304.87	0	8	tr|Q9KUQ5|Q9KUQ5_VIBCH	6.57176e+06	6.79713e+06	6.72751e+06	7.49399e+06	6.99992e+06	6.83083e+06	6.72751e+06	6.99992e+06	0.0172261	0.0484788	-0.0572663	0.140497	0.169713
tr|Q9KSG7|Q9KSG7_VIBCH	VC_1289	Methyl-accepting chemotaxis protein	Vibrio cholerae serotype O1 (strain ATCC 39315 / El Tor Inaba N16961)	4 SV=1	474.4	0	10	tr|Q9KSG7|Q9KSG7_VIBCH	1.21982e+07	1.13781e+07	1.24265e+07	1.09866e+07	1.26972e+07	1.3256e+07	1.21982e+07	1.26972e+07	0.0459419	0.0960285	-0.0578422	0.699569	0.7288
sp|Q9KUF8|TRMD_VIBCH	trmD	tRNA (guanine-N(1)-)-methyltransferase	Vibrio cholerae serotype O1 (strain ATCC 39315 / El Tor Inaba N16961)	3 SV=1	102.68	0	2	sp|Q9KUF8|TRMD_VIBCH	1.60978e+06	1.76591e+06	1.53895e+06	1.64971e+06	1.67626e+06	1.67568e+06	1.60978e+06	1.67568e+06	0.0708823	0.00909505	-0.0578877	0.661454	0.692016
tr|Q9KSS8|Q9KSS8_VIBCH	VC_1178	Uncharacterized protein	Vibrio cholerae serotype O1 (strain ATCC 39315 / El Tor Inaba N16961)	4 SV=1	497.67	0	6	tr|Q9KSS8|Q9KSS8_VIBCH	2.25068e+07	2.14893e+07	2.17777e+07	2.1992e+07	2.26721e+07	2.46058e+07	2.17777e+07	2.26721e+07	0.0239197	0.0587307	-0.0580681	0.236778	0.273224
tr|Q9KNQ5|Q9KNQ5_VIBCH	VC_2676	Cell division protein FtsN, putative	Vibrio cholerae serotype O1 (strain ATCC 39315 / El Tor Inaba N16961)	4 SV=1	136.34	0	3	tr|Q9KNQ5|Q9KNQ5_VIBCH	901453	952951	1.02329e+06	860674	1.05841e+06	993436	952951	993436	0.0637618	0.103813	-0.0600255	0.884346	0.896465
tr|Q9KQT3|Q9KQT3_VIBCH	VC_1915	30S ribosomal protein S1	Vibrio cholerae serotype O1 (strain ATCC 39315 / El Tor Inaba N16961)	3 SV=1	4055.09	0	37	tr|Q9KQT3|Q9KQT3_VIBCH	1.04461e+09	1.06806e+09	1.04348e+09	9.94047e+08	1.08934e+09	1.13565e+09	1.04461e+09	1.08934e+09	0.0131873	0.0672868	-0.0604906	0.672748	0.702838
sp|Q9KUI6|MUTS_VIBCH	mutS	DNA mismatch repair protein MutS	Vibrio cholerae serotype O1 (strain ATCC 39315 / El Tor Inaba N16961)	3 SV=1	460	0	11	sp|Q9KUI6|MUTS_VIBCH	3.34993e+06	3.02058e+06	3.35652e+06	3.0385e+06	3.49472e+06	3.5986e+06	3.34993e+06	3.49472e+06	0.0592413	0.0882225	-0.0610461	0.518895	0.555173
tr|Q9KTW9|Q9KTW9_VIBCH	VC_0761	Uncharacterized protein	Vibrio cholerae serotype O1 (strain ATCC 39315 / El Tor Inaba N16961)	4 SV=1	895.19	0	8	tr|Q9KTW9|Q9KTW9_VIBCH	4.1912e+07	4.10358e+07	4.15525e+07	4.02241e+07	4.33951e+07	4.3364e+07	4.15525e+07	4.3364e+07	0.010613	0.0430419	-0.0615619	0.576667	0.610703
sp|Q9KN38|RBSD_VIBCH	rbsD	D-ribose pyranase	Vibrio cholerae serotype O1 (strain ATCC 39315 / El Tor Inaba N16961)	3 SV=2	80.81	0	2	sp|Q9KN38|RBSD_VIBCH	1.35784e+06	1.2516e+06	1.24722e+06	1.27797e+06	1.3067e+06	1.44295e+06	1.2516e+06	1.3067e+06	0.0487267	0.0656496	-0.0621526	0.384496	0.426811
sp|Q9KQI2|KTHY_VIBCH	tmk	Thymidylate kinase	Vibrio cholerae serotype O1 (strain ATCC 39315 / El Tor Inaba N16961)	1 SV=1	173.07	0	4	sp|Q9KQI2|KTHY_VIBCH	1.39259e+06	1.54758e+06	1.22782e+06	1.45446e+06	1.60776e+06	1.44007e+06	1.39259e+06	1.45446e+06	0.115097	0.0619281	-0.0627144	0.276737	0.315559
tr|Q9KQG8|Q9KQG8_VIBCH	rne	Ribonuclease E	Vibrio cholerae serotype O1 (strain ATCC 39315 / El Tor Inaba N16961)	3 SV=1	2956.01	0	40	tr|Q9KQG8|Q9KQG8_VIBCH	1.74284e+08	1.7812e+08	1.67276e+08	1.68522e+08	1.86345e+08	1.82112e+08	1.74284e+08	1.82112e+08	0.0317432	0.0520231	-0.0633836	0.432199	0.472671
sp|Q9KNT4|CAPP_VIBCH	ppc	Phosphoenolpyruvate carboxylase	Vibrio cholerae serotype O1 (strain ATCC 39315 / El Tor Inaba N16961)	3 SV=2	2612.49	0	37	sp|Q9KNT4|CAPP_VIBCH	6.47213e+07	6.37263e+07	6.46786e+07	6.75968e+07	6.79225e+07	6.67628e+07	6.46786e+07	6.75968e+07	0.00873876	0.00887122	-0.0636667	0.115274	0.141322
tr|Q9KTI8|Q9KTI8_VIBCH	VC_0914	Multidrug resistance protein, putative	Vibrio cholerae serotype O1 (strain ATCC 39315 / El Tor Inaba N16961)	4 SV=1	387.56	0	7	tr|Q9KTI8|Q9KTI8_VIBCH	2.89727e+06	2.94689e+06	3.01564e+06	3.08161e+06	3.14157e+06	3.02985e+06	2.94689e+06	3.08161e+06	0.0201276	0.018127	-0.0644928	0.167068	0.198673
sp|Q9KVX6|DNAA_VIBCH	dnaA	Chromosomal replication initiator protein DnaA	Vibrio cholerae serotype O1 (strain ATCC 39315 / El Tor Inaba N16961)	3 SV=2	1019.93	0	18	sp|Q9KVX6|DNAA_VIBCH	2.21397e+07	2.22881e+07	2.17913e+07	2.21223e+07	2.31543e+07	2.32941e+07	2.21397e+07	2.31543e+07	0.0115532	0.0280018	-0.0646482	0.268357	0.307109
tr|Q9KKL9|Q9KKL9_VIBCH	VC_A1084	Toxin secretion ATP-binding protein	Vibrio cholerae serotype O1 (strain ATCC 39315 / El Tor Inaba N16961)	4 SV=1	503.85	0	13	tr|Q9KKL9|Q9KKL9_VIBCH	5.30444e+06	4.82909e+06	5.16842e+06	5.62318e+06	5.3285e+06	5.40672e+06	5.16842e+06	5.40672e+06	0.0479963	0.0279945	-0.0650307	0.112856	0.138741
tr|Q9KVA7|Q9KVA7_VIBCH	VC_0239	Uncharacterized protein	Vibrio cholerae serotype O1 (strain ATCC 39315 / El Tor Inaba N16961)	4 SV=1	660.23	0	12	tr|Q9KVA7|Q9KVA7_VIBCH	8.29905e+06	7.79574e+06	7.82325e+06	8.92258e+06	8.18689e+06	8.10102e+06	7.82325e+06	8.18689e+06	0.0354936	0.0537376	-0.0655475	0.22998	0.266907
sp|Q9KLG8|Y3576_VIBCH	VC_A0776	UPF0271 protein VC_A0776	Vibrio cholerae serotype O1 (strain ATCC 39315 / El Tor Inaba N16961)	3 SV=1	28.93	0.000479616	1	sp|Q9KLG8|Y3576_VIBCH	1.33249e+06	1.29144e+06	1.18156e+06	1.55366e+06	1.35154e+06	1.30228e+06	1.29144e+06	1.35154e+06	0.0615167	0.0949807	-0.0656291	0.144635	0.174332
tr|Q9KN35|Q9KN35_VIBCH	VC_A0130	Ribose ABC transporter, periplasmic D-ribose-binding protein	Vibrio cholerae serotype O1 (strain ATCC 39315 / El Tor Inaba N16961)	4 SV=1	1283.06	0	12	tr|Q9KN35|Q9KN35_VIBCH	9.38644e+07	9.38657e+07	9.46287e+07	9.26276e+07	1.05258e+08	9.82427e+07	9.38657e+07	9.82427e+07	0.00468463	0.0641106	-0.0657533	0.282575	0.320876
tr|Q9KL86|Q9KL86_VIBCH	VC_A0860	Alpha-amylase	Vibrio cholerae serotype O1 (strain ATCC 39315 / El Tor Inaba N16961)	4 SV=1	105.47	0	3	tr|Q9KL86|Q9KL86_VIBCH	1.02888e+06	960682	942153	1.05342e+06	998566	1.00559e+06	960682	1.00559e+06	0.0467361	0.0292891	-0.0659056	0.279659	0.318401
sp|Q9KKY1|Y3769_VIBCH	VC_A0969	Putative quercetin 2,3-dioxygenase VC_A0969	Vibrio cholerae serotype O1 (strain ATCC 39315 / El Tor Inaba N16961)	3 SV=1	94.76	0	3	sp|Q9KKY1|Y3769_VIBCH	667669	763910	746297	783113	775279	797055	746297	783113	0.0705867	0.0140481	-0.0694712	0.110607	0.13643
tr|Q9KS96|Q9KS96_VIBCH	VC_1363	Siroheme synthase component enzyme	Vibrio cholerae serotype O1 (strain ATCC 39315 / El Tor Inaba N16961)	4 SV=1	74.54	0	1	tr|Q9KS96|Q9KS96_VIBCH	163459	107556	179131	171754	186019	151421	163459	171754	0.250752	0.102442	-0.0714128	0.35004	0.392094
sp|Q9KV26|DCUP_VIBCH	hemE	Uroporphyrinogen decarboxylase	Vibrio cholerae serotype O1 (strain ATCC 39315 / El Tor Inaba N16961)	3 SV=2	909.94	0	10	sp|Q9KV26|DCUP_VIBCH	4.18276e+07	3.91307e+07	4.05459e+07	4.22828e+07	4.35717e+07	4.26047e+07	4.05459e+07	4.26047e+07	0.0333077	0.0156655	-0.071458	0.1128	0.138741
sp|Q9KNI0|FADA_VIBCH	fadA	3-ketoacyl-CoA thiolase	Vibrio cholerae serotype O1 (strain ATCC 39315 / El Tor Inaba N16961)	3 SV=1	1559.3	0	14	sp|Q9KNI0|FADA_VIBCH	8.34517e+07	8.12936e+07	8.39975e+07	8.57859e+07	8.78542e+07	8.77016e+07	8.34517e+07	8.77016e+07	0.0172449	0.013231	-0.0716613	0.112226	0.138196
sp|Q9KT69|SYM_VIBCH	metG	Methionine--tRNA ligase	Vibrio cholerae serotype O1 (strain ATCC 39315 / El Tor Inaba N16961)	3 SV=2	1755.44	0	25	sp|Q9KT69|SYM_VIBCH	6.54976e+07	6.98469e+07	6.75212e+07	6.60487e+07	7.25218e+07	7.10071e+07	6.75212e+07	7.10071e+07	0.0321849	0.0484656	-0.0726231	0.420702	0.461918
tr|Q9KSH0|Q9KSH0_VIBCH	VC_1286	Transcriptional regulator, LacI family	Vibrio cholerae serotype O1 (strain ATCC 39315 / El Tor Inaba N16961)	4 SV=1	81.41	0	3	tr|Q9KSH0|Q9KSH0_VIBCH	750795	518526	680052	635382	790574	715578	680052	715578	0.18322	0.108722	-0.0734646	0.382619	0.42494
tr|Q9KQ42|Q9KQ42_VIBCH	VC_2162	Permease PerM, putative	Vibrio cholerae serotype O1 (strain ATCC 39315 / El Tor Inaba N16961)	4 SV=1	175.89	0	3	tr|Q9KQ42|Q9KQ42_VIBCH	2.74288e+06	2.84648e+06	2.52705e+06	2.62528e+06	2.88633e+06	4.01999e+06	2.74288e+06	2.88633e+06	0.060235	0.233368	-0.0735457	0.249338	0.286674
tr|H9L4S9|H9L4S9_VIBCH	VC_0415	Rod shape-determining protein MreB	Vibrio cholerae serotype O1 (strain ATCC 39315 / El Tor Inaba N16961)	4 SV=1	2017.94	0	17	tr|H9L4S9|H9L4S9_VIBCH	1.76529e+08	1.74557e+08	1.71491e+08	1.77402e+08	1.85908e+08	1.83836e+08	1.74557e+08	1.83836e+08	0.0145744	0.0243197	-0.0747229	0.152601	0.183039
sp|Q9KUY9|RL9_VIBCH	rplI	50S ribosomal protein L9	Vibrio cholerae serotype O1 (strain ATCC 39315 / El Tor Inaba N16961)	3 SV=1	1305.3	0	10	sp|Q9KUY9|RL9_VIBCH	3.18815e+08	3.471e+08	3.19466e+08	2.89388e+08	3.36605e+08	3.49244e+08	3.19466e+08	3.36605e+08	0.0491566	0.0970483	-0.0753968	0.833234	0.850481
sp|Q9KPB0|LEPA_VIBCH	lepA	Elongation factor 4	Vibrio cholerae serotype O1 (strain ATCC 39315 / El Tor Inaba N16961)	3 SV=1	1113.6	0	20	sp|Q9KPB0|LEPA_VIBCH	4.78676e+07	4.65111e+07	4.56835e+07	4.34688e+07	4.95383e+07	4.90265e+07	4.65111e+07	4.90265e+07	0.0236177	0.071101	-0.0759885	0.786429	0.808659
tr|Q9KRE5|Q9KRE5_VIBCH	VC_1697	Uncharacterized protein	Vibrio cholerae serotype O1 (strain ATCC 39315 / El Tor Inaba N16961)	4 SV=1	249.63	0	5	tr|Q9KRE5|Q9KRE5_VIBCH	7.81995e+06	6.45126e+06	6.95262e+06	7.20167e+06	7.73784e+06	7.33142e+06	6.95262e+06	7.33142e+06	0.0978785	0.0376808	-0.0765363	0.393578	0.435804
sp|Q9KU78|TRUB_VIBCH	truB	tRNA pseudouridine synthase B	Vibrio cholerae serotype O1 (strain ATCC 39315 / El Tor Inaba N16961)	3 SV=1	317.25	0	7	sp|Q9KU78|TRUB_VIBCH	1.83819e+06	1.78503e+06	1.73394e+06	1.63892e+06	1.97177e+06	1.88302e+06	1.78503e+06	1.88302e+06	0.0291921	0.0941239	-0.0770951	0.691825	0.721409
tr|Q9KUY0|Q9KUY0_VIBCH	VC_0378	Zinc uptake regulation protein, putative	Vibrio cholerae serotype O1 (strain ATCC 39315 / El Tor Inaba N16961)	4 SV=1	295.98	0	6	tr|Q9KUY0|Q9KUY0_VIBCH	4.27549e+06	4.53682e+06	4.25863e+06	4.89851e+06	4.51034e+06	4.43275e+06	4.27549e+06	4.51034e+06	0.0357982	0.0540852	-0.0771492	0.19775	0.232789
tr|Q9KLT0|Q9KLT0_VIBCH	VC_A0661	Peptidyl-prolyl cis-trans isomerase	Vibrio cholerae serotype O1 (strain ATCC 39315 / El Tor Inaba N16961)	4 SV=1	531.08	0	6	tr|Q9KLT0|Q9KLT0_VIBCH	2.04523e+07	2.15485e+07	2.15352e+07	2.05947e+07	2.28252e+07	2.27182e+07	2.15352e+07	2.27182e+07	0.0297037	0.0570639	-0.0771536	0.359292	0.401242
sp|Q9KSL1|BTUD_VIBCH	btuD	Vitamin B12 import ATP-binding protein BtuD	Vibrio cholerae serotype O1 (strain ATCC 39315 / El Tor Inaba N16961)	3 SV=1	21.76	0.000468823	1	sp|Q9KSL1|BTUD_VIBCH	48395.5	56385.2	47663.5	55155.9	37228.9	51064.5	48395.5	51064.5	0.0952089	0.19647	-0.0774464	0.543786	0.577903
sp|Q9KNH7|GLMU_VIBCH	glmU	Bifunctional protein GlmU	Vibrio cholerae serotype O1 (strain ATCC 39315 / El Tor Inaba N16961)	3 SV=1	983.85	0	13	sp|Q9KNH7|GLMU_VIBCH	4.49284e+07	4.59745e+07	4.46502e+07	4.50268e+07	4.95688e+07	4.74372e+07	4.49284e+07	4.74372e+07	0.0154535	0.0479974	-0.0783903	0.228912	0.265946
tr|Q9KUM4|Q9KUM4_VIBCH	VC_0491	Uncharacterized protein	Vibrio cholerae serotype O1 (strain ATCC 39315 / El Tor Inaba N16961)	4 SV=1	24.45	0.000473485	2	tr|Q9KUM4|Q9KUM4_VIBCH	932431	1.02968e+06	924221	903162	984909	1.0127e+06	932431	984909	0.0609687	0.0588867	-0.0789943	0.918655	0.92701
sp|Q9KQE9|DSBE_VIBCH	dsbE	Thiol:disulfide interchange protein DsbE	Vibrio cholerae serotype O1 (strain ATCC 39315 / El Tor Inaba N16961)	3 SV=1	34.22	0	1	sp|Q9KQE9|DSBE_VIBCH	870018	851995	836050	860624	936352	900001	851995	900001	0.0199306	0.0421294	-0.0790825	0.164277	0.195669
tr|Q9KPH0|Q9KPH0_VIBCH	ftsA	Cell division protein FtsA	Vibrio cholerae serotype O1 (strain ATCC 39315 / El Tor Inaba N16961)	3 SV=1	975	0	16	tr|Q9KPH0|Q9KPH0_VIBCH	1.94714e+07	1.91939e+07	1.88946e+07	2.07131e+07	2.02915e+07	1.97188e+07	1.91939e+07	2.02915e+07	0.0150364	0.0246543	-0.0802215	0.106256	0.131428
sp|Q9KUZ6|EFTU2_VIBCH	tufB	Elongation factor Tu-B	Vibrio cholerae serotype O1 (strain ATCC 39315 / El Tor Inaba N16961)	3 SV=1	8170.42	0	26	sp|Q9KUZ6|EFTU2_VIBCH	5.98423e+09	6.0041e+09	5.9003e+09	5.88917e+09	6.47904e+09	6.32852e+09	5.98423e+09	6.32852e+09	0.00923945	0.0491786	-0.0807027	0.253528	0.290889
tr|Q9KMD6|Q9KMD6_VIBCH	VC_A0425	Uncharacterized protein	Vibrio cholerae serotype O1 (strain ATCC 39315 / El Tor Inaba N16961)	4 SV=1	239.5	0	2	tr|Q9KMD6|Q9KMD6_VIBCH	3.39955e+06	3.3866e+06	3.34253e+06	3.56799e+06	3.58244e+06	3.70369e+06	3.3866e+06	3.58244e+06	0.00885297	0.0205984	-0.081105	0.0416113	0.0560116
tr|Q9KV50|Q9KV50_VIBCH	rho	Transcription termination factor Rho	Vibrio cholerae serotype O1 (strain ATCC 39315 / El Tor Inaba N16961)	3 SV=1	1668.55	0	22	tr|Q9KV50|Q9KV50_VIBCH	9.75009e+07	1.12402e+08	9.84768e+07	9.58996e+07	1.04254e+08	1.04775e+08	9.84768e+07	1.04254e+08	0.0810945	0.0490003	-0.0822455	0.851697	0.866934
tr|Q9KVU8|Q9KVU8_VIBCH	VC_0041	Uncharacterized protein	Vibrio cholerae serotype O1 (strain ATCC 39315 / El Tor Inaba N16961)	4 SV=1	126.29	0	1	tr|Q9KVU8|Q9KVU8_VIBCH	1.33807e+06	1.59596e+06	1.45162e+06	1.53885e+06	1.42266e+06	1.61889e+06	1.45162e+06	1.53885e+06	0.0884149	0.064624	-0.0841967	0.468986	0.508392
tr|Q9KUE5|Q9KUE5_VIBCH	VC_0576	Stringent starvation protein A	Vibrio cholerae serotype O1 (strain ATCC 39315 / El Tor Inaba N16961)	3 SV=1	719.26	0	9	tr|Q9KUE5|Q9KUE5_VIBCH	6.69305e+07	6.50745e+07	6.40528e+07	6.87161e+07	6.95655e+07	6.9062e+07	6.50745e+07	6.9062e+07	0.0223235	0.00618025	-0.0858001	0.081579	0.103324
tr|Q9KRZ1|Q9KRZ1_VIBCH	VC_1492	Uncharacterized protein	Vibrio cholerae serotype O1 (strain ATCC 39315 / El Tor Inaba N16961)	4 SV=1	8750.2	0	99	tr|Q9KRZ1|Q9KRZ1_VIBCH	1.09552e+09	1.10196e+09	1.10008e+09	1.07239e+09	1.18822e+09	1.1684e+09	1.10008e+09	1.1684e+09	0.00301191	0.0542019	-0.0869165	0.329468	0.370172
sp|Q9KTE6|SYL_VIBCH	leuS	Leucine--tRNA ligase	Vibrio cholerae serotype O1 (strain ATCC 39315 / El Tor Inaba N16961)	3 SV=2	1796.62	0	31	sp|Q9KTE6|SYL_VIBCH	9.15247e+07	9.01267e+07	8.64986e+07	9.27039e+07	9.57433e+07	9.57678e+07	9.01267e+07	9.57433e+07	0.0290233	0.0185976	-0.0872161	0.0958242	0.119668
sp|Q9KVT3|AROE_VIBCH	aroE	Shikimate dehydrogenase (NADP(+))	Vibrio cholerae serotype O1 (strain ATCC 39315 / El Tor Inaba N16961)	1 SV=1	169.83	0	4	sp|Q9KVT3|AROE_VIBCH	2.7004e+06	2.56606e+06	2.45081e+06	2.75089e+06	2.72619e+06	2.64823e+06	2.56606e+06	2.72619e+06	0.0485615	0.0197845	-0.0873321	0.186683	0.221051
sp|Q9KV22|GPMI_VIBCH	gpmI	2,3-bisphosphoglycerate-independent phosphoglycerate mutase	Vibrio cholerae serotype O1 (strain ATCC 39315 / El Tor Inaba N16961)	3 SV=1	1511.5	0	21	sp|Q9KV22|GPMI_VIBCH	1.1263e+08	1.0405e+08	1.1137e+08	1.1834e+08	1.20144e+08	1.15445e+08	1.1137e+08	1.1834e+08	0.0423658	0.0200919	-0.0875862	0.0620782	0.0803801
tr|Q9KTA5|Q9KTA5_VIBCH	VC_0998	Uncharacterized protein	Vibrio cholerae serotype O1 (strain ATCC 39315 / El Tor Inaba N16961)	4 SV=1	492.65	0	10	tr|Q9KTA5|Q9KTA5_VIBCH	1.12349e+07	1.06792e+07	1.15534e+07	1.21171e+07	1.19421e+07	1.11318e+07	1.12349e+07	1.19421e+07	0.03966	0.0448141	-0.0880803	0.233738	0.270885
tr|Q9KRI2|Q9KRI2_VIBCH	VC_1659	Uncharacterized protein	Vibrio cholerae serotype O1 (strain ATCC 39315 / El Tor Inaba N16961)	4 SV=1	191.67	0	4	tr|Q9KRI2|Q9KRI2_VIBCH	1.53462e+06	1.7598e+06	1.58738e+06	2.03761e+06	1.68617e+06	1.68751e+06	1.58738e+06	1.68751e+06	0.0723717	0.112277	-0.0882495	0.183512	0.217645
tr|Q9KV54|Q9KV54_VIBCH	VC_0303	Sensor histidine kinase	Vibrio cholerae serotype O1 (strain ATCC 39315 / El Tor Inaba N16961)	4 SV=1	226.58	0	4	tr|Q9KV54|Q9KV54_VIBCH	1.25621e+06	1.09011e+06	1.1755e+06	1.34567e+06	1.25001e+06	1.18553e+06	1.1755e+06	1.25001e+06	0.0707542	0.0639298	-0.0886629	0.216643	0.253283
tr|Q9KRG6|Q9KRG6_VIBCH	VC_1676	Phage shock protein C	Vibrio cholerae serotype O1 (strain ATCC 39315 / El Tor Inaba N16961)	4 SV=1	141.72	0	4	tr|Q9KRG6|Q9KRG6_VIBCH	947374	1.03885e+06	1.08994e+06	1.03644e+06	1.10483e+06	1.11942e+06	1.03885e+06	1.10483e+06	0.0704419	0.0407611	-0.0888418	0.247084	0.284377
sp|Q9KPV2|RS2_VIBCH	rpsB	30S ribosomal protein S2	Vibrio cholerae serotype O1 (strain ATCC 39315 / El Tor Inaba N16961)	3 SV=1	1912.2	0	15	sp|Q9KPV2|RS2_VIBCH	5.28097e+08	5.58654e+08	5.32593e+08	5.16159e+08	5.66891e+08	5.88616e+08	5.32593e+08	5.66891e+08	0.0305645	0.0667306	-0.0900397	0.5034	0.540418
sp|O51804|RPOS_VIBCH	rpoS	RNA polymerase sigma factor RpoS	Vibrio cholerae serotype O1 (strain ATCC 39315 / El Tor Inaba N16961)	3 SV=1	130.54	0	3	sp|O51804|RPOS_VIBCH	1.13128e+06	1.13745e+06	1.04649e+06	1.42854e+06	1.04163e+06	1.20445e+06	1.13128e+06	1.20445e+06	0.0459968	0.158598	-0.0904148	0.291899	0.33064
tr|Q9KQZ8|Q9KQZ8_VIBCH	VC_1849	Peptidyl-prolyl cis-trans isomerase	Vibrio cholerae serotype O1 (strain ATCC 39315 / El Tor Inaba N16961)	3 SV=1	901	0	9	tr|Q9KQZ8|Q9KQZ8_VIBCH	1.1733e+08	1.21221e+08	1.16824e+08	1.22957e+08	1.31175e+08	1.25012e+08	1.1733e+08	1.25012e+08	0.0203109	0.0338417	-0.0914884	0.081477	0.103254
sp|Q9KVM1|HEM3_VIBCH	hemC	Porphobilinogen deaminase	Vibrio cholerae serotype O1 (strain ATCC 39315 / El Tor Inaba N16961)	3 SV=2	684.02	0	8	sp|Q9KVM1|HEM3_VIBCH	1.65249e+07	1.67783e+07	1.62185e+07	1.76294e+07	1.7522e+07	1.78215e+07	1.65249e+07	1.76294e+07	0.0169808	0.0085925	-0.0933437	0.0418095	0.0561935
tr|Q9KP14|Q9KP14_VIBCH	VC_2565	ElaA protein	Vibrio cholerae serotype O1 (strain ATCC 39315 / El Tor Inaba N16961)	4 SV=1	32.49	0	1	tr|Q9KP14|Q9KP14_VIBCH	1.92982e+06	1.84094e+06	2.57134e+06	2.36198e+06	2.05942e+06	1.493e+06	1.92982e+06	2.05942e+06	0.188514	0.223749	-0.0937754	0.614125	0.646769
tr|Q9KUN5|Q9KUN5_VIBCH	VC_0480	Uncharacterized protein	Vibrio cholerae serotype O1 (strain ATCC 39315 / El Tor Inaba N16961)	4 SV=1	436.53	0	7	tr|Q9KUN5|Q9KUN5_VIBCH	1.86271e+07	1.75415e+07	1.98345e+07	1.98844e+07	1.98533e+07	2.09782e+07	1.86271e+07	1.98844e+07	0.0614453	0.0316554	-0.094239	0.0939534	0.117587
tr|Q9KNW6|Q9KNW6_VIBCH	VC_2614	Cyclic AMP receptor protein	Vibrio cholerae serotype O1 (strain ATCC 39315 / El Tor Inaba N16961)	4 SV=1	1060.89	0	18	tr|Q9KNW6|Q9KNW6_VIBCH	1.98865e+08	2.11794e+08	1.99923e+08	2.03293e+08	2.15095e+08	2.13429e+08	1.99923e+08	2.13429e+08	0.0352722	0.0303291	-0.0943159	0.338562	0.379429
tr|Q9KP44|Q9KP44_VIBCH	VC_2535	PmbA protein	Vibrio cholerae serotype O1 (strain ATCC 39315 / El Tor Inaba N16961)	4 SV=1	1337.43	0	18	tr|Q9KP44|Q9KP44_VIBCH	3.09202e+07	3.13027e+07	3.12649e+07	3.33828e+07	3.40798e+07	3.30841e+07	3.12649e+07	3.33828e+07	0.00676432	0.015245	-0.094561	0.0303391	0.0420503
tr|Q9KND3|Q9KND3_VIBCH	VC_A0032	Uncharacterized protein	Vibrio cholerae serotype O1 (strain ATCC 39315 / El Tor Inaba N16961)	4 SV=1	568.65	0	5	tr|Q9KND3|Q9KND3_VIBCH	5.2659e+07	5.18738e+07	5.56384e+07	6.59176e+07	5.62348e+07	5.23039e+07	5.2659e+07	5.62348e+07	0.0371973	0.120485	-0.0947821	0.252312	0.289643
sp|Q9KQH8|ACP_VIBCH	acpP	Acyl carrier protein	Vibrio cholerae serotype O1 (strain ATCC 39315 / El Tor Inaba N16961)	3 SV=3	624.98	0	4	sp|Q9KQH8|ACP_VIBCH	8.83106e+08	9.30431e+08	8.53736e+08	8.83066e+08	9.43501e+08	9.47323e+08	8.83106e+08	9.43501e+08	0.0435235	0.0389842	-0.0954366	0.330654	0.371129
tr|Q9KMZ1|Q9KMZ1_VIBCH	VC_A0175	MoxR-related protein	Vibrio cholerae serotype O1 (strain ATCC 39315 / El Tor Inaba N16961)	4 SV=1	315.11	0	7	tr|Q9KMZ1|Q9KMZ1_VIBCH	5.76442e+06	4.75473e+06	5.23536e+06	5.98328e+06	5.38547e+06	5.59869e+06	5.23536e+06	5.59869e+06	0.0961698	0.0535689	-0.0968011	0.236287	0.272941
tr|Q9KNB8|Q9KNB8_VIBCH	VC_A0047	Uncharacterized protein	Vibrio cholerae serotype O1 (strain ATCC 39315 / El Tor Inaba N16961)	4 SV=1	1005.56	0	13	tr|Q9KNB8|Q9KNB8_VIBCH	4.12562e+07	3.99463e+07	3.96291e+07	4.20859e+07	4.35909e+07	4.27246e+07	3.99463e+07	4.27246e+07	0.0214152	0.0176475	-0.0970068	0.0715342	0.0913316
tr|Q9KPU1|Q9KPU1_VIBCH	VC_2271	Riboflavin biosynthesis protein RibD	Vibrio cholerae serotype O1 (strain ATCC 39315 / El Tor Inaba N16961)	3 SV=1	690.95	0	11	tr|Q9KPU1|Q9KPU1_VIBCH	9.38501e+06	9.25674e+06	9.76249e+06	1.10361e+07	9.5889e+06	1.00378e+07	9.38501e+06	1.00378e+07	0.0277681	0.0724744	-0.0970158	0.140104	0.16933
sp|Q9KNP9|METJ_VIBCH	metJ	Met repressor	Vibrio cholerae serotype O1 (strain ATCC 39315 / El Tor Inaba N16961)	3 SV=1	218.68	0	6	sp|Q9KNP9|METJ_VIBCH	6.30841e+06	6.12056e+06	6.14672e+06	6.57454e+06	6.64002e+06	6.523e+06	6.14672e+06	6.57454e+06	0.0164325	0.00891453	-0.0970727	0.0585927	0.0763879
sp|Q9KQK0|MSRB_VIBCH	msrB	Peptide methionine sulfoxide reductase MsrB	Vibrio cholerae serotype O1 (strain ATCC 39315 / El Tor Inaba N16961)	3 SV=1	181.81	0	4	sp|Q9KQK0|MSRB_VIBCH	911507	948561	903569	871765	1.0314e+06	975206	911507	975206	0.0260689	0.0843954	-0.0974536	0.46388	0.503842
tr|Q9KU52|Q9KU52_VIBCH	VC_0672	Phosphoenolpyruvate-protein phosphotransferase	Vibrio cholerae serotype O1 (strain ATCC 39315 / El Tor Inaba N16961)	4 SV=1	465.11	0	10	tr|Q9KU52|Q9KU52_VIBCH	4.46728e+06	4.36964e+06	4.15749e+06	5.09544e+06	4.6122e+06	4.67621e+06	4.36964e+06	4.67621e+06	0.0365657	0.0547445	-0.0978256	0.0440859	0.0588608
sp|Q9KNK2|HSLO_VIBCH	hslO	33 kDa chaperonin	Vibrio cholerae serotype O1 (strain ATCC 39315 / El Tor Inaba N16961)	3 SV=2	400.12	0	7	sp|Q9KNK2|HSLO_VIBCH	8.3002e+06	7.93093e+06	8.32738e+06	9.13432e+06	8.75858e+06	8.89107e+06	8.3002e+06	8.89107e+06	0.0270533	0.0213453	-0.0992117	0.0262422	0.0369488
tr|Q9KU66|Q9KU66_VIBCH	VC_0657	Ribosomal-protein-alanine acetyltransferase	Vibrio cholerae serotype O1 (strain ATCC 39315 / El Tor Inaba N16961)	4 SV=1	42.46	0	1	tr|Q9KU66|Q9KU66_VIBCH	661322	624979	708668	708633	714816	702163	661322	708633	0.0631062	0.00893021	-0.0996873	0.148219	0.178361
tr|Q9KQT0|Q9KQT0_VIBCH	VC_1918	Peptidylprolyl isomerase	Vibrio cholerae serotype O1 (strain ATCC 39315 / El Tor Inaba N16961)	4 SV=1	3431.17	0	31	tr|Q9KQT0|Q9KQT0_VIBCH	2.34026e+08	2.43561e+08	2.30183e+08	2.3811e+08	2.51003e+08	2.52237e+08	2.34026e+08	2.51003e+08	0.0291946	0.0316623	-0.101036	0.197889	0.232829
tr|Q9KQW5|Q9KQW5_VIBCH	VC_1882	Uncharacterized protein	Vibrio cholerae serotype O1 (strain ATCC 39315 / El Tor Inaba N16961)	4 SV=1	119.73	0	3	tr|Q9KQW5|Q9KQW5_VIBCH	856843	901121	999897	779305	966525	970392	901121	966525	0.0796666	0.120636	-0.101087	0.815426	0.833839
sp|Q9KV35|NUSG_VIBCH	nusG	Transcription termination/antitermination protein NusG	Vibrio cholerae serotype O1 (strain ATCC 39315 / El Tor Inaba N16961)	3 SV=3	1002.84	0	13	sp|Q9KV35|NUSG_VIBCH	7.06378e+07	7.27848e+07	6.98737e+07	7.26751e+07	7.57931e+07	7.75497e+07	7.06378e+07	7.57931e+07	0.0212286	0.0327686	-0.101627	0.110061	0.135832
tr|Q9KNB7|Q9KNB7_VIBCH	VC_A0048	Uncharacterized protein	Vibrio cholerae serotype O1 (strain ATCC 39315 / El Tor Inaba N16961)	4 SV=1	121.9	0	3	tr|Q9KNB7|Q9KNB7_VIBCH	3.34794e+06	3.85094e+06	3.1095e+06	3.67164e+06	3.59335e+06	3.14905e+06	3.34794e+06	3.59335e+06	0.110154	0.081193	-0.102059	0.870032	0.883166
tr|Q9KPM3|Q9KPM3_VIBCH	VC_2344	Uncharacterized protein	Vibrio cholerae serotype O1 (strain ATCC 39315 / El Tor Inaba N16961)	4 SV=1	387.14	0	12	tr|Q9KPM3|Q9KPM3_VIBCH	3.62693e+06	3.39141e+06	3.36338e+06	3.9709e+06	3.64587e+06	3.51046e+06	3.39141e+06	3.64587e+06	0.0418274	0.0637999	-0.104378	0.166769	0.198423
tr|Q9KSF0|Q9KSF0_VIBCH	VC_1306	Uncharacterized protein	Vibrio cholerae serotype O1 (strain ATCC 39315 / El Tor Inaba N16961)	4 SV=1	277.5	0	9	tr|Q9KSF0|Q9KSF0_VIBCH	4.9417e+06	4.46823e+06	4.60674e+06	5.20212e+06	4.95386e+06	4.64946e+06	4.60674e+06	4.95386e+06	0.0521015	0.0560881	-0.104807	0.260418	0.298331
tr|Q9KP40|Q9KP40_VIBCH	VC_2539	Thiamin ABC transporter, periplasmic thiamin-binding protein	Vibrio cholerae serotype O1 (strain ATCC 39315 / El Tor Inaba N16961)	4 SV=1	263.57	0	4	tr|Q9KP40|Q9KP40_VIBCH	3.38339e+06	3.94288e+06	3.48894e+06	3.73089e+06	3.7936e+06	3.75421e+06	3.48894e+06	3.75421e+06	0.0824591	0.00843037	-0.10572	0.373338	0.4163
sp|Q9KNI1|FADB_VIBCH	fadB	Fatty acid oxidation complex subunit alpha	Vibrio cholerae serotype O1 (strain ATCC 39315 / El Tor Inaba N16961)	3 SV=1	2462.93	0	33	sp|Q9KNI1|FADB_VIBCH	2.16571e+08	2.19921e+08	2.17883e+08	2.31076e+08	2.35461e+08	2.3454e+08	2.17883e+08	2.3454e+08	0.00773865	0.00989395	-0.106283	0.0341622	0.0467938
sp|Q9KU21|BAMD_VIBCH	bamD	Outer membrane protein assembly factor BamD	Vibrio cholerae serotype O1 (strain ATCC 39315 / El Tor Inaba N16961)	3 SV=2	277.34	0	5	sp|Q9KU21|BAMD_VIBCH	7.89764e+06	8.45006e+06	8.5179e+06	8.08163e+06	9.65643e+06	9.11579e+06	8.45006e+06	9.11579e+06	0.0410471	0.0893935	-0.109407	0.212839	0.249229
tr|Q9KQ20|Q9KQ20_VIBCH	ychF	Ribosome-binding ATPase YchF	Vibrio cholerae serotype O1 (strain ATCC 39315 / El Tor Inaba N16961)	3 SV=1	762.18	0	11	tr|Q9KQ20|Q9KQ20_VIBCH	3.25225e+07	3.41568e+07	3.34082e+07	3.60917e+07	3.61966e+07	3.57227e+07	3.34082e+07	3.60917e+07	0.0245214	0.00691418	-0.111467	0.0317072	0.0437008
tr|Q9KVM6|Q9KVM6_VIBCH	VC_0115	Uncharacterized protein	Vibrio cholerae serotype O1 (strain ATCC 39315 / El Tor Inaba N16961)	4 SV=1	54.01	0	2	tr|Q9KVM6|Q9KVM6_VIBCH	840246	950870	880424	822813	969187	951148	880424	951148	0.0628831	0.0872859	-0.111471	0.677754	0.707401
tr|Q9KPT3|Q9KPT3_VIBCH	VC_2279	Aminoacyl-histidine dipeptidase	Vibrio cholerae serotype O1 (strain ATCC 39315 / El Tor Inaba N16961)	4 SV=1	929.71	0	16	tr|Q9KPT3|Q9KPT3_VIBCH	4.71725e+07	4.81879e+07	4.86113e+07	5.20889e+07	5.34151e+07	5.19262e+07	4.81879e+07	5.20889e+07	0.0154084	0.0155634	-0.112305	0.0155231	0.0229181
tr|Q9KKM5|Q9KKM5_VIBCH	VC_A1078	Transcriptional regulator, LuxR family	Vibrio cholerae serotype O1 (strain ATCC 39315 / El Tor Inaba N16961)	4 SV=1	21.99	0.000469484	1	tr|Q9KKM5|Q9KKM5_VIBCH	36350.2	35729.7	42785.8	39339.5	41626	34827.9	36350.2	39339.5	0.102043	0.0896231	-0.114017	0.904005	0.913058
sp|Q9KL24|PYRC_VIBCH	pyrC	Dihydroorotase	Vibrio cholerae serotype O1 (strain ATCC 39315 / El Tor Inaba N16961)	3 SV=2	873.58	0	12	sp|Q9KL24|PYRC_VIBCH	2.85972e+07	3.00586e+07	2.7298e+07	2.9278e+07	3.2726e+07	3.09774e+07	2.85972e+07	3.09774e+07	0.0482034	0.0556251	-0.115341	0.117622	0.144042
sp|Q9KQH9|FABF_VIBCH	fabF	3-oxoacyl-[acyl-carrier-protein] synthase 2	Vibrio cholerae serotype O1 (strain ATCC 39315 / El Tor Inaba N16961)	1 SV=3	1549.34	0	13	sp|Q9KQH9|FABF_VIBCH	8.48176e+07	9.1268e+07	8.52656e+07	8.50388e+07	1.02713e+08	9.23855e+07	8.52656e+07	9.23855e+07	0.0413442	0.0950851	-0.115704	0.26901	0.30739
tr|Q9KV03|Q9KV03_VIBCH	VC_0355	Uncharacterized protein	Vibrio cholerae serotype O1 (strain ATCC 39315 / El Tor Inaba N16961)	4 SV=1	222.85	0	4	tr|Q9KV03|Q9KV03_VIBCH	5.08577e+06	4.62397e+06	4.16964e+06	4.80175e+06	5.25433e+06	5.01652e+06	4.62397e+06	5.01652e+06	0.0990103	0.0450595	-0.117553	0.190169	0.224939
[truncated: 933 more rows]
