# Supplementary material for: Structural and Proteomic Changes in Viable but Non-culturable Vibrio cholerae
Source: Front Microbiol. 2019 Apr 17;10:793. doi: 10.3389/fmicb.2019.00793 (PMC6479200; doi:10.3389/fmicb.2019.00793)
Supplement: Supplementary file 7 [file Table_3.XLSX]

## Sheet: Annotated data
Locus_tag	UniProt	RefSeq	Gene name	Function (Uniprot)	Chemotaxis	Localization	Fur binding box	Micr. Array	RNA Seq.	n peptides	Log2(NBW/LB)	q-Value Prot	fold change	KEGG/DAVID category [18-20]
VC0002	Q9KVY6	NP_062586.1	mioC	Protein MioC homolog						6	0.0666861	0.270226	1.04731
VC0003	Q9KVY5	NP_062587.1	mnmE	tRNA modification GTPase MnmE				-2.56292		14	0.191993	0.00267641	1.14234
VC0004	Q9KVY4	NP_062588.1	yidC	Membrane protein insertase YidC		CM - putative inner membrane protein translocase component YidC				13	-0.142081	0.137397	-1.1035
VC0006	Q9KVY2	NP_062590.1	rnpA	Ribonuclease P protein component				-2.26137		1	-0.121857	0.141208	-1.08813
VC0008	Q9KVY0	NP_062592.1		Amino acid ABC transporter, ATP-binding protein		CM - amino acid ABC transporter, ATP-binding protein		2.33		4	1.59358	1.01716e-06	3.01796
VC0010	Q9KVX8	NP_062594.1		Amino acid ABC transporter, periplasmic amino acid-binding portion		Peri - amino acid ABC transporter, periplasmic amino acid-binding portion				10	1.56874	1.02534e-07	2.96646
VC0012	Q9KVX6	NP_062596.1	dnaA	Chromosomal replication initiator protein DnaA						18	-0.0646482	0.268357	-1.04583
VC0013	Q9KVX5	NP_062597.1	dnaN	DNA polymerase III subunit beta				-2.06945		8	-0.124544	0.0346174	-1.09016	Purine metabolism
VC0014	Q9KVX4	NP_062598.1	recF	DNA replication and repair protein RecF				2.14		1	0.0123937	0.988674	1.00863
VC0015	Q9KVX3	NP_229675.2	gyrB	DNA gyrase subunit B					-2.96	45	-0.0347485	0.422486	-1.02438
VC0016	Q9KVX2	NA		Uncharacterized protein						2	5.90778	2.78944e-10	60.0368
VC0017	Q9KVX1	NP_229676.1		Uncharacterized protein						2	8.47759	9.14302e-10	356.458
VC0018	Q9KVX0	NP_229677.1		16 kDa heat shock protein A						3	1.57943	2.54758e-07	2.98852	Stress response
VC0019	Q9KVW9	NP_229678.1	avtA	Valine-pyruvate aminotransferase					2.38	2	-1.88957	1.39168e-07	-3.70524	Valine, leucine and isoleucine biosynthesis
VC0020	Q9KVW8	NP_229679.1	glyS	Glycine--tRNA ligase beta subunit						31	-0.118792	0.0134526	-1.08583	Ligase
VC0021	Q9KVW7	NP_229680.2	glyQ	Glycine--tRNA ligase alpha subunit					2.07	6	-0.177574	0.00461458	-1.13098	Ligase
VC0022	Q9KVW6	NP_229681.1		Uncharacterized protein		CM - hypothetical protein VC0022		8.2	2.12	1	-0.313594	0.549941	-1.2428
VC0023	Q9KVW5	NP_229682.1		NADH dehydrogenase subunit II-related protein		CM - NADH dehydrogenase subunit II-related protein		-3.80658		1	-1.18673	6.02749e-06	-2.27636
VC0026	Q9KVW2	NP_229685.1		Zinc-binding alcohol dehydrogenase				-3.04644		8	-0.028984	0.663778	-1.02029
VC0027	Q9KVW1	NP_229686.1	ilvA	L-threonine dehydratase				2.04		8	-0.871165	5.43435e-06	-1.82914	Glycine, serine and threonine metabolism
VC0028	Q9KVW0	NP_229687.1	ilvD	Dihydroxy-acid dehydratase						22	0.195934	0.0022244	1.14547	Amino-acid biosynthesis
VC0029	Q9KVV9	NP_229688.1	ilvE	Branched-chain amino acid amiotransferase						8	-0.148683	0.0310007	-1.10856	Valine, leucine and isoleucine biosynthesis
VC0030	Q9KVV8	NP_229689.1	ilvM	Acetolactate synthase II, small subunit					2.71	1	-2.65873	1.32964e-05	-6.31478	Butanoate metabolism
VC0031	Q9KVV7	NP_229690.1		Acetolactate synthase						3	-0.632931	0.000154391	-1.55071	Butanoate metabolism
VC0034	P32557	NP_229693.1	dsbA	Thiol:disulfide interchange protein DsbA		Peri - thiol:disulfide interchange protein		-2.3267	3.65	10	0.206812	0.00199149	1.15413
VC0036	Q9KVV3	NA		FixG-related protein						8	-1.12315	2.18836e-06	-2.17822
VC0039	Q9KVV0	NP_229698.1		SpoOM-related protein				-3.14927		8	-0.267423	0.00657196	-1.20366
VC0041	Q9KVU8	NP_229700.1		Uncharacterized protein				2.32	5.1	1	-0.0841967	0.468986	-1.0601
VC0043	Q9KVU6	NP_229702.1	sapG	Potassium uptake protein TrkA		CM - potassium transporter peripheral membrane component				13	-0.534114	2.79524e-05	-1.44805
VC0044	Q9KVU5	NP_229703.1	rsmB	Ribosomal RNA small subunit methyltransferase B						5	-0.181351	0.0172957	-1.13395	Ribosome biogenesis
VC0045	Q9KVU4	NP_229704.1	fmt	Methionyl-tRNA formyltransferase				-2.03996		7	0.151531	0.00550386	1.11075
VC0046	Q9KVU3	NP_229705.1	def	Peptide deformylase 1					-4.4	7	0.296212	0.00625002	1.22792
VC0049	Q9KVU0	NP_229708.1	smg	Protein Smg homolog				-2.29352		1	1.41727	0.000182962	2.6708
VC0051	Q9KVT8	NP_229710.1	purK	N5-carboxyaminoimidazole ribonucleotide synthase		CM - phosphoribosylaminoimidazole carboxylase ATPase subunit		2.98		3	0.164561	0.00358424	1.12083
VC0052	Q9KVT7	NP_229711.1	purE	N5-carboxyaminoimidazole ribonucleotide mutase						3	0.0463946	0.953689	1.03268
VC0055	Q9KVT4	NP_229714.1	hemF	Oxygen-dependent coproporphyrinogen-III oxidase					3.02	4	0.129854	0.108304	1.09418
VC0056	Q9KVT3	NP_229715.1	aroE	Shikimate dehydrogenase (NADP(+))						4	-0.0873321	0.186683	-1.0624
VC0057	Q9KVT2	NP_229716.1		Uncharacterized protein				-2.05082		1	0.675684	0.060728	1.59735
VC0066	Q9KVS3	NP_229725.1	thiH	ThiH protein					3.3	1	-0.236876	0.0231913	-1.17844	4Fe-4S
VC0067	Q9KVS2	NP_229726.1		Aminopeptidase P					2.59	16	0.245607	0.137443	1.18559
VC0068	Q9KVS1	NP_229727.1		Transcriptional regulator, LysR family				-3.04734	2.89	1	-0.21158	0.0454559	-1.15796
VC0070	Q9KVR9	NP_229729.1		Uncharacterized protein						3	-0.483959	0.000327516	-1.39858
VC0071	Q9KVR8	NP_229730.1		Transcriptional regulator AsnC						4	-0.310584	0.018284	-1.24021
VC0073	Q9KVR6	NP_229732.2	rsmJ	Ribosomal RNA small subunit methyltransferase J						2	0.0706882	0.945189	1.05022
VC0076	Q9KVR3	NP_229735.1		Universal stress protein				2.52		3	-1.03909	4.2987e-06	-2.05493
VC0078	Q9KVR1	NP_229737.1		Ferritin					-2.2	8	0.0333691	0.631191	1.0234
VC0080	Q9KVQ9	NP_229739.1		Uncharacterized protein						3	-0.0128648	0.294049	-1.00896
VC0082	Q9KVQ7	NP_229741.1	rmuC	DNA recombination protein RmuC homolog					2.63	1	-0.274402	0.215228	-1.20949
VC0083	Q9KVQ6	NP_229742.1	ubiE	Ubiquinone/menaquinone biosynthesis C-methyltransferase UbiE						6	0.00779447	0.425334	1.00542
VC0085	Q9KVQ4	NP_229744.1	aarG	Probable protein kinase UbiB		CM - putative ubiquinone biosynthesis protein UbiB		-2.09436		2	-0.345362	0.00167638	-1.27047	Kinase
VC0086	P57051	NP_229745.1	tatA	Sec-independent protein translocase protein TatA		CM - twin arginine translocase protein A		-3.02409		2	0.731976	0.000175565	1.66091
VC0087	P57063	NP_229746.1	tatB	Sec-independent protein translocase protein TatB		CM - sec-independent translocase				2	0.0507865	0.787424	1.03583
VC0088	Q9KVQ3	NP_229747.1	tatC	Sec-independent protein translocase protein TatC		CM - hypothetical protein VC0088			2.33	1	-0.182638	0.276084	-1.13496
VC0089	Q9KVQ2	NP_229748.1		Cytochrome c551 peroxidase		Peri - cytochrome c551 peroxidase				9	-5.13966	6.62932e-10	-35.2526	Iron
VC0092	Q9KVP9	NP_229751.1	lexA	LexA repressor						7	2.16786	9.31876e-09	4.49356	Repressor
VC0093	Q9KVP8	NA	plsB	Glycerol-3-phosphate acyltransferase					2.1	5	-0.491887	0.00320709	-1.40628
VC0097	Q9KVP4	NP_229756.1		Flagellar protein FliL, putative	Flagellar protein FliL	CM - flagellar basal body-associated protein FliL-like protein			-2.25	6	0.343757	0.000403963	1.26906
VC0098	Q9KVP3	NP_229757.1		Methyl-accepting chemotaxis protein	36H	CM - methyl-accepting chemotaxis protein				13	2.17546	5.9757e-06	4.51731	Bacterial chemotaxis
VC0099	Q9KVP2	NP_229758.1		GlpG protein		CM - glpG protein				1	0.597006	0.000144283	1.51257
VC0100	Q9KVP1	NP_229759.1	glpE	Thiosulfate sulfurtransferase GlpE						2	2.02149	5.95256e-06	4.06002	Sulfur metabolism
VC0103	Q9KVN8	NP_229762.1		Uncharacterized protein					5.36	3	0.469996	0.00092964	1.38511
VC0105	Q9KVN6	NP_229764.1		Delta-aminolevulinic acid dehydratase				3.19		17	0.0825561	0.0423001	1.05889
VC0106	Q9KVN5	NP_229765.1		Uncharacterized protein					3.87	3	0.397499	0.00167609	1.31722
VC0108	Q9KVN3	NP_229767.1	polA	DNA polymerase I						29	0.39055	0.000143727	1.31089	Base excision repair
VC0111	Q9KVN0	NP_229770.1	engB	Probable GTP-binding protein EngB						4	-0.373231	0.000129514	-1.29525	GTP-binding
VC0112	Q9KVM9	NP_229771.1		Cytochrome c4		Peri - cytochrome c4		-2.01138	-3.81	5	-1.00361	1.37595e-05	-2.00501	Iron
VC0114	Q9KVM7	NP_229773.1	yihI	Der GTPase-activating protein YihI				3.23		4	-0.829821	1.16091e-05	-1.77746	Ribosome biogenesis
VC0115	Q9KVM6	NP_229774.1		Uncharacterized protein						2	-0.111471	0.677754	-1.08033
VC0116	Q9KVM5	NP_229775.1		Coproporphyrinogen-III oxidase						8	-1.19249	4.79184e-07	-2.28546	4Fe-4S
VC0117	Q9KVM4	NP_229776.1		HemY protein		CM - hemY protein		-2.20055		10	-0.751548	1.53557e-06	-1.6836
VC0118	Q9KVM3	NP_229777.1		Uroporphyrin-III C-methyltransferase, putative		CM - uroporphyrin-III C-methyltransferase, putative				19	-0.572066	1.97866e-05	-1.48665	Methyltransferase
VC0120	Q9KVM1	NP_229779.1	hemC	Porphobilinogen deaminase				4		8	-0.0933437	0.0418095	-1.06684
VC0123	Q9KVL8	NP_229782.1	cyaY	Protein CyaY				-2.42563		4	0.702333	0.000180844	1.62713
VC0125	Q9KVL7	NP_229783.1	lysA	Diaminopimelate decarboxylase						15	-0.218854	0.000974211	-1.16381	Pyridoxal phosphate
VC0126	Q9KVL6	NP_229784.2	dapF	Diaminopimelate epimerase				2.3		5	0.219329	0.00213571	1.16419	Amino-acid biosynthesis
VC0129	Q9KVL3	NP_229787.1		Uncharacterized protein						3	0.10699	0.234291	1.07698
VC0132	Q9KVL0	NP_229790.1		Uncharacterized protein						10	-0.133723	0.0402666	-1.09712
VC0134	Q9KVK8	NP_229792.1		Uncharacterized protein				-2.25733		10	-2.03642	4.94278e-06	-4.10225
VC0137	Q9KVK6	NA	cdgJ	Uncharacterized protein						1	-1.66304	0.00171532	-3.16683
VC0139	Q9KVK4	NP_229797.1		DPS family protein				2.41		9	0.76043	0.000118868	1.694
VC0140	Q9KVK3	NP_229798.1		Uncharacterized protein		CM - hypothetical protein VC0140			9.77	1	0.0348149	0.740042	1.02443
VC0142	Q9KVK1	NP_229800.1		Uncharacterized protein						4	0.499538	0.000762933	1.41376
VC0145	Q9KVJ8	NP_229803.1		Uncharacterized protein		CM - hypothetical protein VC0145				1	-0.374478	0.111636	-1.29637
VC0146	Q9KVJ7	NP_229804.1		Ribosomal RNA small subunit methyltransferase D						2	-0.160846	0.0564828	-1.11794
VC0147	Q9KVJ6	NP_229805.1	ftsY	Signal recognition particle receptor FtsY						10	-0.406122	0.000155485	-1.32512	GTP-binding
VC0148	Q9KVJ5	NP_229806.1		Cell division ATP-binding protein FtsE		CM - cell division ATP-binding protein FtsE				4	-0.396997	0.000103121	-1.31676	Cell division
VC0149	Q9KVJ4	NP_229807.1		Cell division protein FtsX		CM - cell division protein FtsX				3	-0.53178	0.00102333	-1.44571	Cell division
VC0150	P50511	NP_229808.1	rpoH	RNA polymerase sigma factor RpoH					-2.5	1	6.34644	1.27527e-09	81.3707	Stress response
VC0151	P50529	NP_229809.1	sthA	Soluble pyridine nucleotide transhydrogenase						17	-0.433013	0.000236804	-1.35005	NAD
VC0152	Q9KVJ2	NP_229810.1		Transcriptional regulator, TetR family						5	0.135919	0.0116152	1.09879
VC0154	Q9KVJ0	NP_229812.1	trmA	tRNA/tmRNA (uracil-C(5))-methyltransferase					2.11	4	-0.252005	0.0479763	-1.19086	S-adenosyl-L-methionine
VC0156	Q9KVI9	NP_229813.1	btuB	Vitamin B12 transporter BtuB		OM - vitamin B12 receptor		-3.59924	2.03	21	0.820642	2.93043e-05	1.76619	Cell outer membrane
VC0158	Q9KVI7	NP_229815.1	murI	Glutamate racemase					2.55	5	-1.76876	3.57867e-08	-3.4076	Isomerase
VC0159	Q9KVI6	NP_229816.1		RNA-binding protein		CM - RNA-binding protein				8	-0.222073	0.0121724	-1.16641
VC0161	Q9KVI5	NP_229818.1		Transcriptional activator IlvY					10.06	2	-0.213293	0.487546	-1.15933
VC0162	Q9KVI4	NP_229819.1	ilvC	Ketol-acid reductoisomerase						23	-0.616628	8.50863e-06	-1.53329	Valine, leucine and isoleucine biosynthesis
VC0163	Q9KVI3	NP_229820.1		Uncharacterized protein						5	0.046116	0.600563	1.03248
VC0164	Q9KVI2	NP_229821.1		Multidrug resistance protein, putative		CM - multidrug resistance protein, putative				17	0.031496	0.477614	1.02207
VC0165	Q9KVI1	NP_229822.1		Uncharacterized protein		CM - hypothetical protein VC0165			12.41	11	0.0766073	0.0944065	1.05454
VC0167	Q9KVH9	NP_229824.1	rep	ATP-dependent DNA helicase Rep					5.66	1	0.0449921	0.645958	1.03168
VC0168	Q9KVH8	NP_229825.1		Cytochrome c5		Peri - cytochrome c5			-2.15	3	-0.544032	0.00139292	-1.45804
VC0170	Q9KVH6	NP_229827.1		Peptide ABC transporter, ATP-binding protein		CM - peptide ABC transporter, ATP-binding protein				16	0.165995	0.00996122	1.12194
VC0171	Q9KVH5	NA		Peptide ABC transporter, periplasmic peptide-binding protein						30	1.36716	2.47817e-07	2.57963
VC0172	Q9KVH4	NP_229829.1		Peptide ABC transporter, permease protein		CM - peptide ABC transporter, permease protein				3	0.396528	0.00439528	1.31634
VC0173	Q9KVH3	NP_229830.1		Peptide ABC transporter, permease protein		CM - peptide ABC transporter, permease protein		2.48	-2.32	1	0.796604	0.000211483	1.73701
VC0174	Q9KVH2	NP_229831.1		Uncharacterized protein		Peri - hypothetical protein VC0174				12	0.136157	0.0498801	1.09897
VC0175	Q9KVH1	NP_229832.1		Deoxycytidylate deaminase-related protein						16	-1.17269	1.17877e-05	-2.25432
VC0178	Q9KVG8	NP_229835.1		Patatin-related protein						10	0.083998	0.188889	1.05995
VC0179	Q9KVG7	NP_229836.1	dncV	Cyclic GMP-AMP synthase						10	-0.682982	0.00613267	-1.60546	GTP-binding
VC0180	Q9KVG6	NP_229837.1		Uncharacterized protein						5	-0.588279	0.000311449	-1.50345
VC0183	Q9KVG3	NP_229840.1		Uncharacterized protein					3.89	1	-0.232593	0.0238206	-1.17494
VC0186	Q9KVG0	NP_229843.1		Glutathione reductase				-2.70562		10	-0.123909	0.0512713	-1.08968
VC0187	Q9KVF9	NP_229844.1	rlmJ	Ribosomal RNA large subunit methyltransferase J				2.73		5	-0.479813	0.000264239	-1.39456	S-adenosyl-L-methionine
VC0188	Q9KVF8	NP_229845.1		Oligopeptidase A						21	-0.388345	0.00069376	-1.30889	Zinc
VC0190	Q9KVF6	NP_229847.1	uvrD	DNA helicase						10	-0.187926	0.00887768	-1.13912
VC0194	Q9KVF2	NP_229851.1		Gamma-glutamyltranspeptidase		Peri - gamma-glutamyltranspeptidase		-2.68616	2.15	16	0.83434	3.49094e-05	1.78304
VC0199	Q9KVE7	NP_229856.1		Hemolysin secretion ATP-binding protein, putative		CM - hemolysin secretion ATP-binding protein, putative			4.07	8	1.34598	2.90667e-05	2.54204
VC0200	Q9KVE6	NP_229857.1		Iron(III) compound receptor		OM - iron(III) compound receptor	Yes	3.46	22.03	16	2.33481	0.000157492	5.04483	TonB box
VC0202	Q9KVE4	NP_229859.1		Iron(III) ABC transporter, periplasmic iron-compound-binding protein		Peri - iron(III) ABC transporter, periplasmic iron-compound-binding protein	Yes		9.18	2	2.07817	0.00105658	4.22272
VC0204	Q9KVE2	NP_229861.1		Uncharacterized protein					4.18	1	-0.488506	0.120345	-1.40299
VC0206	Q9KVE0	NP_229863.1	murQ	N-acetylmuramic acid 6-phosphate etherase 1					10.28	2	-1.06665	1.90982e-05	-2.09457	Amino sugar and nucleotide sugar metabolism
VC0207	Q9KVD9	NP_229864.1	murP	PTS system N-acetylmuramic acid-specific EIIBC component		CM - N-acetylmuramic acid phosphotransfer permease			3.73	1	-0.384185	0.0206845	-1.30512	Amino sugar and nucleotide sugar metabolism
VC0209	Q9KVD7	NP_229866.1		Uncharacterized protein				2.33		10	-0.167084	0.0562624	-1.12279
VC0210	Q9KVD6	NP_229867.2	rph	Ribonuclease PH						7	-0.164286	0.00874864	-1.12061
VC0211	Q9KVD5	NP_229868.2	pyrE	Orotate phosphoribosyltransferase				6.77		6	-0.0377991	0.261454	-1.02655
VC0212	Q9KVD4	NP_229869.1	lpxM	Lipid A biosynthesis myristoyltransferase		CM - lipid A biosynthesis (KDO)2-(lauroyl)-lipid IVA acyltransferase				1	-0.635634	8.64638e-05	-1.55362	Acyltransferase
VC0213	Q9KVD3	NP_229870.1	lpxL	Lipid A biosynthesis lauroyltransferase		CM - lipid A biosynthesis lauroyl acyltransferase				3	-0.293168	0.0014338	-1.22533	Acyltransferase
VC0214	Q9KVD2	NP_229871.2	slmA	Nucleoid occlusion factor SlmA					4.56	4	-0.304853	0.00104686	-1.23529	Cell division
VC0215	Q9KVD1	NP_229872.1	coaBC	Coenzyme A biosynthesis bifunctional protein CoaBC				-3.20065	2.35	10	-0.212099	0.133078	-1.15837
VC0216	Q9KVD0	NP_229873.1		Methyl-accepting chemotaxis protein	40H	CM - methyl-accepting chemotaxis protein				16	-0.573632	2.92417e-05	-1.48827
VC0218	Q9KVC8	NP_229875.1	rpmB	50S ribosomal protein L28				-2.08042	-2.44	5	0.534195	6.1889e-05	1.44813
VC0219	Q9KVC7	NP_229876.1	rpmG	50S ribosomal protein L33					3.05	2	2.66807	8.87163e-06	6.3558
VC0220	Q9KVC6	NP_229877.1		Uncharacterized protein						2	-0.412913	0.000522471	-1.33137
VC0222	Q9KVC4	NP_229879.1	coaD	Phosphopantetheine adenylyltransferase						6	0.592381	0.00141509	1.50773
VC0223	Q9KVC3	NP_229880.1		ADP-heptose--LPS heptosyltransferase II, putative				-2.15295	2.8	6	0.411586	0.000170821	1.33015
VC0224	Q9KVC2	NP_229881.1		Lipopolysaccharide biosynthesis glycosyltransferase, putative					3.95	6	-0.000374806	0.992131	-1.00026
VC0225	Q9KVC1	NP_229882.1		Lipopolysaccharide biosynthesis protein, putative				-2.53428		2	-0.36329	0.0135856	-1.28636
VC0229	Q9KVB7	NP_229886.1		Uncharacterized protein				2.84	2.1	1	0.090053	0.849027	1.06441
VC0230	Q9KVB6	NP_229887.1		Uncharacterized protein					3.72	5	-0.292111	0.0116902	-1.22443
VC0231	Q9KVB5	NP_229888.1		Uncharacterized protein					3.21	8	-0.681333	5.00744e-05	-1.60362
VC0232	Q9KVB4	NP_229889.1		Uncharacterized protein				7.82		2	-0.305416	0.004548	-1.23577
VC0234	Q9KVB2	NP_229891.1		Uncharacterized protein					2.5	3	-0.968573	1.19662e-05	-1.9569
VC0235	Q9KVB1	NP_229892.1		Lipopolysaccharide biosynthesis protein, putative					5.62	4	-0.153512	0.0733279	-1.11227
VC0236	Q9KVB0	NP_229893.1		ADP-heptose--LPS heptosyltransferase II					2.12	2	-0.425406	0.00082937	-1.34295
VC0237	H9L4P0	NP_229894.1		Uncharacterized protein		CM - hypothetical protein VC0237		-2.60865		2	0.0610998	0.459614	1.04326
VC0238	Q9KVA8	NP_229895.1		Transferase, hexapeptide repeat family						2	-0.383196	0.00174476	-1.30423
VC0239	Q9KVA7	NP_229896.1		Uncharacterized protein						12	-0.0655475	0.22998	-1.04648
VC0240	Q06963	NP_229897.1	hldD	ADP-L-glycero-D-manno-heptose-6-epimerase					-2.16	17	-0.237917	0.000809404	-1.17929	Carbohydrate metabolism
VC0241	Q07024	NA	rfbA	Putative mannose-1-phosphate guanylyltransferase						14	-0.156397	0.0307474	-1.1145
VC0242	Q06951	NP_229899.1	rfbB	Phosphomannomutase						17	-0.530654	0.000214221	-1.44458	Fructose and mannose metabolism
VC0243	Q06952	NP_229900.1	gmd	GDP-mannose 4,6-dehydratase						27	-0.177005	0.0464914	-1.13053	Fructose and mannose metabolism
VC0244	Q9KVA5	NP_229901.1		Perosamine synthase						21	-0.318055	0.00493344	-1.24665	Amino sugar and nucleotide sugar metabolism
VC0245	Q9KVA4	NP_229902.1		RfbG protein					-3.17	18	-0.147478	0.243499	-1.10763
VC0246	Q9KVA3	NP_229903.1		Lipopolysaccharide/O-antigen transport protein		CM - lipopolysaccharide/O-antigen transport protein		-2.4173	-3.49	1	-0.912086	1.74928e-05	-1.88176
VC0247	Q9KVA2	NP_229904.1		Lipopolysaccharide/O-antigen transport protein		CM - lipopolysaccharide/O-antigen transport protein			-2.44	10	-0.75974	0.00017648	-1.69319
VC0249	H9L4Q1	NP_229906.1		RfbL protein				2.87	-2.5	16	-0.950519	5.39027e-05	-1.93257
VC0250	Q9KVA0	NP_229907.1		Iron-containing alcohol dehydrogenase family protein RfbM				-2.11107		11	-0.287384	0.0159315	-1.22043
VC0251	Q9KV99	NP_229908.1		Acyl protein synthase/acyl-CoA reductase RfbN					-2.61	28	-0.28663	0.00750431	-1.21979
VC0252	H9L4Q4	NP_229909.1		Acetyltransferase RfbO, CysE/LacA/LpxA/NodL family				-6.52824	-3.44	8	-1.03757	1.88689e-06	-2.05277
VC0259	H9L4P1	NA		Lipopolysaccharide biosynthesis protein RfbV						1	-0.167288	0.027173	-1.12295
VC0260	H9L4R0	NP_229916.1		Mannosyl-transferase		CM - mannosyl-transferase		3.1		8	-0.436341	5.12253e-05	-1.35317
VC0262	Q9KV94	NP_229918.1		UDP-glucose 4-epimerase						4	-0.334027	0.00256049	-1.26053
VC0263	Q9KV93	NP_229919.1		Galactosyl-transferase, putative		CM - galactosyl-transferase, putative				1	-0.383596	0.0733916	-1.30459
VC0265	Q9KV91	NP_229921.1		Uncharacterized protein		CM - hypothetical protein VC0265			3.1	7	0.4978	3.71848e-05	1.41206
VC0266	Q9KV90	NP_229922.1		Uncharacterized protein						1	0.191103	0.163843	1.14164
VC0267	Q9KV89	NP_229923.1		D-isomer specific 2-hydroxyacid dehydrogenase family protein					2.35	10	0.37573	0.00039336	1.2975
VC0268	Q9KV88	NA		Uncharacterized protein					3.21	2	-0.186886	0.00575623	-1.1383
VC0269	Q9KV87	NP_229925.1		Mannose-6-phosphate isomerase				-2.75662		13	-0.154362	0.023829	-1.11293	Fructose and mannose metabolism
VC0270	Q9KV86	NP_229926.1		ROK family protein						1	-0.528908	0.53268	-1.44284
VC0273	Q9KV83	NP_229929.1	hupA	DNA-binding protein HU-alpha				-3.61534	-4.65	7	0.177284	0.0037511	1.13075
VC0274	Q9KV82	NP_229930.1		Uncharacterized protein					2.81	2	-0.323501	0.0252332	-1.25136
VC0275	Q9KV81	NP_229931.1	purD	Phosphoribosylamine--glycine ligase				-2.35767		10	-0.136729	0.0394564	-1.09941	Purine metabolism
VC0276	Q9KV80	NP_229932.1	purH	Bifunctional purine biosynthesis protein PurH					2.74	15	-0.216321	0.00373545	-1.16177	Purine metabolism
VC0281	Q9KV75	NP_229937.1		Lysine decarboxylase, inducible					17.19	9	-5.05977	4.43108e-06	-33.3537	Pyridoxal phosphate
VC0282	Q9KV74	NP_229938.1		Methyl-accepting chemotaxis protein	40H	CM - methyl-accepting chemotaxis protein				13	-0.161823	0.0620872	-1.1187
VC0285	Q9KV72	NP_229940.1		4-hydroxy-2-oxoglutarate aldolase/2-deydro-3-deoxyphosphogluconate aldolase					-4.13	5	0.50353	3.46275e-05	1.41768
VC0289	Q9KV68	NP_229944.1		Gluconate utilization system gnt-I transcriptional repressor					2.52	4	0.805429	0.000139128	1.74767
VC0293	Q9KV64	NP_229948.1	prmA	Ribosomal protein L11 methyltransferase				2.24	3.06	9	-0.348554	0.000825308	-1.27328	Methyltransferase
VC0295	Q9KV62	NP_229950.1		Acetyl-CoA carboxylase, biotin carboxylase				2.49		23	0.0084622	0.614659	1.00588
VC0296	Q9KV61	NA		Acetyl-CoA carboxylase, biotin carboxyl carrier protein						4	0.421296	0.0361021	1.33913
VC0297	Q9KV60	NP_229952.1	aroQ	3-dehydroquinate dehydratase						1	-1.32183	9.05572e-05	-2.49984	Aromatic amino acid biosynthesis
VC0298	Q9KV59	NP_229953.2	acsA	Acetyl-coenzyme A synthetase				3.13		36	0.266004	0.767537	1.20247
VC0300	Q9KV57	NP_229955.1		Uncharacterized protein				-2.95598		14	0.487823	0.578132	1.40233
VC0303	Q9KV54	NP_229958.1		Sensor histidine kinase		CM - sensor histidine kinase				4	-0.0886629	0.216643	-1.06338
VC0304	Q9KV53	NP_229959.1	gppA	Guanosine-5'-triphosphate,3'-diphosphate pyrophosphatase						9	-0.450789	0.000627133	-1.36679	Purine metabolism
VC0305	Q9KV52	NP_229960.1	rhlB	ATP-dependent RNA helicase RhlB						20	0.321982	0.000292455	1.25005	RNA-binding
VC0306	Q9KV51	NP_229961.1		Thioredoxin						7	0.105401	0.0425474	1.07579
VC0307	Q9KV50	NP_229962.1	rho	Transcription termination factor Rho						22	-0.0822455	0.851697	-1.05866
VC0309	Q9KV48	NP_229964.1	ubiD	3-octaprenyl-4-hydroxybenzoate carboxy-lyase						7	0.688473	3.25238e-06	1.61158
VC0312	Q9KV46	NP_229966.1		NAD(P)H-flavin reductase						3	0.154584	0.080733	1.1131
VC0315	Q9KV43	NP_229969.1	pssA	CDP-diacylglycerol--serine O-phosphatidyltransferase					11.65	5	-0.208678	0.0051754	-1.15563	Glycine, serine and threonine metabolism
VC0318	Q9KV40	NP_229972.1	murB	UDP-N-acetylenolpyruvoylglucosamine reductase					-2.56	5	-0.36801	0.000102403	-1.29057	Amino sugar and nucleotide sugar metabolism
VC0319	Q9KV39	NP_229973.1	birA	Bifunctional ligase/repressor BirA						2	0.233042	0.129992	1.17531
VC0320	Q9KV38	NP_229974.1	coaA	Pantothenate kinase				-3.67412	3.52	4	0.0425468	0.214269	1.02993
VC0322	Q9KV36	NP_229976.1	secE	Protein translocase subunit SecE		CM - preprotein translocase subunit SecE				1	-0.719705	0.000790416	-1.64685
VC0323	Q9KV35	NP_229977.1	nusG	Transcription termination/antitermination protein NusG				2.66		13	-0.101627	0.110061	-1.07298
VC0324	Q9KV34	NP_229978.1	rplK	50S ribosomal protein L11				-2.29297		7	0.794547	6.22033e-06	1.73453	rRNA-binding
VC0325	Q9KV33	NP_229979.1	rplA	50S ribosomal protein L1					-3.5	12	0.215857	0.000992623	1.16139	rRNA-binding
VC0326	Q9KV32	NP_229980.1	rplJ	50S ribosomal protein L10				-2.16101	-3.43	11	0.400409	0.000213835	1.31988	rRNA-binding
VC0327	Q9KV31	NP_229981.1	rplL	50S ribosomal protein L7/L12					-3.56	6	-0.165358	0.520494	-1.12144
VC0328	Q9KV30	NP_229982.2	rpoB	DNA-directed RNA polymerase subunit beta						77	0.0672604	0.190702	1.04773
VC0329	Q9KV29	NP_229983.1	rpoC	DNA-directed RNA polymerase subunit beta'					-2.46	89	0.119023	0.0221672	1.086
VC0330	Q9KV28	NP_229984.1		Regulator of sigma D					-2.23	7	0.372781	0.000161585	1.29485
VC0331	Q9KV27	NP_229985.1	nudC	NADH pyrophosphatase					3.23	3	0.48625	0.000142834	1.4008	NAD
VC0332	Q9KV26	NP_229986.1	hemE	Uroporphyrinogen decarboxylase						10	-0.071458	0.1128	-1.05078
VC0333	Q9KV25	NP_229987.1		Transcriptional reguator, TetR family						6	0.277237	0.00851469	1.21187
VC0335	Q9KV23	NP_229989.1		NlpD-related protein		OM - NlpD-related protein			4.12	4	-0.165224	0.00754398	-1.12134
VC0336	Q9KV22	NP_229990.1	gpmI	2,3-bisphosphoglycerate-independent phosphoglycerate mutase				3.4		21	-0.0875862	0.0620782	-1.06259
VC0339	Q9KV19	NP_229993.1	psd	Phosphatidylserine decarboxylase proenzyme		CM - phosphatidylserine decarboxylase				11	0.0662168	0.129124	1.04697
VC0340	Q9KV18	NP_229994.1	rsgA	Putative ribosome biogenesis GTPase RsgA						8	0.708842	7.12472e-06	1.63449
VC0341	Q9KV17	NP_229995.1	orn	Oligoribonuclease					2.58	4	0.0414607	0.886516	1.02916
VC0343	Q9KV15	NA		Uncharacterized protein					-2.64	1	-0.242176	0.0448674	-1.18278
VC0344	Q9KV14	NP_229998.1		N-acetylmuramoyl-L-alanine amidase				-2.11795	2.92	13	0.0388203	0.53268	1.02727
VC0345	Q9KV13	NP_229999.1	mutL	DNA mismatch repair protein MutL						9	0.0796607	0.177071	1.05677
VC0346	Q9KV12	NP_230000.1	miaA	tRNA dimethylallyltransferase				2.91	-3.57	6	-0.332331	0.00203735	-1.25905
VC0347	Q9KV11	NP_230001.1	hfq	RNA-binding protein Hfq				-2.35769	-2.04	6	-2.22983	4.01202e-05	-4.69078
VC0348	Q9KV10	NP_230002.1	hflX	GTPase HflX					-2.51	14	-0.221211	0.00361751	-1.16571	GTP-binding
VC0349	Q9KV09	NP_230003.1	hflK	Protein HflK						18	0.262461	0.000360341	1.19952
VC0350	Q9KV08	NP_230004.1	hflC	Protein HflC					-2.55	18	0.167667	0.0132103	1.12324
VC0352	Q9KV06	NA	slyX	Protein SlyX homolog						2	-0.376209	0.000620237	-1.29793
VC0353	Q9KV05	NP_230007.1		Uncharacterized protein						3	1.5457	1.12013e-06	2.91946
VC0354	Q9KV04	NP_230008.1		Peptidyl-prolyl cis-trans isomerase		Peri - peptidyl-prolyl cis-trans isomerase, FKBP-type				11	0.225911	0.00351725	1.16952
VC0355	Q9KV03	NP_230009.1		Uncharacterized protein						4	-0.117553	0.190169	-1.08489
VC0356	Q9KV02	NP_230010.1	tusD	Sulfurtransferase TusD homolog				-2.05359		1	-0.18402	0.0322875	-1.13605	Sulfur relay system
VC0357	Q9KV01	NP_230011.1	tusC	Protein TusC homolog				2.49		1	-0.455022	0.00537253	-1.3708	Sulfur relay system
VC0358	Q9KV00	NP_230012.1		Uncharacterized protein				-3.5961		1	-0.880578	0.000361567	-1.84111	Sulfur relay system
VC0359	Q9KUZ9	NP_230013.1	rpsL	30S ribosomal protein S12				2.13	-2.45	4	0.659226	6.51012e-06	1.57923	rRNA-binding
VC0360	Q9KUZ8	NP_230014.1	rpsG	30S ribosomal protein S7					-2.72	15	0.608648	6.80185e-05	1.52483	rRNA-binding
VC0361	Q9KUZ7	NP_230015.1	fusA1	Elongation factor G 1				-2.55139		35	-0.439883	5.60061e-05	-1.35649	GTP-binding
VC0362	Q9KUZ6	NP_230016.1	tuf	Elongation factor Tu-B					-2.55	26	-0.0807027	0.253528	-1.05753
VC0365	Q9KUZ3	NP_230019.1		Ferroxidase			Yes	2.74	-3.57	4	-2.25276	1.97794e-06	-4.76593	Iron
VC0366	Q9KUZ2	NP_230020.1	rpsF	30S ribosomal protein S6					-2.77	8	0.01596	0.337576	1.01112
VC0368	Q9KUZ0	NP_230022.1	rpsR	30S ribosomal protein S18						4	0.00723128	0.875023	1.00502
VC0369	Q9KUY9	NP_230023.1	rplI	50S ribosomal protein L9				-3.04114	-3.64	10	-0.0753968	0.833234	-1.05365
VC0371	Q9KUY7	NP_230025.1		Replicative DNA helicase				2.37		12	0.0501947	0.311162	1.0354
VC0372	Q9KUY6	NP_230026.1	alr	Alanine racemase 1						6	-0.166481	0.0540157	-1.12232
VC0373	Q9KUY5	NP_230027.1		Uncharacterized protein					7.7	1	-0.401724	0.0207112	-1.32109
VC0374	Q9KUY4	NP_230028.1	pgi	Glucose-6-phosphate isomerase						22	-0.785543	2.21623e-06	-1.72374	Glycolysis / Gluconeogenesis
VC0377	Q9KUY1	NP_230031.1		Uncharacterized protein				3.42		3	-0.137722	0.0172479	-1.10017
VC0378	Q9KUY0	NP_230032.1	fur	Zinc uptake regulation protein, putative				2.41	-3.62	6	-0.0771492	0.19775	-1.05493
VC0379	Q9KUX9	NP_230033.1	dusA	tRNA-dihydrouridine(20/20a) synthase						7	-0.219008	0.067636	-1.16393
VC0381	Q9KUX7	NP_230035.1		Uncharacterized protein						3	-0.590235	0.000236134	-1.50549
VC0383	Q9KUX5	NP_230037.1		Uncharacterized protein					-3	1	0.617037	0.385447	1.53372
VC0384	Q9KUX4	NP_230038.1	cysJ	Sulfite reductase [NADPH] flavoprotein alpha-component		CM - sulfite reductase (NADPH) flavoprotein alpha-component				10	1.91418	1.97319e-08	3.76899	Sulfur metabolism
VC0385	Q9KUX3	NP_230039.1	cysI	Sulfite reductase [NADPH] hemoprotein beta-component					2.64	11	1.46869	7.2653e-08	2.7677	Sulfur metabolism
VC0386	Q9KUX2	NP_230040.1	cysH	Phosphoadenosine phosphosulfate reductase					2.4	2	0.971124	0.00120508	1.96037	Sulfur metabolism
VC0390	Q9KUW9	NP_230044.1	metH	Methionine synthase						20	1.04027	6.09229e-07	2.05661	Selenocompound metabolism
VC0391	Q9KUW8	NA		Aspartokinase						19	-2.78708	2.15779e-07	-6.90232
VC0392	Q9KUW7	NP_230046.1		Aminotransferase, class V				-3.59043	-2.15	13	0.331269	0.00853133	1.25812
VC0393	Q9KUW6	NP_230047.1		Uncharacterized protein		CM - hypothetical protein VC0393		0		1	0.309225	0.00929118	1.23904
VC0394	Q9KUW5	NP_230048.1	uvrA	UvrABC system protein A						23	0.285424	0.000293347	1.21877
VC0395	Q9KUW4	NP_230049.1		UTP--glucose-1-phosphate uridylyltransferase						15	-0.04911	0.956805	-1.03463
VC0397	Q9KUW2	NP_230051.1	ssb	Single-stranded DNA-binding protein				-2.80448		10	-0.49397	0.000110713	-1.40831
VC0398	Q9KUW1	NP_230052.1		MSHA biogenesis protein MshH		CM - regulatory protein CsrD				1	0.0275934	0.562333	1.01931
VC0399	Q9KUW0	NP_230053.1		MSHA biogenesis protein MshI						7	-0.0322271	0.888726	-1.02259
VC0400	H9L4P3	NP_230054.1		MSHA biogenesis protein MshJ				3.57		3	0.133484	0.0906418	1.09694
VC0401	H9L4T2	NP_230055.1		MSHA biogenesis protein MshK				3.42		2	0.202916	0.0141356	1.15102
VC0402	Q9KUV9	NP_230056.1		MSHA biogenesis protein MshL		OM - MSHA biogenesis protein MshL				6	-0.248152	0.14004	-1.18768
VC0403	H9L4Q2	NP_230057.1		MSHA biogenesis protein MshM				23.66	-3.16	2	-0.184553	0.0813165	-1.13647
VC0404	Q9KUV8	NP_230058.1		MSHA biogenesis protein MshN						3	0.388224	0.0365192	1.30878
VC0405	Q9KUV7	NP_230059.1		MSHA biogenesis protein MshE						20	-0.246194	0.000546929	-1.18607
VC0406	Q9KUV6	NP_230060.1		MSHA biogenesis protein MshG		CM - MSHA biogenesis protein MshG		-2.17206		2	-0.391378	0.000949155	-1.31165
VC0408	Q9KUV4	NP_230062.1		MSHA pilin protein MshB						5	0.0719319	0.111132	1.05112
VC0409	H9L4Q5	NP_230063.1		MSHA pilin protein MshA					-3.62	6	-0.278529	0.00262674	-1.21296
VC0410	Q9KUV3	NP_230064.1		MSHA pilin protein MshC		CM - MSHA pilin protein MshC		-2.68886		1	-1.46955	0.00143549	-2.76935
VC0411	Q9KUV2	NP_230065.1		MSHA pilin protein MshD						1	-0.339918	0.0428109	-1.26568
VC0412	H9L4R1	NP_230066.1		Uncharacterized protein		CM - hypothetical protein VC0412				4	-0.349914	0.00681915	-1.27449
VC0414	Q9KUV0	NP_230068.1		Uncharacterized protein						7	-0.261453	0.0663922	-1.19869
VC0415	H9L4S9	NP_230069.1		Rod shape-determining protein MreB				2.76	-2.07	17	-0.0747229	0.152601	-1.05316
VC0416	Q9KUU9	NP_230070.1		Cell shape-determining protein MreC				2.15		6	-0.178934	0.00396948	-1.13205
VC0418	Q9KUU7	NP_230072.1	maf	Maf-like protein VC_0418					-2.6	4	-0.702627	0.000128853	-1.62747
VC0419	Q9KUU6	NP_230073.1		Cytoplasmic axial filament protein						10	-0.532418	0.000253294	-1.44635
VC0421	Q9KUU4	NP_230075.1		Uncharacterized protein					-2.43	1	0.088181	0.374004	1.06303
VC0422	Q9KUU3	NP_230076.1		TldD protein						17	-0.128309	0.00868261	-1.09301
VC0423	Q9KUU2	NP_230077.1	arcA	Arginine deiminase						11	0.0807355	0.0429879	1.05756	Arginine biosynthesis
VC0424	Q9KUU1	NP_230078.1	rraB	Regulator of ribonuclease activity B						7	-0.348122	0.00455956	-1.2729
VC0428	Q9KUT7	NP_230082.1		Universal stress protein				-3.15966	-3.29	8	-0.611358	0.00015242	-1.5277
VC0429	Q9KUT6	NP_230083.1		Uncharacterized protein		CM - hypothetical protein VC0429		2.73		7	0.12045	0.0214372	1.08707
VC0430	Q9KUT5	NP_230084.1		Immunogenic protein				2.15		19	0.119845	0.0200262	1.08662
VC0431	Q9KUT4	NP_230085.2	argR	Arginine repressor						8	0.512829	2.7197e-05	1.42685	Arginine biosynthesis
VC0432	Q9KUT3	NP_230086.2	mdh	Malate dehydrogenase						24	-0.730682	9.09733e-06	-1.65942	Citrate cycle (TCA cycle)
VC0434	Q9KUT1	NA		Octaprenyl-diphosphate synthase						8	-0.558465	2.57682e-05	-1.4727
VC0435	Q9KUT0	NP_230089.1	rplU	50S ribosomal protein L21					-2.41	6	0.599995	1.28841e-05	1.51571	rRNA-binding
VC0436	Q9KUS9	NP_230090.1	rpmA	50S ribosomal protein L27					-3.02	3	1.49527	1.93759e-07	2.81917
VC0437	Q9KUS8	NP_230091.2	cgtA	GTPase Obg/CgtA						9	-0.49572	0.00230242	-1.41002	GTP-binding
VC0440	Q9KUS5	NP_230094.1		Dihydrofolate reductase				-2.1444		3	-0.224315	0.00843804	-1.16822	NADP
VC0441	Q9KUS4	NP_230095.1	apaH	Bis(5'-nucleosyl)-tetraphosphatase, symmetrical						4	-0.0319919	0.530863	-1.02242
VC0442	Q9KUS3	NP_230096.1	apaG	Protein ApaG						2	-0.0522512	0.125795	-1.03688
VC0443	Q9KUS2	NP_230097.1	ksgA	Ribosomal RNA small subunit methyltransferase A						2	0.0169873	0.941523	1.01184
VC0444	Q9KUS1	NP_230098.1	pdxA	4-hydroxythreonine-4-phosphate dehydrogenase						7	-0.574973	6.1772e-05	-1.48965	NAD
VC0445	Q9KUS0	NP_230099.1	surA	Chaperone SurA		Peri - survival protein SurA				14	0.210349	0.019536	1.15697	Chaperone
VC0446	Q9KUR9	NP_230100.1	lptD	LPS-assembly protein LptD		OM - organic solvent tolerance protein			2.61	21	0.0143076	0.400722	1.00997
VC0447	Q9KUR8	NP_230101.1	djlA	DnaJ-like protein DjlA					2.36	3	0.944516	0.000132998	1.92454	Chaperone
VC0449	Q9KUR6	NP_230103.1		Methyl-accepting chemotaxis protein	40H			2.96		3	-0.511691	0.0228707	-1.42572
VC0450	Q9KUR5	NA		Membrane-bound lytic murein transglycosylase C					2.28	2	3.17912	1.36113e-07	9.05756
VC0451	Q9KUR4	NP_230105.1		Probable Fe(2+)-trafficking protein				-2.43168	2.01	5	0.633523	4.40878e-06	1.55135
VC0452	Q9KUR3	NP_230106.1		A/G-specific adenine glycosylase				-2.45939	8.68	1	1.30264	0.000596278	2.4668	Base excision repair
VC0453	Q9KUR2	NP_230107.1	trmB	tRNA (guanine-N(7)-)-methyltransferase						4	0.0151118	0.887403	1.01053
VC0454	Q9KUR1	NP_230108.1	glsA	Glutaminase					2.71	2	0.301286	0.182855	1.23224
VC0455	Q9KUR0	NP_230109.1		Oxygen-independent coproporphyrinogen III oxidase, putative				12.91		2	-0.442718	0.00510291	-1.35916
VC0456	Q9KUQ9	NP_230110.1		Non-canonical purine NTP pyrophosphatase						1	-0.314878	0.00938822	-1.24391	Purine metabolism
VC0457	Q9KUQ8	NP_230111.1		Uncharacterized protein						2	-0.548082	0.000640504	-1.46214
VC0459	Q9KUQ6	NP_230113.1		Uncharacterized protein		CM - hypothetical protein VC0459				4	-0.0207127	0.774175	-1.01446
VC0460	Q9KUQ5	NP_230114.1	proC	Pyrroline-5-carboxylate reductase		CM - pyrroline-5-carboxylate reductase				8	-0.0572663	0.140497	-1.04049
VC0461	Q9KUQ4	NP_230115.1		UPF0001 protein VC_0461				-2.47628		2	0.55153	0.0070607	1.46564
VC0462	Q9KUQ3	NP_230116.1		Twitching motility protein PilT						13	0.435649	0.000345464	1.35252
VC0463	Q9KUQ2	NP_230117.1		Twitching motility protein PilT						12	0.236699	0.00433909	1.17829
VC0464	Q9KUQ1	NP_230118.1		Transcriptional regulator, LuxR family					-2.72	2	0.219445	0.0635303	1.16429
VC0465	Q9KUQ0	NP_230119.1	tyrS1	Tyrosine--tRNA ligase 1				-3.74116	2.73	11	-2.80461	1.90523e-09	-6.98667	Ligase
VC0466	Q9KUP9	NP_230120.1		Putative pre-16S rRNA nuclease				2.49		4	1.24341	6.74338e-07	2.36757
VC0467	Q9KUP8	NP_230121.2		UPF0301 protein VC_0467		CM - hypothetical protein VC0467				1	-0.333653	0.000364811	-1.2602
VC0468	Q9KUP7	NP_230122.1	gshB	Glutathione synthetase					-2.68	9	-0.122713	0.0704065	-1.08878
VC0469	Q9KUP6	NP_230123.1		Ribosomal RNA small subunit methyltransferase E						11	0.24883	0.0006191	1.18824
VC0472	Q9KUP3	NP_230126.1	metK	S-adenosylmethionine synthase				-2.56561	-2.09	17	-0.170258	0.00513448	-1.12526	One-carbon metabolism
VC0473	Q9KUP2	NP_230127.1	tkt1	Transketolase 1						34	-0.395322	6.34069e-05	-1.31524	Pentose phosphate pathway
VC0474	P0C6D1	NP_230128.1	irgB	Iron-regulated virulence regulatory protein IrgB			Yes	2.12	11.04	1	7.61974	0.0004601	196.684	Activator
VC0475	P0C6R0	NP_230129.1	irgA	Iron-regulated outer membrane virulence protein		OM - enterobactin receptor protein	Yes	-2.25254	6.53	27	3.02104	8.61402e-05	8.11755	Cell outer membrane
VC0476	P0C6C2	NP_230130.2	epd	D-erythrose-4-phosphate dehydrogenase					-2.66	11	0.169275	0.0275177	1.12449	NAD
VC0477	P0C6Q3	NP_230131.1	pgk	Phosphoglycerate kinase						27	-0.471126	8.54412e-05	-1.38619	Glycolysis / Gluconeogenesis
VC0478	Q9KUN7	NP_230132.1		Fructose-bisphosphate aldolase, class II						19	-0.410841	6.48108e-05	-1.32946	Glycolysis / Gluconeogenesis
VC0480	Q9KUN5	NP_230134.1		Uncharacterized protein		CM - hypothetical protein VC0480				7	-0.094239	0.0939534	-1.0675
VC0483	Q9KUN2	NP_230137.1		Uncharacterized protein		Peri - hypothetical protein VC0483		-2.55408	-2.72	9	1.00936	6.29503e-06	2.01302
VC0485	Q9KUN0	NP_230139.1		Pyruvate kinase				4.38		32	-0.803263	5.19306e-06	-1.74504	Glycolysis / Gluconeogenesis
VC0486	Q9KUM9	NP_230140.1		Transcriptional regulator, DeoR family						5	0.553258	0.00495478	1.4674
VC0487	Q9KUM8	NP_230141.1	glmS	Glutamine--fructose-6-phosphate aminotransferase [isomerizing]				2.01		27	0.32373	0.000905129	1.25156
VC0488	Q9KUM7	NP_230142.1		Extracellular solute-binding protein, putative					2.56	1	0.72859	0.000188082	1.65702
VC0489	Q9KUM6	NP_230143.1		Hemolysin, putative				2.06	18.66	1	-0.569188	0.00176356	-1.48369
VC0490	Q9KUM5	NP_230144.1		Uncharacterized protein				2.96		26	0.0318117	0.454552	1.0223
VC0491	Q9KUM4	NP_230145.1		Uncharacterized protein		CM - hypothetical protein VC0491			2.02	2	-0.0789943	0.918655	-1.05628
VC0492	Q9KUM3	NP_230146.1		Uncharacterized protein						6	0.260116	0.00645004	1.19757
VC0502	Q9KUL6	NP_230153.1		Type IV pilin, putative						2	0.161154	0.22418	1.11818
VC0512	Q9KUK6	NP_230163.1		Methyl-accepting chemotaxis protein	40H	CM - methyl-accepting chemotaxis protein		2.49		5	0.0709616	0.972093	1.05042
VC0514	Q9KUK4	NP_230165.1		Methyl-accepting chemotaxis protein	40H	CM - methyl-accepting chemotaxis protein			19.55	2	0.0777978	0.426293	1.05541
VC0517	Q9KUK1	NP_230168.1	rpoD	RNA polymerase sigma factor RpoD						25	0.0608597	0.499292	1.04309
VC0519	Q9KUK0	NP_230170.1		Uncharacterized protein				-2.37821		8	-0.211649	0.0202923	-1.15801
VC0520	P66532	NP_230171.1	rpsU	30S ribosomal protein S21					-2.55	3	0.814515	3.60107e-05	1.75871
VC0522	Q9KUJ8	NP_230173.1		Beta-ketoadipate enol-lactone hydrolase, putative				3.03		3	-0.317231	0.0380597	-1.24594
VC0523	Q9KUJ7	NP_230174.1	plsY	Glycerol-3-phosphate acyltransferase		CM - putative glycerol-3-phosphate acyltransferase PlsY		-4.95642		1	-0.55576	0.000441397	-1.46994	Lipid biosynthesis
VC0524	Q9KUJ6	NP_230175.1		7,8-dihydroneopterin aldolase						4	-0.383952	0.000275204	-1.30491
VC0529	Q9KUJ1	NP_230180.1	ispF	2-C-methyl-D-erythritol 2,4-cyclodiphosphate synthase						3	-0.285806	0.00201402	-1.21909	Terpenoid backbone biosynthesis
VC0530	Q9KUJ0	NP_230181.1	truD	tRNA pseudouridine synthase D						6	0.0272529	0.467461	1.01907
VC0531	Q9KUI9	NP_230182.1	surE	5'-nucleotidase SurE						2	-0.425251	0.00212912	-1.34281	Purine metabolism
VC0532	Q9KUI8	NP_230183.1	pcm	Protein-L-isoaspartate O-methyltransferase						4	-0.216587	0.0106797	-1.16198	S-adenosyl-L-methionine
VC0533	Q9KUI7	NP_230184.1		Lipoprotein NlpD		OM - lipoprotein NlpD			-2.03	2	-0.347447	0.0265947	-1.27231
VC0534	O51804	NP_230185.1	rpoS	RNA polymerase sigma factor RpoS						3	-0.0904148	0.291899	-1.06468
VC0535	Q9KUI6	NP_230186.1	mutS	DNA mismatch repair protein MutS					3.77	11	-0.0610461	0.518895	-1.04322
VC0537	Q9KUI4	NP_230188.1	cysM	Cysteine synthase					2.19	4	0.460502	0.0019622	1.37602	Sulfur metabolism
VC0538	Q9KUI3	NP_230189.1		Thiosulfate ABC transporter, periplasmic thiosulfate-binding protein		Peri - thiosulfate ABC transporter, periplasmic thiosulfate-binding protein				11	1.05595	9.73233e-07	2.07909	Sulfur metabolism
VC0539	Q9KUI2	NP_230190.1		Sulfate ABC transporter, permease protein		CM - sulfate ABC transporter, permease protein				1	2.44458	3.14099e-06	5.44368	Sulfur metabolism
VC0541	Q9KUI0	NP_230192.1	cysA	Sulfate/thiosulfate import ATP-binding protein CysA		CM - sulfate ABC transporter, ATP-binding protein				3	1.96235	1.08527e-07	3.89695	Sulfur metabolism
VC0542	Q9KUH9	NP_230193.1		CinA-related protein				4.5		2	0.0947749	0.158671	1.0679
VC0543	P45383	NA	recA	Protein RecA						14	-0.289202	0.000679855	-1.22196
VC0545	Q56648	NP_230196.1	alaS	Alanine--tRNA ligase						39	-0.129632	0.00845125	-1.09401	Ligase
VC0548	Q9KUH3	NP_230199.1	csrA	Carbon storage regulator homolog					-4.41	1	1.72012	1.14121e-05	3.29465	RNA-binding
VC0549	Q9KUH2	NP_230200.2	oadG1	Probable oxaloacetate decarboxylase gamma chain 1						2	-0.995526	4.2925e-06	-1.99381	Pyruvate metabolism
VC0550	Q9KUH1	NP_230201.1		Oxaloacetate decarboxylase, alpha subunit				3.51		32	-0.720178	8.68155e-06	-1.64739	Pyruvate metabolism
VC0551	Q9KUH0	NP_230202.1		Oxaloacetate decarboxylase, beta subunit		CM - oxaloacetate decarboxylase, beta subunit				1	-1.07031	0.00101401	-2.09988	Pyruvate metabolism
VC0552	Q9KUG9	NA		Quinone oxidoreductase						9	0.283485	0.00207612	1.21713
VC0554	Q9KUG7	NP_230205.1		Protease, insulinase family/protease, insulinase family						22	0.395546	0.000409384	1.31544	Protease
VC0556	Q9KUG5	NP_230207.1	gshA	Glutamate--cysteine ligase						13	-0.262714	0.00101905	-1.19973	Ligase
VC0557	Q9KUG4	NP_230208.1	luxS	S-ribosylhomocysteine lyase					-2.1	9	0.434631	0.000656897	1.35156
VC0558	Q9KUG3	NP_230209.1		Hemolysin, putative		CM - hemolysin, putative				2	0.132757	0.434427	1.09639
VC0559	Q9KUG2	NP_230210.1		Uncharacterized protein		CM - hypothetical protein VC0559			-3.26	2	0.608378	1.18048e-05	1.52454
VC0560	Q9KUG1	NP_230211.1	ffh	Signal recognition particle protein		CM - signal recognition particle protein		2.12		15	-0.00235583	0.397425	-1.00163
VC0561	Q9KUG0	NP_230212.1	rpsP	30S ribosomal protein S16						6	1.27724	1.51985e-07	2.42375
VC0562	Q9KUF9	NP_230213.1	rimM	Ribosome maturation factor RimM						4	-0.434077	0.000270877	-1.35105	Ribosome biogenesis
VC0563	Q9KUF8	NP_230214.1	trmD	tRNA (guanine-N(1)-)-methyltransferase					-3.02	2	-0.0578877	0.661454	-1.04094
VC0564	Q9KUF7	NP_230215.1	rplS	50S ribosomal protein L19					-3.08	5	0.335497	0.002035	1.26181
VC0565	Q9KUF6	NP_230216.1		Protease DegS		Peri - protease DegS		5.37	-2.03	14	-0.0447117	0.50289	-1.03148
VC0566	Q9KUF5	NP_230217.1		Protease DO		Peri - protease DO				23	0.174799	0.0228903	1.12881	Protease
VC0567	Q9KUF4	NP_230218.1		Uncharacterized protein		CM - cytochrome d ubiquinol oxidase subunit III			-2.58	7	-0.550052	5.26298e-05	-1.46414
VC0568	Q9KUF3	NP_230219.1	zapE	Cell division protein ZapE						6	0.484952	0.000178137	1.39954
VC0570	Q9KUF1	NP_230221.1	rplM	50S ribosomal protein L13					-2.34	8	0.449005	0.000164949	1.3651
VC0571	Q9KUF0	NP_230222.1	rpsI	30S ribosomal protein S9					-4.96	10	0.61209	6.85736e-06	1.52847
VC0573	Q9KUE8	NP_230224.1		Ubiquinol-cytochrome c reductase iron-sulfur subunit		CM - ubiquinol--cytochrome c reductase, iron-sulfur subunit			-2.53	15	-0.478574	0.000346115	-1.39337	Oxidative phosphorylation
VC0574	Q9KUE7	NP_230225.1		Cytochrome b		CM - ubiquinol--cytochrome c reductase, cytochrome B			-2.79	10	-0.715358	6.89058e-06	-1.64189	Oxidative phosphorylation
VC0575	Q9KUE6	NP_230226.1		Ubiquinol--cytochrome c reductase, cytochrome c1				2.39	-3.14	9	-0.435266	0.000592994	-1.35216	Oxidative phosphorylation
VC0576	Q9KUE5	NP_230227.1	sspA	Stringent starvation protein A				-3.96005	-2.29	9	-0.0858001	0.081579	-1.06128
VC0577	Q9KUE4	NP_230228.1		Stringent starvation protein B						1	0.217477	0.0586248	1.1627
VC0578	Q9KUE3	NP_230229.1		Hemolysin, putative		Peri - hemolysin, putative				5	0.319526	0.000380525	1.24792
VC0579	Q9KUE2	NP_230230.1	gmhA	Phosphoheptose isomerase						2	0.0570862	0.739545	1.04036
VC0581	Q9KUE0	NA	lpoA	Penicillin-binding protein activator LpoA						26	0.500177	9.41573e-06	1.41439
VC0582	Q9KUD9	NP_230233.1	rsmI	Ribosomal RNA small subunit methyltransferase I				-2.47481		6	0.100331	0.270611	1.07202
VC0585	Q9KUD7	NP_230235.1		Hypoxanthine phosphoribosyltransferase					2.36	6	-0.48858	7.5781e-05	-1.40306	Purine metabolism
VC0586	Q9KUD6	NP_230236.1		Carbonic anhydrase						6	-0.456715	0.00193288	-1.37241	Zinc
VC0587	Q9KUD5	NP_230237.1		Sulfate permease family protein		CM - sulfate permease family protein		-4.00611		2	1.72396	5.24969e-07	3.30343
VC0589	Q9KUD3	NP_230239.1		ABC transporter, ATP-binding protein		CM - ABC transporter, ATP-binding protein			2.25	3	0.0597666	0.506283	1.0423
VC0591	Q9KUD1	NP_230241.1	panC	Pantothenate synthetase						7	-0.24955	0.000568025	-1.18884	Ligase
VC0592	Q9KUD0	NP_230242.1	panB	3-methyl-2-oxobutanoate hydroxymethyltransferase					4.21	3	-0.137178	0.223581	-1.09975
VC0594	Q9KUC8	NP_230244.1	pcnB	Poly(A) polymerase I						18	0.033035	0.836131	1.02316
VC0596	Q9KUC6	NP_230246.1	dksA	RNA polymerase-binding transcription factor DksA						5	0.936437	1.42618e-05	1.9138
VC0602	Q9KUC0	NP_230252.1	mrcB	Penicillin-binding protein 1B		CM - penicillin-binding protein 1B		2.61		3	0.241056	0.0725248	1.18186
VC0603	Q9KUB9	NP_230253.1		Uncharacterized protein		OM - hypothetical protein VC0603				10	-0.181731	0.00736056	-1.13424
VC0604	Q9KUB8	NP_230254.1		Aconitate hydratase B						62	-0.987598	4.4103e-07	-1.98288	Citrate cycle (TCA cycle)
VC0605	Q9KUB7	NP_230255.1		UPF0231 protein VC_0605						3	0.142773	0.441726	1.10402
VC0608	Q9KUB5	NP_230257.1		Iron(III) ABC transporter, periplasmic iron-compound-binding protein		Peri - iron(III) ABC transporter, periplasmic iron-compound-binding protein	Yes	2.13		21	3.33376	0.000129141	10.0823
VC0610	Q9KUB3	NP_230259.1		Iron(III) ABC transporter, ATP-binding protein		CM - iron(III) ABC transporter, ATP-binding protein	Yes		2.49	4	0.330395	0.000676581	1.25736
VC0611	Q9KUB2	NP_230260.1		Phosphoglucomutase/phosphomannomutase, putative					4.13	4	-1.59391	7.0617e-06	-3.01865
VC0612	Q9KUB1	NP_230261.1		Cellobiose/cellodextrin-phosphorylase, putative		CM - cellobiose/cellodextrin-phosphorylase, putative			4.85	12	-0.473988	5.71425e-05	-1.38894	Amino sugar and nucleotide sugar metabolism
VC0613	Q9KUB0	NP_230262.1		Beta-N-acetylhexosaminidase		Peri - beta-N-acetylhexosaminidase			5.76	2	-0.149982	0.196016	-1.10956
VC0620	Q9KUA3	NP_230269.1		Peptide ABC transporter, periplasmic peptide-binding protein		Peri - peptide ABC transporter, periplasmic peptide-binding protein		-2.45612		26	1.30188	0.00191948	2.4655
VC0622	Q9KUA1	NA		Histidine kinase				2.25	3.04	18	-0.00299337	0.792563	-1.00208
VC0623	Q9KUA0	NP_230272.1	rsmC	Ribosomal RNA small subunit methyltransferase C					5.5	1	-0.558341	0.0226733	-1.47257	S-adenosyl-L-methionine
VC0624	Q9KU99	NP_230273.1		Uncharacterized protein		CM - hypothetical protein VC0624		5.05		1	-0.00723406	0.92351	-1.00503
VC0626	Q9KU97	NP_230275.1	hemL	Glutamate-1-semialdehyde 2,1-aminomutase					3.71	15	-0.973262	5.51136e-06	-1.96327	Pyridoxal phosphate
VC0627	Q9KU96	NP_230276.1	erpA	Iron-sulfur cluster insertion protein ErpA				3	-4.2	3	0.0356626	0.788506	1.02503
VC0628	Q9KU95	NP_230277.1		Uncharacterized protein		CM - hypothetical protein VC0628				10	1.21614	0.000408404	2.32324
VC0629	Q9KU94	NA		Multidrug resistance protein, putative						17	0.0771567	0.114256	1.05494
VC0630	Q9KU93	NP_230279.1		Uncharacterized protein					4.66	2	-3.18811	7.04415e-05	-9.11419
VC0631	Q9KU92	NP_230280.1	tyrS2	Tyrosine--tRNA ligase 2					3.93	15	0.280548	0.000927834	1.21466	RNA-binding
VC0632	Q9KU91	NP_230281.1		D-alanyl-D-alanine carboxypeptidase/D-alanyl-D-alanine-endopeptidase		Peri - D-alanyl-D-alanine carboxypeptidase/endopeptidase				2	3.15144	9.69145e-09	8.88542	Protease
VC0633	P0C6Q6	NP_230282.1	ompU	Outer membrane protein U		OM - outer membrane protein OmpU		2.28	-2.23	18	0.0119819	0.281934	1.00834
VC0634	Q9KU89	NP_230283.1	greA	Transcription elongation factor GreA						7	0.00396574	0.655764	1.00275
VC0635	Q9KU88	NP_230284.1		Uncharacterized protein					-2.71	1	-0.258298	0.00518363	-1.19607
VC0636	Q9KU87	NP_230285.1	rlmE	Ribosomal RNA large subunit methyltransferase E					-5.34	7	0.550757	0.000388304	1.46485
VC0637	Q9KU86	NP_230286.1	ftsH	ATP-dependent zinc metalloprotease FtsH		CM - cell division protein FtsH			-3.27	29	1.0897	1.1309e-07	2.1283	Protease
VC0638	Q9KU85	NP_230287.1		Dihydropteroate synthase				3.02	-3.49	4	0.196667	0.0300179	1.14605
VC0639	Q9KU84	NP_230288.1	glmM	Phosphoglucosamine mutase				2.71		19	-0.16389	0.159617	-1.1203
VC0640	Q9KU83	NP_230289.1	secG	Preprotein translocase, SecG subunit		CM - preprotein translocase subunit SecG			-3.29	3	-0.28627	0.02284	-1.21948
VC0641	Q9KU82	NP_230290.1	rimP	Ribosome maturation factor RimP						6	0.259353	0.000836634	1.19694
VC0642	Q9KU81	NP_230291.1	nusA	Transcription termination/antitermination protein NusA						23	0.350318	8.52422e-05	1.27484	RNA-binding
VC0643	Q9KU80	NP_230292.1	infB	Translation initiation factor IF-2				4.41		39	0.0818248	0.078868	1.05836
VC0644	Q9KU79	NP_230293.2	rbfA	Ribosome-binding factor A						4	0.411367	0.000726196	1.32995
VC0645	Q9KU78	NP_230294.1	truB	tRNA pseudouridine synthase B						7	-0.0770951	0.691825	-1.05489
VC0646	Q9KU77	NP_230295.1	rpsO	30S ribosomal protein S15					-4.34	3	-0.285799	0.006167	-1.21909
VC0647	Q9KU76	NP_230296.1	pnp	Polyribonucleotide nucleotidyltransferase				7.13		33	-0.129758	0.112559	-1.09411
VC0648	Q9KU75	NP_230297.1		Lipoprotein NlpI		CM - lipoprotein NlpI		8.05	-2.07	6	0.924032	3.02749e-07	1.89741
VC0651	Q9KU72	NA		Uncharacterized protein				-2.01637	3.73	3	-4.51361	3.74989e-08	-22.8419
VC0652	Q9KU71	NP_230301.1		Protease, putative				-2.10835	10.48	1	-4.16142	1.75018e-08	-17.8942
VC0653	Q9KU70	NP_230302.1		C-di-GMP phosphodiesterase A-related protein		CM - c-di-GMP phosphodiesterase A-related protein				13	0.0345654	0.552987	1.02425
VC0655	Q9KU68	NP_230304.1		Acetyltransferase, putative						5	-0.327058	0.000917173	-1.25445
VC0656	Q9KU67	NP_230305.1		DNA polymerase III subunit psi						1	0.293811	0.333339	1.22587
VC0657	Q9KU66	NP_230306.1		Ribosomal-protein-alanine acetyltransferase						1	-0.0996873	0.148219	-1.07154
VC0658	Q9KU65	NP_230307.1		C-di-GMP phosphodiesterase A-related protein		CM - c-di-GMP phosphodiesterase A-related protein			-2.27	10	1.52479	4.85022e-05	2.87744
VC0659	Q9KU64	NP_230308.1	prfC	Peptide chain release factor 3						16	-0.164217	0.00698749	-1.12056	GTP-binding
VC0660	Q9KU63	NP_230309.1	srmB	ATP-dependent RNA helicase SrmB					2.43	9	-0.506274	1.38919e-05	-1.42038	Ribosome biogenesis
VC0664	Q9KU60	NP_230313.1	lysS	Lysine--tRNA ligase					2.41	23	-0.568461	1.1871e-05	-1.48294	Ligase
VC0665	Q9KU59	NP_230314.1		Sigma-54 dependent transcriptional regulator					-2.13	17	0.668304	0.000168635	1.5892	Two-component regulatory system
VC0667	Q9KU57	NP_230316.1		Oxidoreductase Tas, aldo/keto reductase family						8	-0.230329	0.00138331	-1.1731
VC0671	Q9KU53	NP_230320.1	rppH	RNA pyrophosphohydrolase					-4.37	1	0.344175	0.00414948	1.26943
VC0672	Q9KU52	NP_230321.1		Phosphoenolpyruvate-protein phosphotransferase						10	-0.0978256	0.0440859	-1.07016	Phosphotransferase system (PTS)
VC0674	O87077	NP_230323.1	lgt	Prolipoprotein diacylglyceryl transferase		CM - prolipoprotein diacylglyceryl transferase				1	0.41958	0.0100133	1.33754
VC0675	O66108	NP_230324.1	thyA	Thymidylate synthase						4	-0.257937	0.000681048	-1.19577	Methyltransferase
VC0677	P52692	NP_230326.1	nhaR	Transcriptional activator protein NhaR						1	0.468864	0.00147016	1.38402	Activator
VC0679	O34239	NP_230328.1	rpsT	30S ribosomal protein S20				-2.43086	-4.62	6	0.875732	1.87439e-06	1.83494	rRNA-binding
VC0681	Q9KU48	NP_230330.1		Riboflavin biosynthesis protein					-3.28	2	0.121898	0.314256	1.08817
VC0682	Q9KU47	NP_230331.1	ileS	Isoleucine--tRNA ligase						40	-0.32815	0.00186167	-1.2554	Ligase
VC0684	Q9KU45	NP_230333.1		Peptidyl-prolyl cis-trans isomerase				2.18		3	1.38309	6.78042e-07	2.60827
VC0685	Q9KU44	NP_230334.2	ispH	4-hydroxy-3-methylbut-2-enyl diphosphate reductase					2.15	6	-0.319935	0.000529023	-1.24827	Terpenoid backbone biosynthesis
VC0687	Q9KU42	NP_230336.1		Carbon starvation protein A, putative		CM - carbon starvation protein A, putative		-2.34052		1	-0.343569	0.0144766	-1.26889
VC0689	Q9KU40	NP_230338.1		Uncharacterized protein		CM - hypothetical protein VC0689			-2.22	4	0.357253	0.00545944	1.28098	Ion transport
VC0690	Q9KU39	NP_230339.1	murQ2	N-acetylmuramic acid 6-phosphate etherase 2						5	-0.484427	0.000164431	-1.39903	Amino sugar and nucleotide sugar metabolism
VC0691	Q9KU38	NP_230340.1	anmK	Anhydro-N-acetylmuramic acid kinase						9	-0.0174085	0.233924	-1.01214
VC0692	Q9KU37	NP_230341.1	nagZ	Beta-hexosaminidase					2.42	6	0.158693	0.0313834	1.11628
VC0693	Q9KU36	NP_230342.1		Uncharacterized response regulatory protein VC_0693					3.79	5	-0.597768	0.000229154	-1.51337
VC0694	Q9KU35	NP_230343.1		Uncharacterized protein		CM - hypothetical protein VC0694			2.61	5	-1.13008	2.07413e-05	-2.1887
VC0695	Q9KU34	NP_230344.1		Phospho-2-dehydro-3-deoxyheptonate aldolase						3	-0.273913	0.0589811	-1.20908
VC0696	Q9KU33	NP_230345.1	tyrA	T-protein						4	-0.839791	2.56281e-06	-1.78979	Isomerase
VC0697	Q9KU32	NP_230346.1		Uncharacterized protein					-2.58	6	0.532366	0.000209396	1.4463
VC0698	Q9KU31	NP_230347.1		ABC transporter, ATP-binding protein						22	-0.258727	0.000670868	-1.19642
VC0700	Q9KU29	NP_230349.1		Soluble lytic murein transglycosylase					2.3	6	-0.307255	0.000367593	-1.23735
VC0701	Q9KU28	NP_230350.1	trpR	Trp operon repressor homolog						3	1.60538	0.00428639	3.04277	Repressor
VC0702	Q9KU27	NP_230351.1		Non-canonical purine NTP phosphatase					5.45	2	0.787877	0.000166616	1.72653
VC0705	Q9KU24	NP_230354.1		Chorismate mutase/prephenate dehydratase						9	0.404527	5.76832e-05	1.32365
VC0706	Q9KU23	NP_230355.1		Sigma-54 modulation protein, putative					-2.46	7	4.04092	3.73825e-09	16.4603
VC0708	Q9KU21	NP_230357.1	bamD	Outer membrane protein assembly factor BamD		OM - hypothetical protein VC0708				5	-0.109407	0.212839	-1.07878
VC0709	Q9KU20	NP_230358.1	rluD	Ribosomal large subunit pseudouridine synthase D						9	-0.462464	0.000149604	-1.37789	Isomerase
VC0710	Q9KU19	NP_230359.1		Laccase domain protein						1	-0.655105	6.48929e-05	-1.57473
VC0711	Q9KU18	NP_230360.1	clpB	Chaperone protein ClpB						33	0.0984663	0.193835	1.07063
VC0714	Q9KU16	NP_230363.1		Uncharacterized protein						3	0.372353	0.000140358	1.29446
VC0715	Q9KU15	NP_230364.1		NADPH-flavin oxidoreductase		CM - nitroreductase A				5	0.586748	0.000119784	1.50186
VC0717	Q9KU13	NP_230366.1		Protease, putative					7.79	9	-1.67682	5.52546e-07	-3.19723
VC0718	Q9KU12	NP_230367.1	rdgC	Recombination-associated protein RdgC					5.2	19	0.118104	0.0424058	1.08531
VC0719	Q9KU11	NP_230368.1		DNA-binding response regulator PhoB						6	0.677296	1.6398e-05	1.59914	Two-component regulatory system
VC0722	Q9KU08	NP_230371.1	ppx	Exopolyphosphatase						10	-0.510633	6.68255e-05	-1.42467	Purine metabolism
VC0723	Q9KU07	NP_230372.1	ppk	Polyphosphate kinase		CM - polyphosphate kinase		-2.3708		15	0.129928	0.150154	1.09424
VC0726	Q9KU04	NP_230375.1	pstB1	Phosphate import ATP-binding protein PstB 1		CM - phosphate ABC transporter, ATP-binding protein				4	-0.548444	0.00274209	-1.46251
VC0727	Q9KU03	NP_230376.1		Phosphate-specific transport system accessory protein PhoU				-3.014		2	0.101676	0.753049	1.07302
VC0728	Q9KU02	NP_230377.1		Uncharacterized protein						9	0.385663	0.000423449	1.30646
VC0730	Q9KU00	NP_230379.1	cutC	Copper homeostasis protein CutC						8	-1.06436	1.16116e-05	-2.09125
VC0731	Q9KTZ9	NP_230380.1		Antioxidant, AhpC/Tsa family						12	-0.253469	0.00307232	-1.19207
VC0732	Q9KTZ8	NP_230381.1		Transcriptional regulator, LysR family						3	0.289435	0.013409	1.22216
VC0734	Q9KTZ6	NP_230383.1		Malate synthase						20	1.50978	0.00300923	2.84767
VC0736	Q9KTZ4	NP_230385.1		Isocitrate lyase						22	0.541173	0.327077	1.45516
VC0737	Q9KTZ3	NP_230386.1		Acetoin utilization protein AcuB, putative						8	-0.388949	0.000588077	-1.30944
VC0739	Q9KTZ1	NP_230388.1	queA	S-adenosylmethionine:tRNA ribosyltransferase-isomerase						7	-0.0422406	0.486449	-1.02971
VC0741	Q9KTY9	NP_230390.1	tgt	Queuine tRNA-ribosyltransferase						17	0.415782	0.00140676	1.33402
VC0742	Q9KTY8	NP_230391.1	yajC	Uncharacterized protein		CM - preprotein translocase subunit YajC		-2.09494		4	-0.296248	0.00391242	-1.22795
VC0743	Q9KTY7	NP_230392.1	secD	Protein translocase subunit SecD		CM - preprotein translocase subunit SecD				17	0.188669	0.00229608	1.13971
VC0744	Q9KTY6	NP_230393.1	secF	Protein-export membrane protein SecF		CM - preprotein translocase subunit SecF			4.44	5	0.26603	0.00393928	1.20249
VC0745	Q9KTY5	NP_230394.2		Inositol-1-monophosphatase						12	0.321061	0.000461376	1.24925
VC0746	Q9KTY4	NP_230395.1	trmJ	tRNA (cytidine/uridine-2'-O-)-methyltransferase TrmJ						2	-0.530346	0.000689472	-1.44428	S-adenosyl-L-methionine
VC0747	Q9KTY3	NP_230396.1	iscR	HTH-type transcriptional regulator IscR						10	3.91241	9.98484e-08	15.0575	Activator
VC0748	Q9KTY2	NP_230397.1	iscS	Cysteine desulfurase IscS						22	0.532337	0.000504806	1.44627
VC0749	Q9KTY1	NP_230398.1		Iron-sulfur cluster assembly scaffold protein IscU						6	1.19413	1.12514e-06	2.28807
VC0750	Q9KTY0	NP_230399.1		Iron-binding protein IscA				4.27		2	1.37271	9.14463e-06	2.58957
VC0751	Q9KTX9	NP_230400.1	hscB	Co-chaperone protein HscB homolog						2	1.60753	2.01018e-06	3.04729	Chaperone
VC0752	Q9KTX8	NP_230401.1	hscA	Chaperone protein HscA homolog						17	0.795529	3.35271e-05	1.73571	Chaperone
VC0753	Q9KTX7	NA		Ferredoxin						6	1.64291	4.31705e-08	3.12296
VC0754	Q9KTX6	NP_230403.1		Uncharacterized protein				7.32	-2.7	2	1.34341	3.16415e-06	2.5375
VC0755	Q9KTX5	NP_230404.2	pepB	Peptidase B						17	-0.220436	0.00557808	-1.16509	Manganese
VC0756	Q9KTX4	NP_230405.1	ndk	Nucleoside diphosphate kinase						10	-0.196497	0.0143362	-1.14591	Purine metabolism
VC0757	Q9KTX3	NP_230406.1	rlmN	Dual-specificity RNA methyltransferase RlmN					5.4	6	-1.46211	5.06861e-05	-2.75511	4Fe-4S
VC0758	Q9KTX2	NA		Uncharacterized protein						6	0.269361	0.000684395	1.20527
VC0759	Q9KTX1	NP_230408.1	gcpE	4-hydroxy-3-methylbut-2-en-1-yl diphosphate synthase (flavodoxin)						13	-0.453413	1.69792e-05	-1.36928	Terpenoid backbone biosynthesis
VC0760	Q9KTX0	NP_230409.1	hisS	Histidine--tRNA ligase						18	-0.150896	0.0112841	-1.11026	Ligase
VC0761	Q9KTW9	NP_230410.1		Uncharacterized protein					-2.15	8	-0.0615619	0.576667	-1.04359
VC0762	Q9KTW8	NP_230411.1	bamB	Outer membrane protein assembly factor BamB		OM - outer membrane protein assembly complex subunit YfgL			-2.12	11	0.117935	0.044845	1.08518	Cell outer membrane
VC0763	Q9KTW7	NP_230412.1	der	GTPase Der		CM - GTP-binding protein EngA		3.68		17	-0.218842	0.0113496	-1.1638	GTP-binding
VC0765	Q9KTW5	NP_230414.1		Uncharacterized protein					-2.31	1	-0.761482	0.853455	-1.69523
VC0766	Q9KTW4	NP_230415.1	xseA	Exodeoxyribonuclease 7 large subunit					5.55	4	-0.605499	0.000666993	-1.5215
VC0767	Q9KTW3	NP_230416.1	guaB	Inosine-5'-monophosphate dehydrogenase				2.24		22	-0.650546	5.7447e-06	-1.56976	Purine metabolism
VC0768	Q9KTW2	NP_230417.1	guaA	GMP synthase [glutamine-hydrolyzing]						31	-0.489012	5.95347e-05	-1.40348	Purine metabolism
VC0770	Q9KTW0	NP_230419.1		Uncharacterized protein		CM - hypothetical protein VC0770			5.46	1	-1.59084	0.00404191	-3.01224
VC0771	P0C6D3	NP_230420.1	vibB	Vibriobactin-specific isochorismatase			Yes		4.65	6	2.18015	1.28854e-07	4.53202
VC0772	O07899	NP_230421.1	vibE	Vibriobactin-specific 2,3-dihydroxybenzoate-AMP ligase			Yes		17.55	10	3.60656	1.22579e-05	12.181
VC0774	Q56632	NP_230423.1	vibA	Vibriobactin-specific 2,3-dihydro-2,3-dihydroxybenzoate dehydrogenase			Yes	4.74	5.62	7	2.56896	2.47803e-05	5.9338	NAD
VC0776	H9L4S6	NP_230425.1		Ferric vibriobactin ABC transporter, periplasmic ferric vibriobactin-binding protein		Peri - iron-enterobactin transporter periplasmic binding protein	Yes	2.05	4.75	5	3.94867	1.00824e-05	15.4407
VC0781	Q9KTV6	NP_230430.1		Transcriptional regulator, LysR family						4	0.416314	0.0034741	1.33451
VC0784	Q9KTV3	NP_230433.1		Sodium/alanine symporter		CM - sodium/alanine symporter				5	0.968592	2.87119e-05	1.95693
VC0786	Q9KTV1	NP_230435.1	dadA	D-amino acid dehydrogenase		CM - D-amino acid dehydrogenase small subunit			4.93	8	-0.120243	0.552835	-1.08692
VC0790	Q9KTU7	NP_230439.1		Transcriptional regulatory protein					6.28	2	-3.94964	2.75943e-06	-15.4511
VC0797	Q9KTU1	NP_230446.1	citD	Citrate lyase acyl carrier protein				2.31		2	-3.89435	4.61575e-05	-14.8702
VC0798	Q9KTU0	NP_230447.1		Citrate lyase, beta subunit						2	-1.99437	3.47798e-05	-3.98442
VC0799	Q9KTT9	NA		Citrate lyase, alpha subunit					14.01	4	-3.61134	7.70756e-08	-12.2215
VC0802	Q9KTT6	NP_230451.1		Uncharacterized protein					-2.7	2	2.5007	5.82401e-05	5.6596
VC0803	Q9KTT5	NP_230452.1		RNA methyltransferase, TrmH family						2	0.345018	0.00801565	1.27017
VC0806	Q9KTT2	NP_230455.1		Uncharacterized protein					4.7	12	-0.240841	0.00315227	-1.18168
VC0811	Q9KTS7	NA		Uncharacterized protein				-2.03945		7	-0.842905	1.10712e-05	-1.79366
VC0813	Q9KTS5	NP_230462.1		Tellurite resistance protein-related protein					4.04	3	-0.955967	0.000226392	-1.93988
VC0814	Q9KTS4	NP_230463.1		Transcriptional regulator, putative					4.28	3	0.0693755	0.734949	1.04926
VC0824	P0C6P9	NP_230472.1	tpx	Probable thiol peroxidase		Peri - thiol peroxidase				11	-0.0440712	0.770884	-1.03102
VC0826	P29485	NP_230474.1	tcpP	Toxin coregulated pilus biosynthesis protein P						6	-3.2568	6.81424e-07	-9.55862
VC0827	P29489	NP_230475.1	tcpH	Toxin coregulated pilus biosynthesis protein H		CM - toxin co-regulated pilus biosynthesis protein H		-4.62822		2	-3.05982	6.24453e-06	-8.3387
VC0828	Q60153	NP_230476.1	tcpA	Toxin coregulated pilin				4.95	7.58	7	-1.9908	0.00112572	-3.97457
VC0831	P29481	NP_230479.1	tcpC	Toxin coregulated pilus biosynthesis outer membrane protein C		OM - toxin co-regulated pilus biosynthesis outer membrane protein C			16.72	1	-3.94301	0.00374292	-15.3803
VC0837	P0C6Q5	NP_230485.1	tcpF	Toxin coregulated pilus biosynthesis protein F				-3.42564	6.85	4	-0.128738	0.784215	-1.09334
VC0841	Q9KTQ6	NP_230489.1		Accessory colonization factor AcfC				2.17	9.39	4	-1.40167	1.14179e-06	-2.64207
VC0847	H9L4T5	NP_230494.1		Integrase, phage family				3.98	6.27	2	-2.80608	8.78504e-05	-6.99384
VC0848	P52116	NP_230495.1	smpB	SsrA-binding protein				-2.34729		3	-0.272399	0.003571	-1.20781
VC0849	P0C6Q0	NP_230496.1	ratA	Ribosome association toxin RatA						1	-0.748628	0.00115682	-1.68019
VC0850	P0C6P8	NP_230497.1		UPF0125 protein VC_0850				2.33	2.92	3	0.130923	0.102033	1.09499
VC0851	P0C6Q9	NP_230498.1	bamE	Outer membrane protein assembly factor BamE		OM - small protein A				1	-0.639309	0.00423818	-1.55758
VC0853	Q9KTP8	NP_230500.1	nadK	NAD kinase						10	-0.2264	0.00187583	-1.16991	Kinase
VC0854	O30862	NP_230501.1	grpE	Protein GrpE						11	0.413245	0.000147635	1.33168	Chaperone
VC0855	O34241	NP_230502.1	dnaK	Chaperone protein DnaK				-3.61053		44	0.307082	0.00105604	1.2372	Chaperone
VC0856	O34242	NP_230503.1	dnaJ	Chaperone protein DnaJ						12	0.15546	0.0300312	1.11378	Chaperone
VC0863	Q9KTN8	NP_230510.1		Uncharacterized protein		CM - hypothetical protein VC0863		3.95		3	-1.24196	2.93956e-06	-2.36519
VC0866	Q9KTN5	NP_230513.1	mltF	Membrane-bound lytic murein transglycosylase F					2.9	9	0.414591	4.31473e-05	1.33292	Cell outer membrane
VC0869	Q9KTN2	NP_230516.1	purL	Phosphoribosylformylglycinamidine synthase						37	0.0527443	0.316968	1.03724
VC0871	Q9KTN1	NP_230518.1		Uncharacterized protein						1	4.63042	1.92687e-06	24.7683
VC0872	Q9KTN0	NP_230519.1		UPF0253 protein VC_0872				2.06		3	2.35982	2.24484e-06	5.13306
VC0873	Q9KTM9	NP_230520.1		Uncharacterized protein		CM - hypothetical protein VC0873				13	0.811153	1.31093e-06	1.75461
VC0875	Q9KTM7	NP_230522.1	proS	Proline--tRNA ligase				0		29	-0.127849	0.0818049	-1.09266
VC0876	Q9KTM6	NP_230523.1		Uncharacterized protein			Yes			1	-0.342402	0.015337	-1.26787
VC0878	Q9KTM4	NP_230525.1	rpmE2	50S ribosomal protein L31 type B					13.66	1	5.01071	2.07112e-06	32.2385
VC0880	Q9KTM2	NP_230527.1		Uncharacterized protein		CM - hypothetical protein VC0880		0		4	2.40004	3.28048e-05	5.27816
VC0881	Q9KTM1	NP_230528.1		UPF0178 protein VC_0881						5	1.40061	0.00150365	2.64013
VC0882	Q9KTM0	NP_230529.1		Uncharacterized protein					5.81	2	0.274228	0.0248753	1.20935
VC0886	Q9KTL6	NP_230533.1		Uncharacterized protein					3.7	3	0.273874	0.0143803	1.20905
VC0887	Q9KTL5	NP_230534.1		Uncharacterized protein				2.17	2.32	2	-0.118314	0.603497	-1.08547
VC0888	Q9KTL4	NP_230535.1	truC	tRNA pseudouridine synthase C					3.32	1	-1.85034	0.00077051	-3.60586	Isomerase
VC0889	Q9KTL3	NP_230536.1	dxs	1-deoxy-D-xylulose-5-phosphate synthase						11	-0.575195	7.35559e-05	-1.48988	Terpenoid backbone biosynthesis
VC0890	Q9KTL2	NP_230537.1		Geranyltranstransferase						4	-0.591885	0.000221339	-1.50721	Terpenoid backbone biosynthesis
VC0891	Q9KTL1	NP_230538.1	xseB	Exodeoxyribonuclease 7 small subunit						1	-0.441975	0.0152597	-1.35846
VC0892	Q9KTL0	NP_230539.1		Chemotaxis protein PomA		CM - flagellar motor protein PomA			-2.7	7	0.432955	0.000799949	1.35	Bacterial chemotaxis
VC0893	Q9KTK9	NP_230540.1	motB	Chemotaxis protein PomB		CM - flagellar motor protein MotB				6	0.465158	0.000558858	1.38047	Bacterial chemotaxis
VC0894	Q9KTK8	NP_230541.2	thiI	tRNA sulfurtransferase					2.71	7	-0.926275	0.00155849	-1.90036	Sulfur relay system
VC0896	Q9KTK6	NP_230543.1		Transcriptional regulator, LysR family						6	0.477653	0.0013359	1.39248
VC0899	Q9KTK3	NP_230546.1		Uncharacterized protein						13	0.232355	0.00177331	1.17475
VC0900	Q9KTK2	NP_230547.1		GGDEF family protein				0	-2.26	11	-0.173045	0.00438091	-1.12744
VC0901	Q9KTK1	NP_230548.1		Uncharacterized protein					6.7	2	-0.393579	0.0305371	-1.31365
VC0902	Q9KTK0	NP_230549.2	queF	NADPH-dependent 7-cyano-7-deazaguanine reductase					2.43	6	-0.368739	0.000107659	-1.29122	NADP
VC0903	Q9KTJ9	NP_230550.1	syd	Protein Syd		CM - SecY interacting protein Syd				2	-0.146757	0.032024	-1.10708
VC0904	Q9KTJ8	NP_230551.1		Uncharacterized protein				5.13	5.57	4	-0.35809	0.0600308	-1.28173
VC0905	Q9KTJ7	NP_230552.2	metQ	Probable D-methionine-binding lipoprotein MetQ		CM - DL-methionine transporter substrate-binding subunit			2.16	15	0.116221	0.0707835	1.08389
VC0906	Q9KTJ6	NP_230553.1	metI	Probable D-methionine transport system permease protein MetI		CM - ABC transporter, permease protein		-2.32591		1	0.127923	0.058157	1.09272
VC0907	Q9KTJ5	NP_230554.1	metN	Methionine import ATP-binding protein MetN		CM - DL-methionine transporter ATP-binding subunit			15.9	4	0.732159	7.61945e-05	1.66112
VC0908	Q9KTJ4	NP_230555.1	gmhB	D-glycero-beta-D-manno-heptose-1,7-bisphosphate 7-phosphatase						2	0.238816	0.0320309	1.18002
VC0909	Q9KTJ3	NP_230556.1	treR	Trehalose operon repressor						2	0.103826	0.418819	1.07462
VC0910	Q9KTJ2	NP_230557.1		PTS system, trehalose-specific IIBC component		CM - trehalose(maltose)-specific PTS system components IIBC		-2.06882		11	-0.591631	4.55713e-05	-1.50695	Starch and sucrose metabolism
VC0911	Q9KTJ1	NP_230558.1		Trehalose-6-phosphate hydrolase					2.58	17	-1.24894	6.92726e-06	-2.37666	Starch and sucrose metabolism
VC0913	Q9KTI9	NP_230560.1		Uncharacterized protein		CM - hypothetical protein VC0913		2.37		11	0.184979	0.0277597	1.1368
VC0914	Q9KTI8	NP_230561.1		Multidrug resistance protein, putative		CM - multidrug resistance protein, putative				7	-0.0644928	0.167068	-1.04572
VC0917	Q9KTI5	NP_230564.1		UDP-N-acetylglucosamine 2-epimerase					9.64	4	-3.26523	5.61154e-05	-9.61461	Amino sugar and nucleotide sugar metabolism
VC0918	Q9KTI4	NP_230565.1	wecC	UDP-N-acetyl-D-mannosaminuronic acid dehydrogenase				2.25		16	-0.921162	0.017519	-1.89364	Amino sugar and nucleotide sugar metabolism
VC0924	Q9KTH8	NP_230571.1		CapK protein, putative					3.99	4	-0.202002	0.2341	-1.15029
VC0928	Q9KTH4	NP_230575.1		Uncharacterized protein					14.31	4	0.284215	0.407322	1.21775
VC0930	Q9KTH2	NP_230577.1		Hemolysin-related protein				2.45		2	1.84082	0.000260138	3.58214
VC0935	Q9KTG7	NP_230582.1		Uncharacterized protein		OM - hypothetical protein VC0935				1	-0.508226	0.0411913	-1.4223
VC0937	Q9KTG5	NP_230584.1		Exopolysaccharide biosynthesis protein, putative		CM - exopolysaccharide biosynthesis protein, putative		-3.85621		1	-0.614156	0.000448404	-1.53066
VC0941	Q9KTG1	NP_230588.2	glyA	Serine hydroxymethyltransferase 1						19	0.138296	0.0133302	1.1006	Amino-acid biosynthesis
VC0942	Q9KTG0	NP_230589.1		Uncharacterized protein					-2.21	3	0.314207	0.00155443	1.24333
VC0943	Q9KTF9	NP_230590.1	lipA	Lipoyl synthase						10	-1.01553	7.2337e-07	-2.02164	4Fe-4S
VC0944	Q9KTF8	NP_230591.1	lipB	Octanoyltransferase						4	0.445378	0.00013477	1.36167
VC0945	Q9KTF7	NP_230592.1		UPF0250 protein VC_0945						2	-1.72046	3.75115e-07	-3.2954
VC0947	Q9KTF5	NP_230594.1		D-alanyl-D-alanine carboxypeptidase		CM - D-alanyl-D-alanine carboxypeptidase				16	0.0641311	0.199767	1.04546
VC0948	Q9KTF4	NP_230595.1	rlpA	RlpA-like lipoprotein						6	0.0275546	0.443674	1.01928
VC0950	Q9KTF2	NP_230597.1	mrdA	Penicillin-binding protein 2		CM - penicillin-binding protein 2			4.39	6	-0.212416	0.0289924	-1.15863
VC0951	Q9KTF1	NP_230598.1	rlmH	Ribosomal RNA large subunit methyltransferase H						2	-0.424104	0.00376279	-1.34174	S-adenosyl-L-methionine
VC0952	Q9KTF0	NP_230599.1	rsfS	Ribosomal silencing factor RsfS				2.26		1	-0.651869	1.28381e-05	-1.5712
VC0954	Q9KTE8	NP_230601.1	lptE	LPS-assembly lipoprotein LptE		OM - rare lipoprotein B		-3.36701		7	0.0793486	0.0546431	1.05654
VC0956	Q9KTE6	NP_230603.2	leuS	Leucine--tRNA ligase						31	-0.0872161	0.0958242	-1.06232
VC0957	Q9KTE5	NP_230604.1		Uncharacterized protein						7	-0.177627	0.0717027	-1.13102
VC0959	Q9KTE3	NP_230606.1	corC	Magnesium and cobalt efflux protein CorC		CM - hemolysin, putative			-2.45	11	-0.259115	0.305973	-1.19674
VC0960	Q9KTE2	NP_230607.1	ybeY	Endoribonuclease YbeY					-3.05	1	-0.294904	0.0109092	-1.2268	Ribosome biogenesis
VC0961	Q9KTE1	NP_230608.1		PhoH family protein						9	0.697276	3.51453e-06	1.62144
VC0962	Q9KTE0	NP_230609.1	miaB	tRNA-2-methylthio-N(6)-dimethylallyladenosine synthase					7.46	10	-1.63347	1.27916e-06	-3.10259	4Fe-4S
VC0963	Q9KTD9	NP_230610.1		VisC-related protein				-2.13352	2	2	-0.808639	0.000132435	-1.75156
VC0964	Q9KTD8	NP_230611.1		PTS system, glucose-specific IIA component					-4.81	10	0.263728	0.00137436	1.20058
VC0965	Q9KTD7	NP_230612.1		Phosphoenolpyruvate-protein phosphotransferase						25	-0.498288	1.38909e-05	-1.41254	Phosphotransferase system (PTS)
VC0966	Q9KTD6	NP_230613.1	ptsH	Phosphocarrier protein HPr					-2.86	6	-0.249373	0.00843427	-1.18869	Phosphotransferase system (PTS)
VC0968	Q9KTD4	NP_230615.1		Cysteine synthase						18	0.58988	2.55873e-05	1.50512	Sulfur metabolism
VC0969	Q9KTD3	NP_230616.1	cysZ	Sulfate transporter CysZ		CM - putative sulfate transport protein CysZ		4.04	2.36	1	0.152293	0.235492	1.11133
VC0970	Q9KTD2	NP_230617.1	zipA	Cell division protein ZipA		CM - cell division protein ZipA				8	0.171253	0.00730194	1.12604
VC0971	Q9KTD1	NP_230618.1	ligA	DNA ligase				3.63		13	0.346261	0.000162367	1.27126	Base excision repair
VC0972	Q9KTD0	NP_230619.1		Porin, putative		OM - porin, putative				13	0.0641087	0.619585	1.04544
VC0973	Q9KTC9	NP_230620.1		Uncharacterized protein						12	0.342479	0.0013908	1.26793
VC0975	Q9KTC7	NA		Uncharacterized protein						1	0.346871	0.00232682	1.2718
VC0976	Q9KTC6	NP_230623.1		Uncharacterized protein						14	0.547798	1.92991e-05	1.46185
VC0977	Q9KTC5	NP_230624.1		Uncharacterized protein					2.49	6	0.125198	0.0495188	1.09066
VC0980	P24550	NA	rcp	Protein Rcp						2	0.459587	0.0290709	1.37515
VC0982	Q9KTC1	NP_230628.1		Selenoprotein W-related protein						4	0.211604	0.101437	1.15797
VC0983	P24003	NP_230629.1	toxS	Transmembrane regulatory protein ToxS		CM - regulatory protein ToxS				4	0.0735973	0.240571	1.05234
VC0984	P15795	NP_230630.1	toxR	Cholera toxin transcriptional activator						6	0.263278	0.00481773	1.2002	Activator
VC0985	P22359	NP_230631.1	htpG	Chaperone protein HtpG					2.13	26	0.264915	0.000616183	1.20157	Chaperone
VC0986	Q9KTB7	NP_230632.1	adk	Adenylate kinase				2.5	-2.32	12	0.369909	0.000980601	1.29227
VC0987	Q9KTB6	NP_230633.1	hemH	Ferrochelatase				2.76		6	0.616396	0.000279622	1.53304
VC0990	Q9KTB3	NP_230636.1	rfaH	Transcription antitermination protein RfaH				2.14		3	0.499947	0.000623002	1.41416
VC0991	Q9KTB2	NP_230637.1	asnB	Asparagine synthetase B, glutamine-hydrolyzing						24	-0.807061	0.000592366	-1.74964	Alanine, aspartate and glutamate metabolism
VC0992	Q9KTB1	NP_230638.1		Glutathione-regulated potassium-efflux system protein KefB, putative		CM - glutathione-regulated potassium-efflux system protein KefB, putative				3	0.0968211	0.178361	1.06941
VC0993	Q9KTB0	NP_230639.1		N-acetylglucosamine repressor						11	0.411683	0.000550142	1.33024
VC0994	O32445	NP_230640.1	nagA	N-acetylglucosamine-6-phosphate deacetylase						9	0.173971	0.0120901	1.12816
VC0995	Q9KTA8	NP_230641.1		PTS system, N-acetylglucosamine-specific IIABC component		CM - PTS system, N-acetylglucosamine-specific IIABC component		-2.9175		14	0.274451	0.00075637	1.20953
VC0997	Q9KTA6	NP_230643.1	glnS	Glutamine--tRNA ligase				5.39		23	-0.265925	0.00729832	-1.20241	Ligase
VC0998	Q9KTA5	NP_230644.1		Uncharacterized protein						10	-0.0880803	0.233738	-1.06295
VC1000	Q9KTA3	NP_230646.1	accD	Acetyl-coenzyme A carboxylase carboxyl transferase subunit beta						15	0.0532134	0.129275	1.03757
VC1001	Q9KTA2	NP_230647.1		Folylpolyglutamate synthase/dihydrofolate synthase						3	0.243549	0.0243317	1.1839
VC1002	Q9KTA1	NP_230648.1		DedD protein				-2.45115		4	0.473135	0.0010738	1.38812
VC1003	Q9KTA0	NP_230649.1		Bacteriocin production protein		CM - bacteriocin production protein			-3.3	1	1.80573	1.47742e-06	3.49605
VC1004	Q9KT99	NP_230650.1	purF	Amidophosphoribosyltransferase						13	-0.13757	0.00848983	-1.10005	Purine metabolism
VC1008	Q9KT95	NP_230654.1		Sodium-type flagellar protein MotY	Sodium-type flagellar protein MotY	OM - sodium-type flagellar protein MotY		-2.44068	-2.53	3	0.45905	0.000914323	1.37464
VC1009	Q9KT94	NP_230655.1		Uncharacterized protein			Yes		2.7	8	4.68578	7.27061e-10	25.7372
VC1010	Q9KT93	NP_230656.2	gloA	Probable lactoylglutathione lyase						6	0.0469375	0.827477	1.03307
VC1013	Q9KT90	NP_230659.1	rnfG	Electron transport complex subunit G						3	-0.221387	0.0156768	-1.16585	Electron transport
VC1015	Q9KT88	NP_230661.1	rnfC	Electron transport complex subunit C						20	-0.13383	0.0484086	-1.0972	4Fe-4S
VC1021	Q9KT84	NP_230666.1	luxO	Regulatory protein LuxO						16	-0.608616	1.57545e-05	-1.5248
VC1022	Q9KT83	NP_230667.1	luxU	Phosphorelay protein LuxU						3	-0.663453	0.00039198	-1.58387
VC1023	Q9KT82	NP_230668.1		Putative gluconeogenesis factor						5	-0.236535	0.00473667	-1.17816
VC1024	Q9KT81	NP_230669.1	moaA	Cyclic pyranopterin monophosphate synthase					-2.41	1	-4.93156	0.00463629	-30.5174	Sulfur relay system
VC1025	Q9KT80	NP_230670.1		Molybdenum cofactor biosynthesis protein B						9	-0.56512	1.86647e-05	-1.47951
VC1026	Q9KT79	NP_230671.1	moaC	Cyclic pyranopterin monophosphate synthase accessory protein				-2.08819		4	-0.452668	0.00894447	-1.36857	Sulfur relay system
VC1027	Q9KT78	NP_230672.1	moaD	Molybdopterin synthase sulfur carrier subunit						1	0.495998	0.0821173	1.4103
VC1028	Q9KT77	NP_230673.1	moaE	Molybdopterin synthase catalytic subunit				2.76		3	-0.925423	1.61583e-05	-1.89924	Sulfur relay system
VC1031	Q9KT74	NP_230676.1		Inosine monophosphate dehydrogenase-related protein					-2.91	8	0.295187	0.113048	1.22704
VC1033	Q9KT72	NP_230678.1	zntA	Cation transport ATPase, E1-E2 family		CM - zinc/cadmium/mercury/lead-transporting ATPase				34	-1.94744	0.0107918	-3.85688
VC1034	Q9KT71	NP_230679.1		Uridine phosphorylase				5.03	-2.18	9	-0.754156	0.00106489	-1.68664	Glycosyltransferase
VC1036	Q9KT69	NP_230681.2	metG	Methionine--tRNA ligase				7.9		25	-0.0726231	0.420702	-1.05163
VC1037	Q9KT68	NP_230682.1		Iron-sulfur cluster carrier protein						4	0.960204	4.53604e-07	1.94558
VC1038	Q9KT67	NP_230683.1	udk	Uridine kinase						9	-0.692001	9.47689e-06	-1.61552	Kinase
VC1039	Q9KT66	NP_230684.1		AsmA protein					2.13	31	0.289246	0.000767202	1.222
VC1040	Q9KT65	NP_230685.1		Cob(I)alamin adenosyltransferase						6	1.65887	9.91794e-07	3.15769
VC1041	Q9KT64	NP_230686.1		Phosphotyrosine protein phosphatase						3	0.000872895	0.222618	1.00061
VC1043	Q9KT62	NP_230688.1		Long-chain fatty acid transport protein		OM - long-chain fatty acid transport protein				20	0.376592	0.000108115	1.29827
VC1044	Q9KT61	NP_230689.1		Uncharacterized protein						3	1.15256	6.5632e-07	2.22308
VC1045	Q9KT60	NP_230690.1		RNA polymerase sigma factor		CM - RNA polymerase sigma factor		-2.18863		1	1.15084	0.000166572	2.22043
VC1046	Q9KT59	NP_230691.2	fadI	3-ketoacyl-CoA thiolase				2.4		21	1.23589	2.29993e-07	2.35527
VC1047	Q9KT58	NP_230692.2	fadJ	Fatty acid oxidation complex subunit alpha						30	0.63035	1.08969e-05	1.54794	NAD
VC1048	Q9KT57	NP_230693.1		Uncharacterized protein				6.26		10	1.78572	2.40155e-05	3.44791
VC1049	Q9KT56	NP_230694.1		Transcriptional regulator, LysR family						4	-1.16617	1.37205e-06	-2.24415
VC1053	Q9KT52	NP_230698.1	apt	Adenine phosphoribosyltransferase						8	-0.272284	0.028882	-1.20772	Purine metabolism
VC1054	Q9KT51	NP_230699.1	dnaX	DNA polymerase III, subunits gamma and tau						11	0.134229	0.0512968	1.09751
VC1055	Q9KT50	NP_230700.1		Nucleoid-associated protein VC_1055						4	0.660442	0.000350269	1.58057
VC1059	Q9KT46	NP_230704.1		Oxidoreductase, short-chain dehydrogenase/reductase family					5.09	12	-1.12464	1.9276e-06	-2.18048
VC1060	Q9KT45	NA		SohB protein, peptidase U7 family				-2.81967		8	0.71353	2.28957e-05	1.63981
VC1063	Q9KT42	NP_230708.1		Acyl-CoA thioesterase II				3.07		4	0.530748	1.84857e-05	1.44468
VC1064	Q9KT41	NP_230709.1		Lipoprotein-related protein					-4.04	5	0.0609474	0.0817821	1.04315
VC1067	Q9KT38	NP_230712.1		Uncharacterized protein		CM - hypothetical protein VC1067				3	-0.493743	0.0974939	-1.40809
VC1068	Q9KT37	NP_230713.1		Transcriptional regulator, ArsR family					3.44	1	0.449935	0.000331386	1.36598
VC1069	Q9KT36	NP_230714.1		Glyceraldehyde-3-phosphate dehydrogenase					2.61	9	-0.339485	0.0270508	-1.2653	Glycolysis / Gluconeogenesis
VC1077	Q9KT28	NP_230722.1		Uncharacterized protein					2.24	2	-1.08073	0.00209688	-2.1151
VC1079	Q9KT26	NP_230724.1		Threonylcarbamoyl-AMP synthase					2.33	3	-0.177068	0.381185	-1.13058
VC1080	Q9KT25	NP_230725.1		Uncharacterized protein					-2.68	2	-0.00968129	0.547096	-1.00673
VC1081	Q9KT24	NP_230726.1		Response regulator				2.71	-2.64	9	0.0334643	0.624062	1.02347
VC1082	Q9KT23	NP_230727.1		Response regulator				5.69		4	0.235672	0.00344737	1.17746
VC1083	Q9KT22	NP_230728.1		Uncharacterized protein					-2.5	9	-0.135202	0.0200028	-1.09825
VC1084	Q9KT21	NP_230729.1		Sensory box sensor histidine kinase		CM - sensory box sensor histidine kinase		3.37	-2.06	9	0.160311	0.224232	1.11753
VC1085	Q9KT20	NP_230730.1		Sensor histidine kinase		CM - sensor histidine kinase				2	0.0775449	0.988333	1.05522
VC1086	Q9KT19	NP_230731.1		Response regulator		CM - response regulator		2.1		3	-0.192615	0.0506926	-1.14283
VC1087	Q9KT18	NP_230732.1		Response regulator						18	0.221265	0.0123374	1.16576
VC1089	Q9KT16	NP_230734.1		Periplasmic binding protein-related protein		Peri - periplasmic binding protein-related protein		6.46		7	0.850219	0.000337121	1.80277
VC1091	Q9KT14	NP_230736.1		Oligopeptide ABC transporter, periplasmic oligopeptide-binding protein		Peri - oligopeptide ABC transporter, periplasmic oligopeptide-binding protein				45	0.314156	0.000906785	1.24328
VC1092	Q9KT13	NP_230737.1	oppB	Oligopeptide ABC transporter, permease protein		CM - oligopeptide transporter permease			2.66	6	0.352785	0.0046607	1.27702
VC1093	Q9KT12	NP_230738.1		Oligopeptide ABC transporter, permease protein		CM - oligopeptide ABC transporter, permease protein				4	0.201191	0.00866401	1.14965
VC1094	Q9KT11	NP_230739.1	oppD	Oligopeptide ABC transporter, ATP-binding protein		CM - oligopeptide transporter ATP-binding component			2.31	11	-2.62328	1.04824e-08	-6.1615
VC1095	Q9KT10	NP_230740.1		Oligopeptide ABC transporter, ATP-binding protein		CM - oligopeptide ABC transporter, ATP-binding protein		-2.02832		8	-2.86118	1.32401e-08	-7.26607
VC1097	Q9KT08	NP_230742.1	pta	Phosphate acetyltransferase						36	-1.04384	1.66415e-07	-2.06171	Propanoate metabolism
VC1098	Q9KT07	NP_230743.1	ackA1	Acetate kinase 1						19	-1.04982	6.77468e-05	-2.07028	Propanoate metabolism
VC1101	Q9KT04	NP_230746.1		Uncharacterized protein				3.28		15	2.54748	4.0258e-07	5.84614
VC1102	Q9KT03	NP_230747.1		ABC transporter, permease protein, putative		CM - ABC transporter, permease protein, putative			-2.71	1	3.90568	4.69763e-05	14.9874
VC1103	Q9KT02	NP_230748.1		ABC transporter, ATP-binding protein		CM - ABC transporter, ATP-binding protein		2.08		8	1.65431	1.68359e-08	3.14772
VC1107	P57069	NP_230752.1	lolA	Outer-membrane lipoprotein carrier protein		Peri - outer-membrane lipoprotein carrier protein		3.97		6	-0.146769	0.113295	-1.10709
VC1108	Q9KSZ8	NP_230753.1		Uncharacterized protein						4	-0.423085	0.00288092	-1.34079
VC1110	Q9KSZ6	NP_230755.1	serS	Serine--tRNA ligase						23	0.0245441	0.369896	1.01716
VC1112	Q9KSZ4	NP_230757.1	bioB	Biotin synthase			Yes	-3.21476	5.82	1	3.15664	0.000120109	8.91752
VC1115	Q9KSZ1	NP_230760.1	bioD	ATP-dependent dethiobiotin synthetase BioD				3.53	2.22	9	-2.45826	5.46776e-08	-5.49552	Ligase
VC1117	Q9KSY9	NP_230762.1	htpX	Protease HtpX		CM - heat shock protein HtpX			-2.88	6	-0.0205982	0.470907	-1.01438
VC1119	Q9KSY7	NP_230764.1		Oxidoreductase, short-chain dehydrogenase/reductase family				-2.49647		1	2.56827	0.000937178	5.93097
VC1125	Q9KSY1	NP_230770.1		Uncharacterized protein					-2.1	2	0.652664	0.00151365	1.57207
VC1126	Q9KSY0	NP_230771.1		Adenylosuccinate lyase					2.5	18	-0.265156	0.0291572	-1.20177	Purine metabolism
VC1127	Q9KSX9	NP_230772.1	hflD	High frequency lysogenization protein HflD homolog						9	-0.184635	0.0107124	-1.13653
VC1128	Q9KSX8	NP_230773.1	mnmA	tRNA-specific 2-thiouridylase MnmA						7	-0.671827	2.35241e-05	-1.59309	Sulfur relay system
VC1129	Q9KSX7	NP_230774.1		Inosine-guanosine kinase					7.49	5	-0.580699	4.00724e-05	-1.49557	Purine metabolism
VC1130	Q9KSX6	NP_230775.1		DNA-binding protein						12	0.00457912	0.67071	1.00318
VC1132	Q9KSX4	NP_230777.1	hisG	ATP phosphoribosyltransferase						11	0.859571	3.17894e-06	1.8145	Histidine metabolism
VC1133	Q9F854	NP_230778.1	hisD	Histidinol dehydrogenase						7	0.708381	3.47511e-06	1.63397	Histidine metabolism
VC1134	Q9KSX2	NP_230779.1	hisC	Histidinol-phosphate aminotransferase						6	0.0262954	0.408512	1.01839
VC1135	Q9KSX1	NP_230780.1	hisB	Histidine biosynthesis bifunctional protein HisB				3.26		5	0.348853	0.0012251	1.27355	Histidine metabolism
VC1136	Q9KSX0	NP_230781.1	hisH	Imidazole glycerol phosphate synthase subunit HisH				-2.24143		3	-0.150117	0.802908	-1.10966
VC1137	Q9KSW9	NP_230782.1	hisA	1-(5-phosphoribosyl)-5-[(5-phosphoribosylamino)methylideneamino] imidazole-4-carboxamide isomerase				-3.87084		3	0.214961	0.0130317	1.16067	Histidine metabolism
VC1138	Q9KSW8	NP_230783.1	hisF	Imidazole glycerol phosphate synthase subunit HisF						3	0.619009	1.62071e-05	1.53582	Histidine metabolism
VC1139	Q9KSW7	NP_230784.1	hisI	Histidine biosynthesis bifunctional protein HisIE						3	0.277511	0.00142608	1.2121	Histidine metabolism
VC1140	Q9F855	NP_230785.2	rluE	Ribosomal large subunit pseudouridine synthase E				-2.56038	11.91	1	-0.656092	0.00116689	-1.57581	Isomerase
VC1141	Q9KSW5	NP_230786.1		Isocitrate dehydrogenase						42	-0.427315	6.00727e-05	-1.34473	Citrate cycle (TCA cycle)
VC1142	Q9KSW4	NP_230787.1	cspD	Cold shock-like protein CspD					-3.04	1	2.83238	8.94247e-06	7.12246	Activator
VC1143	Q9KSW3	NP_230788.1	clpS	ATP-dependent Clp protease adapter protein ClpS				2.15	-3.52	1	2.59113	4.76255e-05	6.0257
VC1144	Q9KSW2	NP_230789.1	clpA	ATP-dependent Clp protease, ATP-binding subunit ClpA						29	0.622986	1.09204e-05	1.54006	Chaperone
VC1145	Q9KSW1	NP_230790.1		Putative transport protein VC_1145		CM - hypothetical protein VC1145		3.69		4	-0.556474	0.000146924	-1.47067
VC1146	Q9KSW0	NP_230791.2	grx	Glutaredoxin						8	0.637898	4.75325e-05	1.55606
VC1147	Q9KSV9	NP_230792.1		Iron-containing alcohol dehydrogenase						7	-2.64619	5.13295e-07	-6.26013	Butanoate metabolism
VC1148	Q9KSV8	NP_230793.1		Uncharacterized protein						13	-0.390208	0.000135337	-1.31058
VC1149	Q9KSV7	NP_230794.1		Glutamate decarboxylase, putative					4.29	17	-0.830886	2.51593e-05	-1.77878	Butanoate metabolism
VC1150	Q9KSV6	NA		Uncharacterized protein						11	-0.872254	6.42987e-06	-1.83052
VC1151	Q9KSV5	NP_230796.1		Uncharacterized protein		CM - hypothetical protein VC1151				1	0.788651	0.000224556	1.72746
VC1154	Q9KSV2	NP_230799.1		Uncharacterized protein					-2.38	7	-0.732926	2.43605e-05	-1.66201
VC1155	Q9KSV1	NP_230800.1		Response regulator						3	-0.61835	2.90461e-05	-1.53512
VC1156	Q9KSV0	NA		Sensor histidine kinase						10	-0.750326	2.59701e-05	-1.68217
VC1157	Q9KSU9	NA		Response regulator						6	-0.671336	1.62788e-05	-1.59255
VC1158	Q9KSU8	NP_230803.1		Uncharacterized protein		CM - hypothetical protein VC1158		2.1		11	1.37455	8.20218e-05	2.59288
VC1159	Q9KSU7	NP_230804.1	serC	Phosphoserine aminotransferase						12	-0.439052	4.21644e-05	-1.35571	Glycine, serine and threonine metabolism
VC1160	Q9KSU6	NP_230805.1		Uncharacterized protein						2	-0.444842	7.34769e-05	-1.36117
VC1161	Q9KSU5	NP_230806.1		Gonadoliberin III-related protein		CM - gonadoliberin III-related protein		-3.97085		5	-0.0291553	0.766174	-1.02041
VC1162	Q9KSU4	NP_230807.1		Uncharacterized protein						3	0.882512	0.00011459	1.84358
VC1163	Q9KSU3	NP_230808.1	cmoB	tRNA (mo5U34)-methyltransferase					2.61	2	-0.27534	0.145543	-1.21028
VC1164	Q9KSU2	NP_230809.1	cmoA	tRNA (cmo5U34)-methyltransferase					7.69	1	-1.14302	0.000402596	-2.20842	S-adenosyl-L-methionine
VC1166	Q9KSU0	NP_230811.1	aspS	Aspartate--tRNA ligase						21	-0.245751	0.00905547	-1.18571	Ligase
VC1167	Q9KST9	NP_230812.1	tdk	Thymidine kinase				-3.43769		2	-0.296157	0.121537	-1.22787
VC1168	Q9KST8	NA		Proton/glutamate symporter					2.06	3	0.496297	0.00192479	1.41059
VC1169	Q9KST7	NP_230814.1	trpA	Tryptophan synthase alpha chain						7	-0.484655	0.00169822	-1.39925	Glycine, serine and threonine metabolism
VC1170	Q9KST6	NP_230815.1	trpB	Tryptophan synthase beta chain						11	-0.606595	4.52955e-06	-1.52266	Glycine, serine and threonine metabolism
VC1171	Q9KST5	NP_230816.1	trpCF	Tryptophan biosynthesis protein TrpCF					-2.35	4	0.0313893	0.735411	1.022
VC1172	Q9KST4	NP_230817.2	trpD	Anthranilate phosphoribosyltransferase						2	-3.42726	0.000185651	-10.7574	Glycosyltransferase
VC1173	Q9KST3	NP_230818.1	trpG	Anthranilate synthase component 2						1	-2.3119	9.19598e-05	-4.96537	Tryptophan biosynthesis
VC1174	Q9KST2	NP_230819.1	trpE	Anthranilate synthase component 1						6	-1.60498	1.37004e-06	-3.04192	Tryptophan biosynthesis
VC1178	Q9KSS8	NP_230823.1		Uncharacterized protein						6	-0.0580681	0.236778	-1.04107
VC1179	Q9KSS7	NP_230824.1	rluB	Ribosomal large subunit pseudouridine synthase B						9	-0.870404	1.02748e-05	-1.82818	Isomerase
VC1180	Q9KSS6	NP_230825.1		Transport ATP-binding protein CydC		CM - cysteine/glutathione ABC transporter membrane/ATP-binding component				5	0.196258	0.0348762	1.14572
VC1181	Q9KSS5	NP_230826.1		Transport ATP-binding protein CydD		CM - cysteine/glutathione ABC transporter membrane/ATP-binding component				6	-0.575434	9.89602e-05	-1.49013
VC1182	Q9KSS4	NP_230827.1	trxB	Thioredoxin reductase				-2.88124		13	0.288363	0.000362766	1.22125	Selenocompound metabolism
VC1183	Q9KSS3	NP_230828.1		Uncharacterized protein					-2.65	12	1.57907	0.000112301	2.98777
VC1184	Q9KSS2	NP_230829.1		NifS-related protein					-2.5	13	1.94337	5.34255e-06	3.84604
VC1185	Q9KSS1	NP_230830.1		GGDEF family protein						2	-1.00229	0.00812356	-2.00318
VC1188	Q9KSR8	NP_230833.2	maeA	NAD-dependent malic enzyme				-2.30564		26	-0.123857	0.0439642	-1.08964	Pyruvate metabolism
VC1190	Q9KSR6	NP_230835.2	hemH	Phosphoribosylaminoimidazole-succinocarboxamide synthase						16	-0.342687	0.000150056	-1.26812	Purine metabolism
VC1195	Q9KSR1	NP_230840.1		Lipoprotein, putative		OM - putative lipoprotein		-3.05604		6	0.325255	0.00246189	1.25289
VC1196	Q9KSR0	NP_230841.1		Uncharacterized protein				14.33		2	-0.371197	0.0303332	-1.29343
VC1197	Q9KSQ9	NP_230842.1		Uncharacterized protein				0		6	0.529993	0.000198486	1.44392
VC1198	Q9KSQ8	NP_230843.1		Uncharacterized protein						16	-0.334083	0.000120743	-1.26058
VC1199	Q9KSQ7	NP_230844.1		Uncharacterized protein		CM - hypothetical protein VC1199				1	0.367683	0.623657	1.29028
VC1200	Q9KSQ6	NP_230845.1		Trypsin, putative						1	4.45718	1.72393e-05	21.9656	Protease
VC1201	Q9KSQ5	NP_230846.1		Uncharacterized protein						1	3.34796	5.36228e-05	10.1821
VC1202	Q9KSQ4	NP_230847.1	hutH	Histidine ammonia-lyase					3.61	20	-0.318975	0.0882878	-1.24744
VC1203	Q9KSQ3	NP_230848.1	hutU	Urocanate hydratase					4.12	23	-0.0129108	0.784487	-1.00899
VC1204	Q9KSQ2	NP_230849.1	hutG	Formimidoylglutamase					16.6	10	0.143768	0.0452994	1.10479	Histidine metabolism
VC1205	Q9KSQ1	NP_230850.1	hutI	Imidazolonepropionase				-2.34105		9	0.532754	8.43197e-05	1.44669	Histidine metabolism
VC1206	Q9KSQ0	NP_230851.1		Histidine utilization repressor						2	-0.146793	0.0867137	-1.10711
VC1208	Q9KSP8	NP_230853.1		UPF0263 protein VC_1208						2	-0.237571	0.00518537	-1.17901
VC1209	Q9KSP7	NP_230854.2		Elongation factor P-like protein				2.3		8	1.09149	0.000220349	2.13094
VC1210	Q9KSP6	NP_230855.1		Uncharacterized protein				7.77		1	0.320189	0.156871	1.24849
VC1213	Q9KSP3	NP_230858.1		Transcriptional regulator, LuxR family					-3.42	10	0.436309	6.04066e-05	1.35314
VC1214	Q9KSP2	NP_230859.1	uvrC	UvrABC system protein C					2.02	1	-0.127945	0.500255	-1.09274
VC1216	Q9KSP0	NP_230861.1		GGDEF family protein		CM - GGDEF family protein	Yes	-5.07018		6	-2.87691	3.11381e-08	-7.34574
VC1217	Q9KSN9	NP_230862.1		Uncharacterized protein						1	0.939268	1.74994e-05	1.91756
VC1219	Q9KSN7	NP_230864.1	pheS	Phenylalanine--tRNA ligase alpha subunit					2.71	18	0.0677334	0.33028	1.04807
VC1220	Q9KSN6	NP_230865.1	pheT	Phenylalanine--tRNA ligase beta subunit						37	0.0781177	0.128956	1.05564
VC1222	Q9KSN4	NP_230867.1	ihfA	Integration host factor subunit alpha				3.11	-3.73	12	1.09844	0.00025077	2.14124
VC1226	Q9KSN0	NP_230871.1	tpm	Thiopurine S-methyltransferase						2	1.16399	1.80872e-05	2.24077
VC1228	Q9KSM8	NP_230873.1	purT	Phosphoribosylglycinamide formyltransferase 2		CM - phosphoribosylglycinamide formyltransferase 2		-2.23754		10	-0.77588	2.9396e-05	-1.71223	Purine metabolism
VC1231	Q9KSM5	NP_230876.1	cdd	Cytidine deaminase				-2.1435		4	-0.0557585	0.816574	-1.03941
VC1234	Q9KSM2	NP_230879.1	sbcB	Exodeoxyribonuclease I				10.63	2.19	5	0.635094	0.000483258	1.55304
VC1235	Q9KSM1	NP_230880.1		Sodium/dicarboxylate symporter		CM - sodium/dicarboxylate symporter				2	2.83863	1.10842e-06	7.15339
VC1236	Q9KSM0	NP_230881.1		PilB-related protein						3	1.74866	2.17275e-05	3.36047
VC1237	Q9KSL9	NP_230882.1	cobT	Nicotinate-nucleotide--dimethylbenzimidazole phosphoribosyltransferase					3.09	6	-1.21482	8.23918e-07	-2.32111	Glycosyltransferase
VC1238	Q9KSL8	NP_230883.1	cobS	Adenosylcobinamide-GDP ribazoletransferase		CM - cobalamin synthase			3.69	1	-0.674195	0.00793795	-1.59571
VC1239	Q9KSL7	NP_230884.1	cobU	Cobinamide kinase/cobinamide phosphate guanylyltransferase				-2.03276	3.21	1	-1.38759	0.0026967	-2.61641	GTP-binding
VC1242	Q9KSL4	NP_230887.1	astE	Succinylglutamate desuccinylase					-2.29	17	-0.16469	0.0123987	-1.12093	Arginine and proline metabolism
VC1245	Q9KSL1	NP_230890.1	btuD	Vitamin B12 import ATP-binding protein BtuD				-3.4076		1	-0.0774464	0.543786	-1.05515
VC1246	Q9KSL0	NP_230891.1		Uncharacterized protein						7	-0.754323	7.0053e-06	-1.68684
VC1247	Q9KSK9	NP_230892.1		Uncharacterized protein				-2.34515	-3.57	1	1.02129	1.48804e-05	2.02974
VC1248	Q9KSK8	NP_230893.1		Methyl-accepting chemotaxis protein	40H	CM - methyl-accepting chemotaxis protein			5.82	23	0.175744	0.403097	1.12955
VC1249	Q9KSK7	NP_230894.1		Uncharacterized protein		CM - hypothetical protein VC1249		2.64		7	0.222808	0.302027	1.167
VC1252	Q9KSK4	NP_230897.1		CinA-like protein				12.01		6	-0.516777	8.5393e-05	-1.43076
VC1255	Q9KSK1	NA		Ribonucleoside-diphosphate reductase, beta subunit						10	-0.97085	4.87139e-06	-1.96
VC1256	Q9KSK0	NP_230901.1		Ribonucleoside-diphosphate reductase						33	-0.999042	5.64108e-06	-1.99867	Purine metabolism
VC1257	Q9KSJ9	NP_230902.1	ubiG	Ubiquinone biosynthesis O-methyltransferase				2.12	2.55	6	-0.259175	0.0027586	-1.19679	S-adenosyl-L-methionine
VC1258	Q9KSJ8	NP_230903.1	gyrA	DNA gyrase subunit A						44	0.00565412	0.79608	1.00393
VC1259	Q9KSJ7	NP_230904.1		UPF0176 protein VC_1259					3	6	0.477931	0.00385153	1.39274
VC1263	Q9KSJ3	NP_230908.1	ribA	GTP cyclohydrolase-2				2.76		6	0.244478	0.0564326	1.18466
VC1264	Q9KSJ2	NP_230909.1		Iron-regulated protein A, putative		OM - iron-regulated protein A, putative	Yes			6	-2.37436	1.37235e-07	-5.18506
VC1265	Q9KSJ1	NP_230910.1		Uncharacterized protein		Peri - hypothetical protein VC1265	Yes	4.46	2.55	3	1.46093	0.0708853	2.75285
VC1266	Q9KSJ0	NP_230911.1		Uncharacterized protein			Yes			6	1.82733	0.00139838	3.54879
VC1270	Q9KSI6	NP_230915.1		Glyoxylase II family protein					-3.04	2	-0.383196	0.00322324	-1.30423
VC1276	Q9KSI0	NP_230921.1		Sensor histidine kinase		CM - sensor histidine kinase			3.55	1	0.495325	0.00152951	1.40964	Two-component regulatory system
VC1277	Q9KSH9	NP_230922.1		Transcriptional regulator, LuxR family						2	-0.343286	0.00184074	-1.26864
VC1278	Q9KSH8	NP_230923.1		Transcriptional regulator, MarR family						1	1.35636	2.92154e-05	2.56038
VC1286	Q9KSH0	NP_230931.1		Transcriptional regulator, LacI family						3	-0.0734646	0.382619	-1.05224
VC1287	Q9KSG9	NP_230932.1	opgH	Glucans biosynthesis glucosyltransferase H		CM - glucosyltransferase MdoH				5	-0.984059	1.39918e-06	-1.97802	Glycosyltransferase
VC1288	Q9KSG8	NP_230933.1	mdoG	Glucans biosynthesis protein G		Peri - glucan biosynthesis protein G				17	-0.454896	0.00012641	-1.37068
VC1289	Q9KSG7	NP_230934.1		Methyl-accepting chemotaxis protein	40H	CM - methyl-accepting chemotaxis protein				10	-0.0578422	0.699569	-1.04091
VC1291	Q9KSG5	NP_230936.1		Uncharacterized protein						12	0.831252	7.8507e-05	1.77923
VC1293	Q9KSG3	NA		Aspartate aminotransferase				2.28		26	-0.119349	0.028752	-1.08624
VC1297	Q9KSF9	NP_230942.2	asnC	Asparagine--tRNA ligase					-2.98	24	0.111897	0.0236277	1.08065
VC1298	Q9KSF8	NP_230943.1		Methyl-accepting chemotaxis protein	40H				-2.02	21	0.0522846	0.425131	1.03691
VC1299	Q9KSF7	NP_230944.1		6-carboxy-5,6,7,8-tetrahydropterin synthase					2.18	1	-0.765306	0.0503497	-1.69973
VC1300	Q9KSF6	NP_230945.1		L-serine dehydratase 1						9	-2.44714	3.00106e-06	-5.45335	Glycine, serine and threonine metabolism
VC1303	Q9KSF3	NP_230948.1		Para-aminobenzoate synthase, component I						3	-0.892078	0.000280132	-1.85585
VC1304	Q9KSF2	NP_230949.1		Fumarate hydratase, class I, putative						26	-2.67733	1.32051e-08	-6.39671	Citrate cycle (TCA cycle)
VC1306	Q9KSF0	NP_230951.1		Uncharacterized protein						9	-0.104807	0.260418	-1.07535
VC1308	Q9KSE9	NP_230952.1		Transcriptional regulator TyrR				3.59		11	0.46905	0.000889071	1.3842
VC1310	Q9KSE7	NP_230954.1		Uncharacterized protein						1	0.138728	0.00890837	1.10093
VC1312	Q9KSE5	NA	alr2	Alanine racemase 2				-2.69591		9	0.757179	3.38331e-05	1.69018
VC1313	Q9KSE4	NP_230957.1		Methyl-accepting chemotaxis protein	40H	CM - methyl-accepting chemotaxis protein				12	0.510789	0.00230791	1.42483	Bacterial chemotaxis
VC1314	Q9KSE3	NP_230958.1		Transporter, putative		CM - transporter, putative		-2.43945		2	-2.04115	1.95184e-07	-4.11574
VC1315	Q9KSE2	NP_230959.1		Sensor histidine kinase		CM - sensor histidine kinase				3	-2.10855	4.55868e-06	-4.31259	Kinase
VC1316	Q9KSE1	NP_230960.1		Chemotaxis protein CheY, putative				2.61		5	-1.48237	1.74799e-06	-2.79406
VC1318	P06111	NP_230962.1	ompV	Outer membrane protein OmpV		OM - outer membrane protein OmpV				10	0.486786	0.000291013	1.40132	Cell outer membrane
VC1319	Q9KSD9	NP_230963.1		Sensor histidine kinase		CM - sensor histidine kinase			4.09	4	0.48662	0.0226363	1.40116	Two-component regulatory system
VC1320	Q9KSD8	NP_230964.1		DNA-binding response regulator						2	-0.0290673	0.886913	-1.02035
VC1321	Q9KSD7	NP_230965.1		Uncharacterized protein						10	-0.468487	0.00181586	-1.38366
VC1325	Q9KSD3	NP_230969.1		Galactoside ABC transporter, periplasmic D-galactose/D-glucose-binding protein		Peri - galactoside ABC transporter, periplasmic D-galactose/D-glucose-binding protein				21	-0.136341	0.0160098	-1.09911
VC1327	Q9KSD1	NP_230971.1	mglA	Galactose/methyl galactoside import ATP-binding protein MglA		CM - galactose/methyl galaxtoside transporter ATP-binding protein		8.97		11	0.369605	0.000278932	1.292
VC1328	Q9KSD0	NP_230972.1	mglC	Galactoside ABC transporter, permease protein		CM - beta-methylgalactoside transporter inner membrane component				1	0.631911	0.00146523	1.54962
VC1329	Q9KSC9	NP_230973.1		Opacity protein-related protein		OM - opacity protein-related protein			19.28	1	-0.211476	0.445807	-1.15787
VC1332	Q9KSC6	NP_230976.1		Uncharacterized protein		CM - hypothetical protein VC1332		-2.06756		1	0.196875	0.924186	1.14621
VC1334	Q9KSC4	NP_230978.1		Uncharacterized protein		Peri - hypothetical protein VC1334				19	0.685537	0.0664991	1.6083
VC1336	Q9KSC2	NP_230980.1	prpB	2-methylisocitrate lyase				-2.58191		4	-0.408931	0.00598874	-1.3277	Propanoate metabolism
VC1337	Q9KSC1	NP_230981.1		Citrate synthase						8	-0.00910166	0.277585	-1.00633
VC1338	Q9KSC0	NP_230982.1		Aconitate hydratase						12	-0.845109	1.15167e-06	-1.7964	Citrate cycle (TCA cycle)
VC1339	Q9KSB9	NP_230983.1		Uncharacterized protein						2	-0.306914	0.00625194	-1.23706
VC1340	Q9KSB8	NP_230984.1		PrpE protein						5	-0.55909	0.000275205	-1.47334	Propanoate metabolism
VC1341	Q9KSB7	NP_230985.1		Acetyltransferase, putative				-4.61371		1	-0.943346	9.85305e-06	-1.92298
VC1342	Q9KSB6	NP_230986.1		MutT/nudix family protein		CM - MutT/nudix family protein		-2.97493		1	0.128558	0.812046	1.0932
VC1343	Q9KSB5	NP_230987.1		Peptidase, M20A family			Yes		5.5	2	-3.04551	0.000290571	-8.25638
VC1344	H9L4S8	NP_230988.1		4-hydroxyphenylpyruvate dioxygenase						24	4.57016	3.08791e-07	23.7551
VC1345	Q9KSB4	NP_230989.1		Putative dioxygenase VC_1345						23	3.04398	1.78557e-07	8.24764
VC1346	Q9KSB3	NP_230990.1		Uncharacterized protein						13	3.25314	2.05831e-07	9.5344
VC1347	Q9KSB2	NP_230991.1	maiA	Probable maleylacetoacetate isomerase				-4.22375		7	3.87916	4.07622e-07	14.7144
VC1349	Q9KSB0	NP_230993.1		Sensory box sensor histidine kinase/response regulator		CM - sensory box sensor histidine kinase/response regulator		-2.31647	-2.41	12	1.38499	4.02895e-06	2.6117
VC1350	Q9KSA9	NP_230994.1		Antioxidant, putative						12	2.05883	2.74866e-08	4.16648
VC1353	Q9KSA6	NP_230997.1		GGDEF family protein		CM - GGDEF family protein		-2.25354		5	0.0321708	0.400333	1.02255
VC1354	Q9KSA5	NP_230998.2	rlmI	Ribosomal RNA large subunit methyltransferase I					6.96	9	-0.513765	0.0249641	-1.42777	S-adenosyl-L-methionine
VC1355	Q9KSA4	NP_230999.1	acyP	Acylphosphatase						3	0.643549	0.00270296	1.56217
VC1359	Q9KSA0	NP_231003.1		Amino acid ABC transporter, ATP-binding protein		CM - amino acid ABC transporter, ATP-binding protein				8	0.506115	8.56046e-05	1.42022
VC1360	Q9KS99	NP_231004.1		Amino acid ABC transporter, permease protein		CM - amino acid ABC transporter, permease protein				2	0.445696	0.00388173	1.36197
VC1361	Q9KS98	NP_231005.1		Amino acid ABC transporter, permease protein	CheW	CM - amino acid ABC transporter, permease protein				2	0.0765348	0.154013	1.05448
VC1362	Q9KS97	NP_231006.1		Amino acid ABC transporter, periplasmic amino acid-binding protein		Peri - amino acid ABC transporter, periplasmic amino acid-binding protein				20	1.64509	4.4832e-06	3.12768
VC1363	Q9KS96	NP_231007.1		Siroheme synthase component enzyme				-2.00008		1	-0.0714128	0.35004	-1.05075
VC1364	Q9KS95	NP_231008.1		Uncharacterized protein				-2.19813		4	-0.714177	0.0013713	-1.64055
VC1366	Q9KS93	NP_231010.1	queC	7-cyano-7-deazaguanine synthase				-2.55081		1	-1.51617	0.000193429	-2.86031	Ligase
VC1367	Q9KS92	NP_231011.1		GGDEF family protein				2.25		9	-0.369196	0.000479383	-1.29163
VC1369	Q9KS90	NP_231013.1		Uncharacterized protein		CM - hypothetical protein VC1369			-2.53	5	1.96959	5.20726e-05	3.91656
VC1372	Q9KS87	NP_231016.1		GGDEF family protein		CM - GGDEF family protein			-2.28	3	0.177781	0.0171679	1.13114
VC1373	Q9KS86	NP_231017.1		DnaK-related protein		CM - DnaK-related protein			4.39	2	0.742218	0.00436347	1.67275
VC1374	Q9KS85	NP_231018.1		DnaK-related protein				2	5.15	6	-0.021945	0.884759	-1.01533
VC1375	Q9KS84	NA		Uncharacterized protein					4.13	5	0.113027	0.0713688	1.0815
VC1376	Q9KS83	NP_231020.1		GGDEF family protein		CM - GGDEF family protein			-2.47	4	0.317519	0.00154337	1.24619
VC1379	Q9KS80	NP_231023.1		Uncharacterized protein						1	1.06422	1.45003e-06	2.09104
VC1382	Q9KS77	NA		ATP-dependent helicase HrpA						16	-0.227544	0.00136625	-1.17084
VC1384	Q9KS75	NP_231028.1		Uncharacterized protein					-2.17	1	-1.63215	0.000240799	-3.09974
VC1388	Q9KS71	NP_231032.1	lplA	Lipoate-protein ligase A					4.7	2	0.22741	0.230719	1.17073
VC1397	Q9KS63	NP_231040.1		Chemotaxis protein CheA	F9 CheA cluster I					4	1.52414	0.000171413	2.87616	Bacterial chemotaxis
VC1400	Q9KS60	NP_231043.1		Uncharacterized protein						2	2.46198	3.64203e-06	5.50971
VC1402	Q9KS58	NP_231045.1	cheW	Purine-binding chemotaxis protein Chew, putative						11	1.42426	0.00149979	2.68377	Bacterial chemotaxis
VC1403	Q9KS57	NP_231046.1		Methyl-accepting chemotaxis protein	Uncat DOSM		Yes	-2.03147		21	1.2903	0.000174054	2.44578	Bacterial chemotaxis
VC1405	Q9KS55	NA		Methyl-accepting chemotaxis protein	40H		Yes			3	0.115989	0.513258	1.08372
VC1406	Q9KS54	NP_231049.1		Methyl-accepting chemotaxis protein	24H				-2.32	8	0.0129928	0.581159	1.00905
VC1407	Q9KS53	NP_231050.1		ATP-dependent RNA helicase RhlE						6	-0.130789	0.185851	-1.09489
VC1409	Q9KS51	NP_231052.1		Multidrug resistance protein, putative		OM - multidrug resistance protein, putative		-2.38403	7.7	4	-0.54827	0.0192243	-1.46233
VC1413	Q9KS47	NP_231056.1		Methyl-accepting chemotaxis protein	40H	CM - methyl-accepting chemotaxis protein			5.81	5	0.329527	0.0321765	1.2566	Bacterial chemotaxis
VC1414	Q9KS46	NP_231057.1		Thermostable carboxypeptidase 1					2.08	23	-0.147089	0.101192	-1.10733
VC1415	H9L4Q3	NP_231058.1		Hcp protein						1	-4.9542	6.01874e-07	-31.0001
VC1418	Q9KS43	NP_231061.1		Uncharacterized protein					3.53	2	-0.223844	0.642738	-1.16784
VC1423	Q9KS38	NP_231066.1		Uncharacterized protein						2	0.423402	0.00132998	1.34109
VC1424	Q9KS37	NP_231067.1		Putrescine-binding periplasmic protein		Peri - spermidine/putrescine ABC transporter, periplasmic spermidine/putrescine-binding protein				13	0.717591	4.88148e-06	1.64443
VC1425	Q9KS36	NA		Putrescine-binding periplasmic protein						17	0.302341	0.000506069	1.23314
VC1427	Q9KS34	NP_231070.1	potB	Spermidine/putrescine ABC transporter, permease protein		CM - spermidine/putrescine ABC transporter membrane protein				2	0.108551	0.117894	1.07815
VC1428	Q9KS33	NP_231071.1	potA	Spermidine/putrescine import ATP-binding protein PotA		CM - putrescine/spermidine ABC transporter ATPase protein		3.17		10	0.00347348	0.380855	1.00241
VC1430	Q9KS31	NP_231073.1		Bax protein, putative				2.04		1	0.55646	0.00831303	1.47066
VC1432	Q9KS29	NP_231075.1	ttcA	tRNA 2-thiocytidine biosynthesis protein TtcA				-2.2923	2.48	2	-0.259448	0.515676	-1.19702
VC1433	Q9KS28	NP_231076.1		Uncharacterized protein						14	0.473151	0.000250304	1.38814
VC1434	P0C6D0	NP_231077.1	fnr	Fumarate and nitrate reduction regulatory protein				15.89	-4	8	1.09731	2.90853e-07	2.13956	Activator
VC1437	Q9KS24	NP_231080.1		Cation transport ATPase, E1-E2 family		CM - cation transporter E1-E2 family ATPase		-2.06707		8	-0.680328	0.000118086	-1.6025
VC1438	Q9KS23	NP_231081.1		Uncharacterized protein		CM - hypothetical protein VC1438		0		2	-0.661361	9.32625e-06	-1.58157
VC1439	Q9KS22	NP_231082.1		Cbb3-type cytochrome c oxidase subunit				2.41	-2.84	9	-0.64607	3.81877e-05	-1.5649	Oxidative phosphorylation
VC1440	Q9KS21	NP_231083.1		Cytochrome c oxidase, subunit CcoQ				6.84		1	-1.77455	0.000289387	-3.42131	Oxidative phosphorylation
VC1441	Q9KS20	NP_231084.1		Cytochrome c oxidase, subunit CcoO				-2.23325		9	-1.09837	1.06418e-05	-2.14113	Oxidative phosphorylation
VC1442	Q9KS19	NP_231085.1		Cytochrome c oxidase, subunit CcoN		CM - cytochrome c oxidase, subunit CcoN		-2.19485	-3.09	2	-0.924469	1.25251e-05	-1.89799	Oxidative phosphorylation
VC1444	Q9KS17	NP_231087.1		Uncharacterized protein						3	-0.323768	0.0549658	-1.2516
VC1449	Q9KS13	NP_231092.1		Uncharacterized protein		Peri - hypothetical protein VC1449				4	-0.471759	0.000128442	-1.3868
VC1455	O34419	NP_231098.1	rstR1	Cryptic phage CTXphi transcriptional repressor RstR				3.14		7	0.98564	6.6003e-05	1.98019	Repressor
VC1457	P01555	NP_231100.1	ctxA	Cholera enterotoxin subunit A					2.71	1	-2.69452	3.60307e-05	-6.47337	Glycosyltransferase
VC1462	Q9KS08	NP_231105.1		RstB2 protein						2	-2.63432	0.000702179	-6.20882
VC1480	Q9KS03	NP_231121.1		Uncharacterized protein						2	0.360063	0.0290735	1.28348
VC1481	Q9KS02	NP_231122.1	matP	Macrodomain Ter protein						4	-0.241358	0.00416283	-1.1821	Cell division
VC1482	Q9KS01	NP_231123.1		ATP-dependent protease LA-related protein						5	0.0741302	0.408722	1.05273
VC1483	Q9KS00	NP_231124.1	fabA	3-hydroxydecanoyl-[acyl-carrier-protein] dehydratase						7	-0.630696	0.000476711	-1.54831	Isomerase
VC1485	Q9KRZ8	NP_231126.1		Uncharacterized protein				2.41		13	0.371072	0.000948075	1.29331
VC1486	Q9KRZ7	NP_231127.1		ABC transporter, ATP-binding protein				-2.22162	2.1	11	-0.681841	1.67462e-05	-1.60419
VC1488	Q9KRZ5	NP_231129.1	rlmL	Ribosomal RNA large subunit methyltransferase K/L						16	-0.837372	1.02759e-06	-1.78679	S-adenosyl-L-methionine
VC1491	Q9KRZ2	NP_231132.1	pyrD	Dihydroorotate dehydrogenase (quinone)		CM - dihydroorotate dehydrogenase 2		-2.39151	2.52	13	-0.134718	0.00702939	-1.09788
VC1492	Q9KRZ1	NP_231133.1		Uncharacterized protein						99	-0.0869165	0.329468	-1.0621
VC1494	Q9KRY9	NP_231135.1	pepN	Aminopeptidase N				16.57		33	-0.0127451	0.807801	-1.00887
VC1496	Q9KRY7	NP_231137.1		Tail-specific protease		CM - carboxy-terminal protease			-2.05	26	0.649488	2.73519e-05	1.56861	Protease
VC1497	Q9KRY6	NP_231138.1	proQ	RNA chaperone ProQ					-3.32	8	0.636974	0.000757853	1.55506	RNA-binding
VC1498	Q9KRY5	NP_231139.1		Uncharacterized protein					2.26	4	0.452948	0.000122065	1.36883
VC1501	Q9KRY2	NP_231142.1		Uncharacterized protein		OM - hypothetical protein VC1501				8	0.209453	0.014058	1.15625
VC1503	Q9KRY0	NA		Uncharacterized protein						6	1.19161	0.000335803	2.28408
VC1505	Q9KRX8	NA		Uncharacterized protein						3	0.903662	1.12835e-05	1.87081
VC1506	Q9KRX7	NP_231147.1		Uncharacterized protein						2	2.81149	3.91217e-05	7.02008
VC1507	Q9KRX6	NA		Phospho-2-dehydro-3-deoxyheptonate aldolase					3.35	14	-0.191865	0.00634442	-1.14224
VC1508	Q9KRX5	NP_231149.1		UPF0234 protein VC_1508					4.34	10	-0.396557	8.06358e-05	-1.31636
VC1509	Q9KRX4	NP_231150.1	cobB	NAD-dependent protein deacylase				2.79	-2.14	4	-3.31707	2.54682e-08	-9.96639	NAD
VC1511	Q9KRX2	NP_231152.1		Formate dehydrogenase, cytochrome B556 subunit		CM - formate dehydrogenase, cytochrome B556 subunit				3	-1.69102	1.0117e-05	-3.22885	Glyoxylate and dicarboxylate metabolism
VC1512	Q9KRX1	NP_231153.1		Formate dehydrogenase, iron-sulfur subunit		CM - formate dehydrogenase, iron-sulfur subunit			-2.69	2	-2.45031	1.01373e-05	-5.46534	Glyoxylate and dicarboxylate metabolism
VC1515	Q9KRW9	NP_231155.1		Chaperone, formate dehydrogenase-specific, putative			Yes			1	0.103373	0.503259	1.07428
VC1516	Q9KRW8	NP_231156.1		Iron-sulfur cluster-binding protein			Yes			8	-4.78316	9.50155e-08	-27.5344
VC1517	Q9KRW7	NP_231157.1		Uncharacterized protein						3	7.62931	1.86613e-08	197.993
VC1518	Q9KRW6	NP_231158.1		Uncharacterized protein						4	1.13442	5.70489e-07	2.19531
VC1519	Q9KRW5	NA	fdhD	Formate dehydrogenase accessory protein				8.74		9	1.69054	5.69877e-07	3.22777
VC1520	Q9KRW4	NP_231160.1		ABC transporter, ATP-binding protein						10	-0.461887	0.00201696	-1.37734
VC1521	Q9KRW3	NP_231161.1		Sensor histidine kinase		CM - sensor histidine kinase				1	-0.849376	7.36451e-05	-1.80172	Kinase
VC1522	Q9KRW2	NP_231162.1		Sigma-54 dependent response regulator					2.13	6	-0.725695	1.67611e-05	-1.6537
VC1523	Q9KRW1	NP_231163.1		Uncharacterized protein						18	0.455448	7.25848e-05	1.37121
VC1526	Q9KRV8	NP_231166.1	mobA	Molybdenum cofactor guanylyltransferase						1	0.389221	0.000510031	1.30969
VC1527	Q9KRV7	NP_231167.1		Molybdopterin biosynthesis MoeA protein						6	0.171247	0.0426521	1.12603
VC1532	Q9KRV2	NP_231172.1	nagK	N-acetyl-D-glucosamine kinase						13	-0.842951	4.50077e-05	-1.79372	Amino sugar and nucleotide sugar metabolism
VC1538	Q9KRU6	NA		Uncharacterized protein					-3.43	3	0.450578	9.51633e-05	1.36659
VC1539	Q9KRU5	NP_231179.1		Uncharacterized protein VC_1539				3.35	-2.27	10	-0.963182	3.3619e-07	-1.94961	Kinase
VC1545	Q9ZHV9	NP_231185.1	exbD2	Biopolymer transport protein exbD2			Yes		2.25	2	2.83726	0.00886968	7.1466
VC1547	Q9KRT8	NP_231187.1		Biopolymer transport protein ExbB-related protein		CM - biopolymer transport protein ExbB-related protein	Yes	3.18	4.27	8	1.8544	0.00444472	3.616
VC1548	H9L4R2	NP_231188.1		Uncharacterized protein			Yes	-4.06827	13.66	4	1.83842	0.00299567	3.57618
VC1554	Q9KRT2	NP_231194.1		Glycerophosphoryl diester phosphodiesterase, putative					2.11	9	-0.144512	0.150068	-1.10536
VC1555	Q9KRT1	NP_231195.1		Uncharacterized protein						3	-1.78303	1.22546e-07	-3.44149
VC1557	Q9KRS9	NP_231197.1		Transcriptional regulator, LacI family						3	0.327773	0.0174321	1.25507
VC1558	Q9KRS8	NP_231198.1		6-phospho-beta-glucosidase						17	-0.776587	5.04174e-06	-1.71307	Glycolysis / Gluconeogenesis
VC1560	Q9KRS6	NP_231200.1	katG	Catalase-peroxidase						33	-1.03434	3.49968e-06	-2.04818	Tryptophan metabolism
VC1561	Q9KRS5	NP_231201.1		Transcriptional regulator, LysR family				2.04		4	0.109919	0.386148	1.07917
VC1563	Q9KRS3	NA		Uncharacterized protein						3	-0.161121	0.0702783	-1.11816
VC1565	Q9KRS1	NP_231205.1		Outer membrane protein TolC, putative		OM - outer membrane protein TolC, putative			17.31	2	0.63446	1.17537e-05	1.55236
VC1568	Q9KRR8	NP_231208.1		ABC transporter, ATP-binding protein		CM - ABC transporter, ATP-binding protein			4.7	2	0.403779	0.00571396	1.32297
VC1571	Q9KRR5	NP_231211.1		Quinol oxidase, subunit I		CM - quinol oxidase, subunit I		0	2.52	1	4.57742	1.07824e-06	23.8748
VC1572	Q9KRR4	NP_231212.1		Uncharacterized protein			Yes		59.44	1	3.5958	3.0139e-07	12.0905
VC1573	Q9KRR3	NP_231213.1	fumC	Fumarate hydratase class II			Yes		5.75	17	4.16162	1.74341e-05	17.8967
VC1577	Q9KRQ9	NP_231217.1		Uncharacterized protein		CM - hypothetical protein VC1577				8	-0.466526	0.00899858	-1.38178
VC1579	Q9KRQ7	NP_231219.1		Enterobactin synthetase component F-related protein		CM - enterobactin synthetase component F-related protein				8	-0.798947	0.00049456	-1.73983
VC1583	Q9KRQ3	NP_231223.1		Superoxide dismutase [Cu-Zn]		Peri - superoxide dismutase, Cu-Zn		6.33		1	-0.477443	0.00269792	-1.39227	Zinc
VC1585	Q9KRQ1	NP_231225.2		Catalase					4.85	2	-0.919208	0.000752828	-1.89108	Glyoxylate and dicarboxylate metabolism
VC1588	Q9KRP8	NP_231228.1		Transcriptional regulator, LysR family				-2.26605	2.15	2	-0.90888	4.77776e-05	-1.87759
VC1590	Q9KRP6	NP_231230.1		Acetolactate synthase					36.41	9	-2.77398	3.41659e-06	-6.83993	Butanoate metabolism
VC1591	Q9KRP5	NP_231231.1		Oxidoreductase, short-chain dehydrogenase/reductase family					8.49	8	-3.00831	2.73132e-07	-8.0462	Butanoate metabolism
VC1594	Q9KRP2	NA		Aldose 1-epimerase				-2.12559		1	-0.415662	0.00072577	-1.33391
VC1595	Q9KRP1	NP_231235.1	galK	Galactokinase						9	-0.851458	1.21517e-05	-1.80432	Amino sugar and nucleotide sugar metabolism
VC1599	Q9KRN7	NP_231239.1		GGDEF family protein		CM - GGDEF family protein			2.22	1	-1.6733	0.00840979	-3.18944
VC1600	Q9KRN6	NP_231240.1		Uncharacterized protein						4	0.211279	0.0917346	1.15771
VC1601	Q9KRN5	NP_231241.1		Uncharacterized protein		CM - hypothetical protein VC1601			-3.11	1	0.826048	0.00091986	1.77282
VC1602	Q9KRN4	NP_231242.1		Chemotaxis protein CheV	F6			2.13	-2.93	15	-0.229485	0.00906273	-1.17242
VC1603	Q9KRN3	NP_231243.1		Uncharacterized protein				2.03	-3.27	7	1.96582	0.000400747	3.90634
VC1604	Q9KRN2	NP_231244.1		Transcriptional regulatory protein						2	0.997107	4.18534e-05	1.99599	Activator
VC1605	Q9KRN1	NP_231245.1		Sensor kinase citA, putative		CM - sensor kinase citA, putative				5	0.987747	6.16076e-07	1.98309
VC1606	Q9KRN0	NP_231246.1		Uncharacterized protein		OM - hypothetical protein VC1606		-4.56115	3.74	6	0.205356	0.041283	1.15297
VC1607	Q9KRM9	NP_231247.1		Uncharacterized protein		CM - hypothetical protein VC1607			3.2	7	0.292614	0.000400866	1.22486
VC1611	Q9KRM5	NP_231251.1	metAS	Homoserine O-succinyltransferase					2.24	4	0.748171	0.0103028	1.67966	Sulfur metabolism
VC1612	Q9KRM4	NP_231252.1		Fimbrial biogenesis and twitching motility protein, putative					5.22	1	4.50072	6.38284e-11	22.6387
VC1618	Q9KRL8	NP_231258.1		Multidrug resistance protein, putative		CM - multidrug resistance protein, putative		2.09		1	-0.639617	0.488374	-1.55792
VC1619	Q9KRL7	NP_231259.1		Uncharacterized protein				-3.28141	3.48	1	-0.887561	0.000106872	-1.85005
VC1621	Q9KRL6	NP_231260.1		Agglutination protein		OM - agglutination protein				26	0.434251	0.000667665	1.35121
VC1622	Q9KRL5	NP_231261.1		Outer membrane protein, putative		OM - outer membrane protein, putative				9	0.653564	4.69545e-05	1.57305
VC1623	Q9KRL4	NP_231262.1	nspC	Carboxynorspermidine/carboxyspermidine decarboxylase				2.88	4.33	4	-0.549954	0.000548889	-1.46404	Arginine and proline metabolism
VC1624	Q9KRL3	NP_231263.1		Carboxynorspermidine synthase				3.95		8	-3.37146	9.46494e-07	-10.3493	Arginine and proline metabolism
VC1633	Q9KRK7	NP_231270.1		Uncharacterized protein					-2.25	6	1.47372	5.45091e-07	2.77737
VC1634	Q9KRK6	NP_231271.1		Multidrug resistance protein		CM - bicyclomycin/multidrug efflux system				1	2.85958	1.64239e-06	7.25803
VC1635	Q9KRK5	NP_231272.1	rsuA	Ribosomal small subunit pseudouridine synthase A					4.36	3	0.586691	0.000114297	1.5018	RNA-binding
VC1637	Q9KRK3	NP_231274.1		Uncharacterized protein						1	1.46517	0.0242366	2.76096
VC1638	Q9KRK2	NP_231275.1		DNA-binding response regulator						6	0.164921	0.108203	1.1211
VC1640	Q9KRK0	NP_231277.1	rplY	50S ribosomal protein L25						2	0.743136	0.00275558	1.67381	rRNA-binding
VC1641	Q9KRJ9	NP_231278.1		Uncharacterized protein		CM - hypothetical protein VC1641			-2.22	1	0.374385	0.204103	1.29629
VC1643	Q9KRJ7	NP_231280.1		Methyl-accepting chemotaxis protein	40H	CM - methyl-accepting chemotaxis protein	Yes	-2.93478		13	-0.307612	0.00066238	-1.23766
VC1645	Q9KRJ5	NP_231282.1		Uncharacterized protein					3.9	4	-0.271754	0.00257582	-1.20727
VC1652	H9L4Q6	NP_231289.1		Response regulator VieA		CM - response regulator VieA		2.29		6	0.0822595	0.700904	1.05867
VC1653	Q9KRI8	NA		Sensory box sensor histidine kinase/response regulator VieS				-3.26356		2	1.11516	7.81269e-05	2.16619
VC1655	Q9KRI6	NP_231292.1		Magnesium transporter MgtE		CM - magnesium transporter			3.64	12	-2.23129	0.00187238	-4.69554
VC1659	Q9KRI2	NP_231296.1		Uncharacterized protein		CM - hypothetical protein VC1659		-5.32455		4	-0.0882495	0.183512	-1.06308
VC1663	Q9KRH9	NP_231299.1		Heat shock protein HslJ					-3.56	3	0.295021	0.000223605	1.2269	Stress response
VC1664	Q9KRH8	NP_231300.1		ABC transporter, periplasmic substrate-binding protein, putative		Peri - putative ABC transporter solute-binding protein				9	0.852083	1.68812e-05	1.8051
VC1666	Q9KRH6	NP_231302.1		ABC transporter, ATP-binding protein, putative		CM - ABC transporter, ATP-binding protein, putative		2.4		1	0.120528	0.726157	1.08713
VC1668	Q9KRH4	NP_231304.1		Pseudouridine synthase Rlu family protein				-2.53902		3	-0.877201	0.00367636	-1.83681
VC1670	Q9KRH2	NP_231306.1	cls	Cardiolipin synthase A		CM - cardiolipin synthetase			-2.15	6	1.11542	4.05893e-06	2.16658
VC1671	Q9KRH1	NP_231307.1		Cystathionine beta-lyase						11	0.641976	6.40637e-06	1.56047	Selenocompound metabolism
VC1672	Q9KRH0	NP_231308.1		DNA-3-methyladenine glycosidase I						2	0.893079	0.000438596	1.85714	Base excision repair
VC1673	Q9KRG9	NP_231309.1		Transporter, AcrB/D/F family		CM - AcrB/AcrD/AcrF family transporter				6	0.897289	0.000260291	1.86256
VC1674	Q9KRG8	NP_231310.1		Periplasmic linker protein, putative		CM - periplasmic linker protein, putative		6.49		3	0.801746	0.000159105	1.74321
VC1675	Q9KRG7	NP_231311.1		Multidrug resistance protein, putative		CM - multidrug resistance protein, putative				11	0.993674	4.7884e-05	1.99125
VC1676	Q9KRG6	NP_231312.1		Phage shock protein C						4	-0.0888418	0.247084	-1.06352
VC1677	Q9KRG5	NP_231313.1	pspB	Phage shock protein B		CM - phage shock protein B				1	0.0208583	0.793491	1.01456
VC1678	Q9KRG4	NP_231314.1		Phage shock protein A		CM - phage shock protein A		-2.17011		7	0.664745	3.02606e-05	1.58529
VC1679	Q9KRG3	NP_231315.1		Psp operon transcriptional activator					2.31	8	0.346608	0.00231912	1.27157
VC1680	Q9KRG2	NP_231316.1		Peptide ABC transporter, periplasmic peptide-binding protein		Peri - peptide ABC transporter, periplasmic peptide-binding protein				3	0.359259	0.00215915	1.28277
VC1683	Q9KRF9	NP_231319.1		Peptide ABC transporter, ATP-binding protein		CM - peptide ABC transporter, ATP-binding protein				2	-1.00174	0.000347373	-2.00241
VC1684	Q9KRF8	NP_231320.1		Peptide ABC transporter, ATP-binding protein		CM - peptide ABC transporter, ATP-binding protein		2.79	2.54	1	-0.749912	0.000107811	-1.68169
VC1686	Q9KRF6	NA		Uncharacterized protein						3	0.417783	0.00153803	1.33587
VC1687	Q9KRF5	NP_231323.1		Uncharacterized protein			Yes	4.05	7.4	2	-2.35145	1.37116e-05	-5.10337	Oxidative phosphorylation
VC1696	Q9KRE6	NA		DNA-binding protein inhibitor Id-2-related protein				21.83		3	1.00033	1.57119e-05	2.00046
VC1697	Q9KRE5	NP_231333.1		Uncharacterized protein						5	-0.0765363	0.393578	-1.05448
VC1698	Q9KRE4	NP_231334.1		Uncharacterized protein						3	0.0833827	0.089047	1.0595
VC1702	Q9KRE0	NP_231338.1		Uncharacterized protein					6.02	1	-0.340338	0.0591952	-1.26605
VC1703	Q9KRD9	NP_231339.1		Uncharacterized protein					3.96	3	0.265947	0.00967264	1.20242
VC1704	Q9KRD8	NP_231340.1	metE	5-methyltetrahydropteroyltriglutamate--homocysteine methyltransferase						12	-2.39984	7.01325e-06	-5.27743	Methyltransferase
VC1707	Q9KRD5	NP_231343.1		Uncharacterized protein					-5.73	3	4.56903	5.71908e-08	23.7364
VC1709	Q9KRD3	NP_231345.1		Zinc protease, insulinase family		Peri - zinc protease				14	0.726109	2.65137e-05	1.65417	Protease
VC1710	Q9KRD2	NP_231346.1		Uncharacterized protein		CM - hypothetical protein VC1710			-2.06	12	0.527336	2.43853e-05	1.44127
VC1711	Q9KRD1	NP_231347.1		UPF0313 protein VC_1711					2.51	1	-6.28553	9.81848e-07	-78.0071	4Fe-4S
VC1713	Q9KRC9	NP_231349.1		Transcriptional regulator, AsnC family						2	-0.949386	0.000618325	-1.93105
VC1714	Q9KRC8	NP_231350.1	mukB	Chromosome partition protein MukB						15	-0.358182	0.00129024	-1.28181	Cell division
VC1715	Q9KRC7	NP_231351.1	mukE	Chromosome partition protein MukE						5	0.0102512	0.763152	1.00713
VC1716	Q9KRC6	NP_231352.1	mukF	Chromosome partition protein MukF						4	0.410228	0.000665355	1.3289
VC1718	Q9KRC4	NP_231354.1		Uncharacterized protein		CM - hypothetical protein VC1718				5	-0.684251	1.39863e-05	-1.60687
VC1719	Q9KRC3	NP_231355.1		DNA-binding response regulator TorR						4	-0.41028	0.000217351	-1.32894
VC1720	Q9KRC2	NP_231356.1	torD	Chaperone protein TorD					4.51	1	0.940907	3.27998e-05	1.91974	Chaperone
VC1721	Q9KRC1	NP_231357.1	purR	HTH-type transcriptional repressor PurR						10	-0.253007	0.0282504	-1.19169	Purine biosynthesis
VC1726	Q9KRB6	NP_231362.1	glgA	Glycogen synthase				2.24		18	-0.577759	4.48539e-05	-1.49253	Starch and sucrose metabolism
VC1727	Q9KRB5	NP_231363.1	glgC	Glucose-1-phosphate adenylyltransferase 1				-3.22904		28	-1.0026	2.70615e-06	-2.0036	Amino sugar and nucleotide sugar metabolism
VC1730	Q9KRB2	NP_231366.1	topA	DNA topoisomerase 1						28	0.0906632	0.0536859	1.06486
VC1731	Q9KRB1	NP_231367.1		Uncharacterized protein				2.63		2	-1.6531	3.61135e-06	-3.14509
VC1732	Q9KRB0	NP_231368.1	aroA	3-phosphoshikimate 1-carboxyvinyltransferase						8	0.563024	0.00148017	1.47736	Amino-acid biosynthesis
VC1737	P65128	NP_231373.1	infA	Translation initiation factor IF-1						4	1.74436	1.33085e-05	3.35045	rRNA-binding
VC1738	Q9KRA3	NA	fabV	Enoyl-[acyl-carrier-protein] reductase [NADH] 1						21	-0.0413261	0.329094	-1.02906
VC1740	Q9KRA2	NP_231376.1		Oxidoreductase, acyl-CoA dehydrogenase family				2.7		26	1.13233	3.4574e-06	2.19212
VC1741	Q9KRA1	NP_231377.1		Transcriptional regulator, TetR family						8	3.84273	1.11262e-07	14.3475
VC1744	Q9KR98	NP_231380.1		Uncharacterized protein						1	2.44375	5.37595e-06	5.44055
VC1745	Q9KR97	NP_231381.1		Succinate-semialdehyde dehydrogenase						9	0.0306025	0.357602	1.02144
VC1746	Q9KR96	NP_231382.1		Transcriptional regulator, TetR family				-3.9015		1	0.088235	0.159333	1.06307
VC1751	Q9KR91	NA		Uncharacterized protein						5	-0.202463	0.0118994	-1.15066
VC1754	Q9KR88	NP_231390.1		Paraquat-inducible protein B						20	-0.490061	0.000175645	-1.4045
VC1755	Q9KR87	NP_231391.1		Uncharacterized protein				-2.84404		5	-0.121787	0.0713036	-1.08808
VC1756	Q9KR86	NP_231392.1		Periplasmic linker protein, putative		CM - periplasmic linker protein, putative		-4.61619		13	-0.367287	0.000956096	-1.28993
VC1757	Q9KR85	NP_231393.1		Transporter, AcrB/D/F family		CM - AcrB/AcrD/AcrF family transporter				18	-0.607138	2.37712e-05	-1.52323
VC1758	Q9KR84	NP_231394.1		Integrase, phage family					6.24	1	-0.376109	0.000111221	-1.29784
VC1765	Q9KR78	NP_231400.1		Type I restriction enzyme HsdR, putative				2.9		5	-0.526735	0.00012895	-1.44066
VC1766	Q9KR77	NP_231401.1		Uncharacterized protein					2.25	2	-0.653416	0.521934	-1.57289
VC1768	Q9KR75	NP_231403.1		Uncharacterized protein						4	-0.250355	0.00150097	-1.1895
VC1769	Q9KR74	NP_231404.1		DNA methylase HsdM, putative						22	-0.17047	0.00966814	-1.12543	Methyltransferase
VC1770	Q9KR73	NP_231405.1		Uncharacterized protein						3	-0.75109	0.000158182	-1.68306
VC1771	Q9KR72	NP_231406.1		Uncharacterized protein		OM - hypothetical protein VC1771			2.89	4	-1.63478	1.22438e-05	-3.1054
VC1772	Q9KR71	NP_231407.1		Uncharacterized protein				-2.61462	5.65	1	0.334942	0.19619	1.26133
VC1773	Q9KR70	NP_231408.1		Kelch domain-containing protein VC_1773				-5.14848	5.24	2	-0.966061	0.00018094	-1.9535
VC1775	Q9KR68	NP_231410.1		Uncharacterized protein						4	0.201633	0.0182269	1.15
VC1776	Q9KR67	NP_231411.1		N-acetylneuraminate lyase, putative				6.07	2.89	6	-2.24128	3.13192e-05	-4.72816	Amino sugar and nucleotide sugar metabolism
VC1777	Q9KR66	NP_231412.1	siaM	Sialic acid TRAP transporter large permease protein SiaM		CM - hypothetical protein VC1777		-4.08816	5.18	1	-2.25576	0.000309448	-4.77587	Sugar transport
VC1778	Q9KR65	NP_231413.1	siaQ	Sialic acid TRAP transporter small permease protein SiaQ		CM - hypothetical protein VC1778		2.68	6.75	1	-2.33143	8.32884e-05	-5.03306	Sugar transport
VC1779	Q9KR64	NP_231414.1	siaP	Sialic acid-binding periplasmic protein SiaP		Peri - C4-dicarboxylate-binding periplasmic protein			7.31	17	-1.13054	0.000594438	-2.18941	Sugar transport
VC1781	Q9KR62	NP_231416.1	nanE	Putative N-acetylmannosamine-6-phosphate 2-epimerase					2.78	5	-4.24381	1.49557e-06	-18.9458	Amino sugar and nucleotide sugar metabolism
VC1782	Q9KR61	NP_231417.1	nanK	N-acetylmannosamine kinase					5.55	2	-1.35542	0.000325326	-2.55871	Amino sugar and nucleotide sugar metabolism
VC1783	Q9KR60	NP_231418.1		N-acetylglucosamine-6-phosphate deacetylase				2.09		3	-1.09729	1.50317e-05	-2.13952	Amino sugar and nucleotide sugar metabolism
VC1803	Q9KR43	NP_231438.1		Uncharacterized protein						4	-0.0152195	0.661004	-1.01061
VC1811	Q9KR36	NP_231445.1		Uncharacterized protein				3.83		1	0.365109	0.0430332	1.28798
VC1817	Q9KR30	NP_231451.1		Sigma-54 dependent transcriptional regulator				8.98		1	4.1921	4.9686e-07	18.2789	Two-component regulatory system
VC1819	Q9KR28	NP_231453.1		Aldehyde dehydrogenase						26	4.69826	3.12122e-10	25.9608
VC1821	Q9KR26	NP_231455.1		PTS system, fructose-specific IIBC component		CM - PTS system, fructose-specific IIBC component			17.74	3	-1.97016	0.000377923	-3.9181	Phosphotransferase system
VC1822	Q9KR25	NP_231456.1		PTS system, fructose-specific IIABC component		CM - PTS system, fructose-specific IIABC component			2.44	2	0.484861	0.0262596	1.39945
VC1823	Q9KR24	NP_231457.1		PTS system, fructose-specific IIB component				2.62	5.46	5	-0.203676	0.0129044	-1.15163	Fructose and mannose metabolism
VC1825	Q9KR22	NP_231459.1		Transcriptional regulator					54.89	1	-2.26273	0.000596033	-4.79897
VC1826	Q9KR21	NP_231460.1		PTS system, fructose-specific IIABC component		CM - PTS system, fructose-specific IIABC component			10.17	9	-1.21329	0.0027446	-2.31866	Fructose and mannose metabolism
VC1827	Q9KR20	NP_231461.1		Mannose-6-phosphate isomerase					42.04	1	-8.15545	1.1924e-08	-285.126	Fructose and mannose metabolism
VC1831	Q9KR16	NP_231465.1		Sensor histidine kinase		CM - sensor histidine kinase				4	-0.0285756	0.373574	-1.02
VC1832	Q9KR15	NP_231466.1		Uncharacterized protein						2	0.0214901	0.442611	1.01501
VC1833	Q9KR14	NP_231467.1	nadA	Quinolinate synthase A				-2.1787		5	-2.35571	4.25264e-07	-5.11846	4Fe-4S
VC1834	Q9KR13	NP_231468.1	cpoB	Uncharacterized protein						8	0.00186371	0.97539	1.00129
VC1835	Q9KR12	NP_231469.1	pal	Peptidoglycan-associated lipoprotein		OM - peptidoglycan-associated lipoprotein			-2.19	5	0.0967819	0.0384567	1.06939
VC1836	Q9KR11	NP_231470.1	tolB	Protein TolB		Peri - translocation protein TolB			-2.11	19	0.0656603	0.0618082	1.04656
VC1837	Q9KR10	NP_231471.1		TolA protein						3	-0.0226966	0.468297	-1.01586
VC1839	Q9KR08	NP_231473.1	tolQ	TolQ protein		CM - tolQ protein				5	0.0398155	0.523417	1.02798
VC1840	Q9KR07	NP_231474.1		Uncharacterized protein						4	-0.124315	0.13033	-1.08999
VC1844	Q9KR03	NP_231478.1		Cytochrome d ubiquinol oxidase, subunit I		CM - cytochrome d ubiquinol oxidase, subunit I			-2.19	11	-1.44928	1.37177e-07	-2.73072	Oxidative phosphorylation
VC1845	Q9KR02	NP_231479.1	ruvB	Holliday junction ATP-dependent DNA helicase RuvB						2	-0.216801	0.0325386	-1.16215
VC1846	Q9KR01	NP_231480.1	ruvA	Holliday junction ATP-dependent DNA helicase RuvA					2.15	4	1.14675	2.17297e-05	2.21415
VC1848	Q9KQZ9	NP_231482.1	cysS	Cysteine--tRNA ligase						13	-0.223092	0.0076078	-1.16723	Ligase
VC1849	Q9KQZ8	NP_231483.1		Peptidyl-prolyl cis-trans isomerase						9	-0.0914884	0.081477	-1.06547
VC1851	Q9KQZ6	NP_231485.1		Uncharacterized protein						7	0.586859	0.000766124	1.50197
VC1852	Q9KQZ5	NP_231486.1		UPF0225 protein VC_1852				-3.71794		1	0.312464	0.0615683	1.24183
VC1853	Q9KQZ4	NP_231487.1		UPF0319 protein VC_1853				-2.88859		10	0.428089	0.000567377	1.34545
VC1854	Q9KQZ3	NP_231488.1		Porin, putative		OM - porin, putative			-2.45	14	0.841338	0.00031934	1.79171
VC1857	Q9KQZ0	NP_231491.1		Primosomal replication protein N				-3.52486	2.92	2	-0.72381	0.000150597	-1.65154
VC1859	Q9KQY8	NP_231493.1		Methyl-accepting chemotaxis protein	40H	CM - methyl-accepting chemotaxis protein				18	0.122697	0.0134715	1.08877	Bacterial chemotaxis
VC1860	Q9KQY7	NP_231494.1		Exodeoxyribonuclease III						13	1.14903	5.61305e-06	2.21764	Base excision repair
VC1861	Q9KQY6	NP_231495.1		Amino acid ABC transporter, permease protein		CM - amino acid ABC transporter, permease protein				1	1.36313	2.56516e-07	2.57242
VC1862	Q9KQY5	NP_231496.1		Amino acid ABC transporter, permease protein		CM - amino acid ABC transporter, permease protein				2	1.35263	1.46732e-06	2.55377
VC1863	Q9KQY4	NP_231497.1		Amino acid ABC transporter, periplasmic amino acid-binding protein		Peri - amino acid ABC transporter, periplasmic amino acid-binding protein		2.22		12	1.77968	1.8351e-07	3.4335
VC1864	Q9KQY3	NP_231498.1		Amino acid ABC transporter, ATP-binding protein		CM - amino acid ABC transporter, ATP-binding protein		2.2		10	1.09605	2.40978e-07	2.13769
VC1865	Q9KQY2	NP_231499.1		Uncharacterized protein		CM - hypothetical protein VC1865				1	-3.65097	0.000802039	-12.5618
VC1866	Q9KQY1	NA		Formate acetyltransferase						47	-1.60296	2.33947e-08	-3.03767
VC1868	Q9KQX9	NP_231502.1		Methyl-accepting chemotaxis protein	Uncat	CM - methyl-accepting chemotaxis protein				14	0.427386	0.0318279	1.34479	Bacterial chemotaxis
VC1869	Q9KQX8	NP_231503.1	pflA	Pyruvate formate-lyase-activating enzyme						5	-0.375267	0.000411695	-1.29708	4Fe-4S
VC1871	Q9KQX6	NP_231505.2		UPF0304 protein VC_1871						10	-1.10193	4.78478e-07	-2.14642
VC1872	Q9KQX5	NP_231506.1		Uncharacterized protein				0		40	0.53915	0.000377497	1.45312
VC1873	Q9KQX4	NP_231507.1		UPF0229 protein VC_1873						13	0.864361	3.19313e-06	1.82053
VC1874	Q9KQX3	NP_231508.1		Uncharacterized protein				2.04		16	0.891493	1.91607e-06	1.8551
VC1875	Q9KQX2	NP_231509.1	kdsB	3-deoxy-manno-octulosonate cytidylyltransferase				2.3		8	-0.341532	0.000324755	-1.2671	Lipopolysaccharide biosynthesis
VC1876	Q9KQX1	NP_231510.1		UPF0434 protein VC_1876						3	1.22279	3.31683e-06	2.33397
VC1877	Q9KQX0	NP_231511.1	lpxK	Tetraacyldisaccharide 4'-kinase						2	-0.216126	0.105845	-1.16161
VC1878	Q9KQW9	NP_231512.1	msbA	Lipid A export ATP-binding/permease protein MsbA		CM - lipid transporter ATP-binding/permease protein				8	-0.159183	0.0087981	-1.11665
VC1882	Q9KQW5	NP_231516.1		Uncharacterized protein		CM - outer membrane-specific lipoprotein transporter subunit LolE				3	-0.101087	0.815426	-1.07258
VC1883	P57066	NP_231517.1	lolD	Lipoprotein-releasing system ATP-binding protein LolD		CM - ABC transporter, ATP-binding protein				4	0.0849821	0.102513	1.06067
VC1884	Q9KQW4	NP_231518.1		Uncharacterized protein		CM - hypothetical protein VC1884				3	0.0707015	0.134946	1.05023
VC1886	Q9KQW2	NP_231520.1	mfd	Transcription-repair-coupling factor						10	0.244969	0.00722922	1.18507
VC1887	Q9KQW1	NP_231521.1		Uncharacterized protein				2.37		8	0.698369	6.53999e-06	1.62267
VC1888	Q9KQW0	NP_231522.1		Hemolysin-related protein				0	2.59	1	1.8505	0.0975204	3.60626
VC1890	Q9KQV8	NP_231524.1		NADH dehydrogenase		CM - NADH dehydrogenase		15.66		17	-0.149439	0.794221	-1.10914
VC1892	Q9KQV6	NP_231526.1		UPF0227 protein VC_1892						7	-0.680892	8.6533e-06	-1.60313
VC1893	Q9KQV5	NP_231527.1		Uncharacterized protein					-2.37	9	0.51592	0.00126115	1.42991
VC1894	Q9KQV4	NP_231528.1		Uncharacterized protein						7	0.208518	0.00197946	1.1555
VC1895	Q9KQV3	NP_231529.1		Uncharacterized protein						5	0.277066	0.00901675	1.21173
VC1896	Q9KQV2	NP_231530.1		Uncharacterized protein		CM - hypothetical protein VC1896				3	0.337677	0.00105282	1.26372
VC1897	Q9KQV1	NP_231531.1		Hit family protein				19.09		6	-0.193984	0.0365802	-1.14392
VC1898	Q9KQV0	NP_231532.1		Methyl-accepting chemotaxis protein	40H			-2.78525	2.27	12	-0.880109	8.86054e-06	-1.84051
VC1899	Q9KQU9	NP_231533.1		Uncharacterized protein						13	0.215251	0.0416238	1.16091
VC1900	Q9KQU8	NP_231534.1	fadR	Fatty acid metabolism regulator protein				2.46		3	-0.235004	0.0218604	-1.17691
VC1901	Q9KQU7	NP_231535.1	nhaB	Na(+)/H(+) antiporter NhaB		CM - sodium/proton antiporter				4	0.0842479	0.0649964	1.06013
VC1903	Q84I33	NP_231537.1	ftsK	DNA translocase FtsK		CM - cell division protein FtsK, putative				6	0.0937194	0.443404	1.06712
VC1904	Q9KQU4	NP_231538.1		Leucine-responsive regulatory protein					-3.75	10	0.0367752	0.861651	1.02582
VC1905	Q9KQU3	NP_231539.1		Alanine dehydrogenase						21	0.27639	0.000297304	1.21116	NAD
VC1907	Q9KQU1	NP_231541.1	cysB	Cys regulon transcriptional activator					-2.52	11	0.695254	8.40304e-06	1.61917
VC1909	Q9KQT9	NP_231543.1		Uncharacterized protein						11	-0.153617	0.02006	-1.11236
VC1911	Q9KQT7	NP_231545.1	pyrF	Orotidine 5'-phosphate decarboxylase						10	0.620473	1.15216e-05	1.53738
VC1912	Q9KQT6	NP_231546.1	lapB	Lipopolysaccharide assembly protein B					-2.64	4	0.0632493	0.869966	1.04482
VC1914	Q9KQT4	NP_231548.1	ihfB	Integration host factor subunit beta					-7.27	6	0.86339	0.000720953	1.81931
VC1915	Q9KQT3	NP_231549.1	rpsA	30S ribosomal protein S1				2.4	-2.54	37	-0.0604906	0.672748	-1.04282
VC1916	Q9KQT2	NP_231550.1	cmk	Cytidylate kinase						6	-0.0160123	0.581793	-1.01116
VC1918	Q9KQT0	NP_231552.1		Peptidylprolyl isomerase		CM - peptidyl-prolyl cis-trans isomerse D		-2.44107		31	-0.101036	0.197889	-1.07254
VC1919	Q9KQS9	NP_231553.1	hupB	DNA-binding protein HU-beta					-3.05	3	-0.242782	0.00460758	-1.18327
VC1920	Q9KQS8	NP_231554.1	lon	Lon protease				-2.10284		31	0.390567	6.55879e-05	1.31091	Protease
VC1921	Q9KQS7	NP_231555.1	clpX	ATP-dependent Clp protease ATP-binding subunit ClpX					-4.54	15	-0.488648	0.00134358	-1.40313	Zinc
VC1922	Q9KQS6	NP_231556.1	clpP	ATP-dependent Clp protease proteolytic subunit				2.01		5	-0.294988	0.00356655	-1.22687
VC1923	Q9KQS5	NP_231557.1	tig	Trigger factor				2.49		26	-1.14322	3.93801e-07	-2.20874	Isomerase
VC1925	Q9KQS3	NP_231559.1		C4-dicarboxylate transport sensor protein		CM - C4-dicarboxylate transport sensor protein				5	0.426261	0.000730285	1.34375
VC1928	Q9KQS0	NP_231562.1	dctQ	C4-dicarboxylate TRAP transporter small permease protein DctQ		CM - C4-dicarboxylate transport protein DctQ, putative			-2.66	1	0.299695	0.380012	1.23088
VC1929	Q9KQR9	NP_231563.1	dctP	C4-dicarboxylate-binding periplasmic protein DctP		Peri - C4-dicarboxylate-binding periplasmic protein		-2.27686	-2.3	18	0.64667	0.304221	1.56555
VC1931	Q9KQR7	NP_231565.1		UPF0061 protein VC_1931						6	1.63904	4.06042e-07	3.11458
VC1933	Q9KQR5	NP_231567.1		Uncharacterized protein		CM - hypothetical protein VC1933				5	1.45039	0.000126875	2.73283
VC1938	Q9KQR0	NP_231572.1		Uncharacterized protein					3.01	4	-0.770003	0.00610518	-1.70527
VC1942	Q9KQQ6	NP_231576.1	folD	Bifunctional protein FolD						10	-0.0126669	0.501129	-1.00882
VC1950	Q9KQP8	NP_231584.1		Biotin sulfoxide reductase		Peri - biotin sulfoxide reductase				29	-1.29731	2.20711e-06	-2.4577
VC1951	Q9KQP7	NP_231585.1		Cytochrome c-type protein YecK		CM - cytochrome c-type protein YecK		9.55		4	-2.12435	1.4693e-06	-4.36005	Iron
VC1956	Q9KQP2	NP_231590.1		Lytic murein transglycosylase, putative		CM - lytic murein transglycosylase, putative				15	0.330051	0.000321222	1.25706
VC1957	Q9KQP1	NP_231591.1		YcgL domain-containing protein VC_1957						1	0.126424	0.77153	1.09158
VC1959	Q9KQN9	NP_231593.1	minC	Probable septum site-determining protein MinC					8.38	1	-2.26707	1.0341e-07	-4.81344	Cell division
VC1960	Q9KQN8	NP_231594.1		Site-determining protein					3.82	10	-0.770969	4.76541e-05	-1.70642
VC1961	Q9KQN7	NP_231595.1	minE	Cell division topological specificity factor						4	0.303075	0.00942416	1.23377
VC1962	Q9KQN6	NP_231596.1		Lipoprotein				-2.68283		4	0.158153	0.0322469	1.11586
VC1963	Q9KQN5	NA		Uncharacterized protein				-6.53124	3.08	6	0.322542	0.00023116	1.25053
VC1964	Q9KQN4	NP_231598.1		Uncharacterized protein		CM - hypothetical protein VC1964			-2.11	11	2.77	7.06938e-07	6.8211
VC1965	Q9KQN3	NP_231599.1		Uncharacterized protein				-2.37679		2	-0.463283	0.000564143	-1.37868
VC1966	Q9KQN2	NP_231600.1		Uncharacterized protein		CM - hypothetical protein VC1966				4	0.250655	0.0461453	1.18975
VC1967	Q9KQN1	NP_231601.1		Methyl-accepting chemotaxis protein	Uncat	CM - methyl-accepting chemotaxis protein				2	-3.75491	8.00157e-05	-13.5002
VC1968	Q9KQN0	NP_231602.1		Transcriptional regulator, HTH_3 family						3	0.542007	5.72388e-05	1.456
VC1972	Q9KQM6	NP_231606.1	menC	o-succinylbenzoate synthase				3.24		4	-0.649647	4.99462e-06	-1.56878
VC1973	Q9KQM5	NA	menB	1,4-dihydroxy-2-naphthoyl-CoA synthase			Yes			10	-0.915419	6.92875e-06	-1.88612
VC1975	Q9KQM3	NP_231609.1	menD	2-succinyl-5-enolpyruvyl-6-hydroxy-3-cyclohexene-1-carboxylate synthase		CM - 2-succinyl-5-enolpyruvyl-6-hydroxy-3-cyclohexene-1-carboxylate synthase		2.03		1	0.0833719	0.141314	1.05949
VC1976	Q9KQM2	NP_231610.1	menF	Menaquinone-specific isochorismate synthase				0	3.68	3	-3.63806	2.05103e-06	-12.4499
VC1977	Q9KQM1	NP_231611.1		Aspartate aminotransferase, putative				2.32		8	-0.183896	0.103742	-1.13595
VC1978	Q9KQM0	NP_231612.2		5'-deoxynucleotidase VC_1978						3	-0.347842	0.00039082	-1.27266
VC1979	Q9KQL9	NP_231613.1		Deoxyguanosinetriphosphate triphosphohydrolase-like protein 1				2.02		9	-0.122421	0.0305547	-1.08856	Purine metabolism
VC1983	Q9KQL5	NP_231617.1		Peptidase, putative						18	-0.477598	0.000137733	-1.39242	Zinc
VC1984	Q9KQL4	NP_231618.1	rnd	Ribonuclease D				3.11		3	-0.042967	0.282422	-1.03023
VC1985	Q9KQL3	NP_231619.1		Long-chain-fatty-acid--CoA ligase						28	0.243312	0.00163859	1.18371
VC1987	Q9KQL1	NP_231621.1		Outer membrane lipoprotein Slp, putative		OM - outer membrane lipoprotein Slp, putative		-2.79179		7	0.551347	5.18053e-05	1.46545
VC1989	Q9KQK9	NP_231623.1		Uncharacterized protein				-2.0101	-3.14	3	-0.12932	0.15465	-1.09378
VC1992	Q9KQK6	NP_231626.1	purU	Formyltetrahydrofolate deformylase					2.82	8	-0.171989	0.00410882	-1.12661	Glyoxylate and dicarboxylate metabolism
VC1993	Q9KQK5	NP_231627.1		2,4-dienoyl-CoA reductase						29	-0.278164	0.000488002	-1.21265
VC1994	Q9KQK4	NP_231628.1		Protease 4		CM - protease IV			2.05	11	3.96079	1.91008e-09	15.571	Protease
VC1995	Q9KQK3	NP_231629.1	ansA	L-asparaginase I					3.77	6	-0.539564	1.26429e-05	-1.45353	Alanine, aspartate and glutamate metabolism
VC1996	Q9KQK2	NP_231630.1		Uncharacterized protein				4.28	5.02	2	0.572709	0.001776	1.48731
VC1997	Q9KQK1	NP_231631.1		Uncharacterized protein				2.92		3	-0.512794	0.000417055	-1.42681
VC1998	Q9KQK0	NP_231632.1	msrB	Peptide methionine sulfoxide reductase MsrB						4	-0.0974536	0.46388	-1.06988
VC2000	Q9KQJ8	NP_231634.1		Glyceraldehyde-3-phosphate dehydrogenase	CheW1				-3.34	22	-0.508803	0.000146233	-1.42287	Glycolysis / Gluconeogenesis
VC2001	Q9KQJ7	NP_231635.1		Uncharacterized protein					8.3	6	-0.83597	2.86951e-05	-1.78506	Glycolysis / Gluconeogenesis
VC2002	Q9KQJ6	NP_231636.1		Uncharacterized protein		OM - hypothetical protein VC2002			2.21	2	0.534533	0.0232463	1.44847
VC2003	Q9KQJ5	NA		rRNA (Guanine-N1-)-methyltransferase					2.87	2	-0.217069	0.248484	-1.16237
VC2004	Q9KQJ4	NP_231638.1		Uncharacterized protein					5.91	9	2.53918	0.000213809	5.81258
VC2006	Q9KQJ2	NP_231640.1		Chemotaxis protein CheV	F6				-2.99	17	0.540745	0.000408754	1.45472	Bacterial chemotaxis
VC2007	Q9KQJ1	NP_231641.1		Transcriptional regulator, ROK family					2.32	8	-0.294061	0.00281789	-1.22609	Zinc
VC2008	Q9KQJ0	NP_231642.1		Pyruvate kinase				2.27		23	0.0664397	0.233972	1.04713
VC2009	Q9KQI9	NP_231643.1		Uncharacterized protein				3.59		3	0.367627	0.000110991	1.29023
VC2011	Q9KQI7	NP_231645.1		Uncharacterized protein		CM - hypothetical protein VC2011		3.46		1	-1.28966	0.0290831	-2.44471
VC2013	Q9KQI5	NP_231647.1		PTS system, glucose-specific IIBC component		CM - glucose-specific PTS system IIBC components			-2.69	13	-0.121367	0.0205222	-1.08776	Glycolysis / Gluconeogenesis
VC2015	Q9KQI3	NP_231649.1		DNA polymerase III, delta prime subunit					2.59	1	-0.175491	0.0998152	-1.12935
VC2016	Q9KQI2	NP_231650.1	tmk	Thymidylate kinase						4	-0.0627144	0.276737	-1.04443
VC2017	Q9KQI1	NP_231651.1	mltG	Uncharacterized protein				-2.13642		3	-0.626226	1.56264e-05	-1.54352
VC2018	Q9KQI0	NP_231652.2	pabC	Aminodeoxychorismate lyase					-2.54	3	-0.594889	3.12278e-05	-1.51036	Pyridoxal phosphate
VC2019	Q9KQH9	NP_231653.1	fabF	3-oxoacyl-[acyl-carrier-protein] synthase 2				-2.02244	-2.46	13	-0.115704	0.26901	-1.0835
VC2020	Q9KQH8	NP_231654.2	acpP	Acyl carrier protein					-3.26	4	-0.0954366	0.330654	-1.06839
VC2021	Q9KQH7	NP_231655.1	fabG	3-oxoacyl-[acyl-carrier-protein] reductase FabG				4.31		10	0.129107	0.0204451	1.09362
VC2022	Q9KQH6	NP_231656.1		Malonyl CoA-acyl carrier protein transacylase				2.15		10	0.147357	0.130805	1.10754
VC2023	Q9KQH5	NP_231657.1	fabH1	3-oxoacyl-[acyl-carrier-protein] synthase 3 protein 1						7	-0.194939	0.0255699	-1.14468	Acyltransferase
VC2024	Q9KQH4	NP_231658.1	plsX	Phosphate acyltransferase					4.45	3	-0.316464	0.00786628	-1.24528	Lipid biosynthesis
VC2025	Q9KQH3	NP_231659.1	rpmF	50S ribosomal protein L32						2	1.52588	2.19041e-05	2.87963
VC2026	Q9KQH2	NP_231660.1		Uncharacterized protein						4	0.0988323	0.0885854	1.07091
VC2027	Q9KQH1	NP_231661.1	maf	Maf-like protein VC_2027				2.58		1	-0.0377743	0.40022	-1.02653
VC2028	Q9KQH0	NP_231662.1	rluC	Ribosomal large subunit pseudouridine synthase C						6	0.0960764	0.130322	1.06886
VC2030	Q9KQG8	NP_231664.1	rne	Ribonuclease E						40	-0.0633836	0.432199	-1.04491
VC2032	Q9KQG6	NP_231666.1		Uncharacterized protein		CM - hypothetical protein VC2032				1	-0.0291704	0.838732	-1.02043
VC2033	Q9KQG5	NP_231667.1		Aldehyde-alcohol dehydrogenase						47	0.305583	0.000277548	1.23592
VC2036	Q9KQG2	NP_231670.1	asd1	Aspartate-semialdehyde dehydrogenase 1						15	0.0195115	0.539458	1.01362
VC2038	Q9KQG0	NP_231672.1		Uncharacterized protein		CM - hypothetical protein VC2038				4	0.306231	0.23414	1.23647
VC2039	Q9KQF9	NP_231673.1		Nucleoid-associated protein VC_2039						13	0.494253	3.83043e-05	1.40859
VC2040	Q9KQF8	NP_231674.1		UPF0352 protein VC_2040						2	0.806553	0.000168012	1.74903
VC2041	Q9KQF7	NP_231675.1		Uncharacterized protein		CM - hypothetical protein VC2041				7	-0.561608	1.66711e-05	-1.47591
VC2044	Q9KQF4	NP_231678.1		Glutaredoxin				16.45		5	1.08433	3.65543e-07	2.12039
VC2045	Q9KQF3	NP_231679.1		Superoxide dismutase		Peri - superoxide dismutase, Fe				8	-1.01289	0.000145938	-2.01795
VC2048	Q9KQF0	NP_231682.1		VacJ lipoprotein		OM - vacJ lipoprotein				4	0.566281	6.65896e-05	1.4807
VC2051	Q9KQE9	NP_231683.1	dsbE	Thiol:disulfide interchange protein DsbE		CM - thiol:disulfide interchange protein DsbE				1	-0.0790825	0.164277	-1.05635
VC2052	Q9KQE8	NP_231684.1		Cytochrome c-type biogenesis protein CcmF		CM - cytochrome c-type biogenesis protein CcmF				3	-0.387189	0.0012259	-1.30784
VC2053	Q9KQE7	NP_231685.1	ccmE	Cytochrome c-type biogenesis protein CcmE		CM - cytochrome c-type biogenesis protein CcmE				4	-0.284818	0.066083	-1.21826
VC2055	Q9KQE5	NP_231687.1	ccmC	Heme exporter protein C		CM - heme exporter protein C				1	-0.391543	0.00400288	-1.3118
VC2057	Q9KQE3	NP_231689.1	ccmA	Cytochrome c biogenesis ATP-binding export protein CcmA		CM - cytochrome c biogenesis protein CcmA				2	-0.0192725	0.617845	-1.01345
VC2058	Q9KQE2	NP_231690.1		Uncharacterized protein					-3.53	4	0.344761	0.00121257	1.26994
VC2059	Q9KQE1	NP_231691.1	cheW1	Purine-binding chemotaxis protein CheW				2.16	-2.02	10	0.2901	0.00615185	1.22272	Bacterial chemotaxis
VC2060	Q9KQE0	NP_231692.1		Uncharacterized protein				-2.63835	-2.46	3	0.765818	0.0075435	1.70033	Bacterial chemotaxis
VC2061	Q9KQD9	NP_231693.1		ParA family protein		CM - ParA family protein			-2.6	14	0.128365	0.205422	1.09305
VC2062	Q9KQD8	NP_231694.1	cheB1	Chemotaxis response regulator protein-glutamate methylesterase of group 1 operon	F6					15	0.495267	0.0138783	1.40958	Bacterial chemotaxis
VC2063	Q9KQD7	NP_231695.1		Chemotaxis protein CheA	F6 CHeA cluster II				-2.04	41	0.207213	0.0191504	1.15446	Bacterial chemotaxis
VC2064	Q9KQD6	NP_231696.1		Protein phosphatase CheZ	F6			2.17	-3.21	9	0.0912042	0.0488134	1.06526	Bacterial chemotaxis
VC2065	Q9KQD5	NP_231697.1		Chemotaxis protein CheY						5	-0.0324803	0.289787	-1.02277
VC2066	Q9KQD4	NP_231698.1	fliA	RNA polymerase sigma factor FliA					-3.01	3	0.162692	0.158845	1.11937
VC2067	Q9KQD3	NP_231699.1		Site-determining protein		CM - MinD-related protein			-2.46	8	-0.344943	0.00204352	-1.2701
VC2068	Q9KQD2	NP_231700.1	flhF	Flagellar biosynthetic protein FlhF, putative	Flagellar biosynthetic protein FlhF, putative				-2.12	11	-0.92294	8.06462e-07	-1.89598
VC2069	Q9KQD1	NP_231701.1	flhA	Flagellar biosynthetic protein FlhA	Flagellar biosynthesis protein FlhA	CM - flagellar biosynthesis protein FlhA				4	-1.58674	9.94309e-06	-3.0037
VC2070	Q9KQD0	NP_231702.1		Phosphohistidine phosphatase						4	-0.404431	0.000421923	-1.32357
VC2072	Q9KQC8	NP_231704.1		Peptidase, insulinase family						10	0.272647	0.0039475	1.20802
VC2074	Q9KQC6	NP_231706.1	argS	Arginine--tRNA ligase				-2.58728		27	-0.132431	0.0151433	-1.09614	Ligase
VC2075	Q9KQC5	NP_231707.1		Histidine triad family protein						2	0.0203905	0.390179	1.01423
VC2080	Q9KQC0	NP_231712.1		Transcriptional regulator, AraC/XylS family		CM - AraC/XylS family transcriptional regulator			2.16	2	-0.216733	0.0149417	-1.1621
VC2081	Q9KQB9	NP_231713.1		Zinc ABC transporter, periplasmic zinc-binding protein		Peri - zinc ABC transporter, periplasmic zinc-binding protein			5.77	2	1.98055	2.19425e-05	3.94644
VC2082	Q9KQB8	NP_231714.1	znuC	Zinc import ATP-binding protein ZnuC		CM - zinc ABC transporter, ATP-binding protein				1	1.12629	2.79906e-05	2.18297	Ion transport
VC2084	Q9KQB6	NP_231716.1	sucD	Succinyl-CoA ligase [ADP-forming] subunit alpha					-2.26	14	-0.140745	0.00851306	-1.10247	Citrate cycle (TCA cycle)
VC2085	Q9KQB5	NP_231717.1	sucC	Succinyl-CoA ligase [ADP-forming] subunit beta				2.19		19	-0.30081	0.000834882	-1.23184	Citrate cycle (TCA cycle)
VC2086	Q9KQB4	NP_231718.1		Dihydrolipoyllysine-residue succinyltransferase component of 2-oxoglutarate dehydrogenase complex						26	-0.285883	0.00458918	-1.21916	Citrate cycle (TCA cycle)
VC2087	Q9KQB3	NP_231719.1	sucA	2-oxoglutarate dehydrogenase, E1 component						40	-0.168867	0.00547876	-1.12418	Citrate cycle (TCA cycle)
VC2088	Q9KQB2	NP_231720.1	sdhB	Succinate dehydrogenase iron-sulfur subunit		CM - succinate dehydrogenase iron-sulfur subunit		-4.02907	-2.67	15	-0.991585	1.87061e-07	-1.98837	Citrate cycle (TCA cycle)
VC2089	Q9KQB1	NP_231721.1	sdhA	Succinate dehydrogenase flavoprotein subunit		CM - succinate dehydrogenase flavoprotein subunit			-2.32	35	-0.908012	3.84271e-07	-1.87646	Citrate cycle (TCA cycle)
VC2090	Q9KQB0	NP_231722.1		Succinate dehydrogenase hydrophobic membrane anchor subunit		CM - succinate dehydrogenase, hydrophobic membrane anchor protein		-3.77299	-3.61	1	-0.634982	0.000143074	-1.55292	Citrate cycle (TCA cycle)
VC2091	Q9KQA9	NP_231723.1	sdhC	Succinate dehydrogenase, cytochrome b556 subunit		CM - succinate dehydrogenase cytochrome b556 large membrane subunit		-4.13729	-2.09	3	-0.974874	0.000185054	-1.96547	Citrate cycle (TCA cycle)
VC2092	Q9KQA8	NP_231724.1	gltA	Citrate synthase				-2.48637		28	0.365338	8.90374e-05	1.28818
VC2093	Q9KQA7	NP_231725.1		GTP cyclohydrolase 1 type 2 homolog					2.53	3	0.0240154	0.867702	1.01679
VC2094	Q9KQA6	NP_231726.1		Uncharacterized protein						1	-0.491962	0.0110507	-1.40636
VC2095	Q9KQA5	NP_231727.1		Phosphoglucomutase				2.03		27	0.0829157	0.192729	1.05916
VC2096	Q9KQA4	NP_231728.1	seqA	Negative modulator of initiation of replication						9	0.298225	0.000381291	1.22963
VC2097	Q9KQA3	NP_231729.1		Esterase/lipase YbfF, putative						3	0.235359	0.132836	1.1772
VC2099	Q9KQA1	NP_231731.1		Flavodoxin						9	0.459786	0.000137438	1.37534
VC2104	Q9KQ96	NA		Uncharacterized protein						1	0.393251	0.00527969	1.31335
VC2106	P0C6C8	NP_231738.1	fur	Ferric uptake regulation protein				-2.42434	-3.15	6	0.676696	6.77363e-05	1.59848	Repressor
VC2107	P23247	NP_231739.1	asd2	Aspartate-semialdehyde dehydrogenase 2				4.58		14	-0.4405	0.00108083	-1.35707	Glycine, serine and threonine metabolism
VC2108	Q9KQ92	NP_231740.1	pdxB	Erythronate-4-phosphate dehydrogenase					2.6	15	-0.137117	0.0153632	-1.09971	NAD
VC2110	Q9KQ91	NP_231741.1	mnmC	tRNA 5-methylaminomethyl-2-thiouridine biosynthesis bifunctional protein MnmC					2.21	3	-0.14024	0.0573255	-1.10209
VC2111	Q9KQ90	NP_231742.1		Uncharacterized protein						6	0.801034	0.000724459	1.74235
VC2112	Q9KQ89	NP_231743.1		Uncharacterized protein						2	0.436967	0.00142794	1.35375
VC2116	Q9KQ85	NP_231747.1	aroC	Chorismate synthase						12	0.819304	1.15945e-06	1.76455	Amino-acid biosynthesis
VC2118	Q9KQ83	NP_231749.1	prmB	50S ribosomal protein L3 glutamine methyltransferase						6	-0.021628	0.960004	-1.0151
VC2124	Q9KQ77	NP_231755.1		Flagellar protein	Flagellar protein	CM - flagellar protein FliO		-3.38654	-4.24	1	0.79728	0.000203767	1.73782	Flagellar assembly
VC2125	Q9KQ76	NP_231756.1	fliN	Flagellar motor switch protein FliN	Flagellar motor switch protein FliN	CM - flagellar motor switch protein		0.999485		6	0.152517	0.00838228	1.11151	Bacterial chemotaxis
VC2126	Q9KQ75	NP_231757.1	fliM	Flagellar motor switch protein FliM	Flagellar motor switch protein FliM				-2.65	6	0.207971	0.0273251	1.15506	Bacterial chemotaxis
VC2127	Q9KQ74	NP_231758.1	fliL	Flagellar protein FliL, putative	Flagellar protein FliL	CM - flagellar basal body-associated protein FliL				6	0.276894	0.000505793	1.21158
VC2131	Q9KQ70	NP_231762.1	fliH	Flagellar assembly protein FliH, putative	Flagellar assembly protein FliH, putative			-2.87141	-2.54	7	-0.0258809	0.456019	-1.0181
VC2132	Q9X4Q9	NP_231763.1	fliG	Flagellar motor switch protein FliG	Flagellar motor switch protein FliG			14.34	-2.27	7	0.597274	4.13395e-05	1.51285	Bacterial chemotaxis
VC2133	Q9KQ69	NP_231764.1	fliF	Flagellar M-ring protein	Flagellar M-ring protein	CM - flagellar MS-ring protein		-3.11726	-2.43	4	0.308947	0.236561	1.2388
VC2135	Q9KQ67	NP_231766.1		Sigma-54 dependent response regulator						8	0.0940065	0.254803	1.06733
VC2137	Q9KQ66	NP_231768.1		Sigma-54 dependent transcriptional activator				2.18		13	0.191415	0.00307414	1.14188	Two-component regulatory system
VC2138	Q9KQ65	NP_231769.1	fliS	Flagellar protein FliS	Flagellar secretion chaperone FliS				-2.48	2	1.58181	9.89626e-05	2.99345	Flagellar assembly
VC2140	Q9KQ63	NP_231771.1	fliD	Flagellar hook-associated protein 2	Flagellar hook-associated protein 2				-2.38	1	0.441466	0.0125978	1.35798	Flagellar assembly
VC2141	P0C6D4	NP_231772.1	flaG	Protein FlaG	Protein FlaG				-3.49	3	0.233736	0.0183722	1.17588
VC2142	P0C6C4	NP_231773.1	flaB	Flagellin B	Flagellin B			2.54	-2.69	15	0.968608	5.02885e-06	1.95695	Flagellar assembly
VC2143	P0C6C6	NP_231774.1	flaD	Flagellin D	Flagellin D			-3.49206		19	0.705014	9.21834e-06	1.63016	Flagellar assembly
VC2144	P0C6C7	NP_231775.1	flaE	Flagellin E	Flagellin E					3	1.38761	1.82989e-05	2.61645	Flagellar assembly
VC2145	Q9KQ59	NP_231776.1		TyrA protein						9	-1.07626	5.51113e-06	-2.10856
VC2150	Q9KQ54	NP_231781.1		Uncharacterized protein					2.08	2	2.14057	3.92781e-06	4.40935
VC2152	Q9KQ52	NP_231783.1	dapE	Succinyl-diaminopimelate desuccinylase				-3.3305		9	0.238624	0.027471	1.17987	Amino-acid biosynthesis
VC2154	Q9KQ50	NP_231785.1		Uncharacterized protein						1	-0.177406	0.0669336	-1.13085
VC2156	Q9KQ48	NP_231787.1	bamC	Outer membrane protein assembly factor BamC		OM - lipoprotein				11	0.288702	0.000210687	1.22154	Cell outer membrane
VC2157	Q9KQ47	NP_231788.1	dapA	4-hydroxy-tetrahydrodipicolinate synthase						12	0.36971	0.00104116	1.29209	Amino-acid biosynthesis
VC2159	Q9KQ45	NP_231790.1		Glycine cleavage system transcriptional repressor, putative						4	-0.491017	0.000534932	-1.40544
VC2160	Q9KQ44	NP_231791.1	bcp	Bacterioferritin comigratory protein						7	0.419812	0.000596036	1.33775
VC2161	Q9KQ43	NP_231792.1		Methyl-accepting chemotaxis protein	40H	CM - methyl-accepting chemotaxis protein			-2.29	22	0.716088	3.9632e-06	1.64272	Bacterial chemotaxis
VC2162	Q9KQ42	NP_231793.1		Permease PerM, putative		CM - permease PerM, putative				3	-0.0735457	0.249338	-1.0523
VC2164	Q9KQ40	NP_231795.1		Putative beta-barrel assembly-enhancing protease				-2.0542		12	0.68124	1.38742e-05	1.60352	Protease
VC2165	Q9KQ39	NP_231796.1		Arsenate reductase				-2.39476		8	0.843691	0.000498987	1.79464
VC2166	Q9KQ38	NP_231797.1		Trp repressor-binding protein		CM - Trp repressor-binding protein			-2.85	3	0.777406	0.000413869	1.71405
VC2168	Q9KQ36	NP_231799.1		Uncharacterized protein						12	1.01807	3.99639e-07	2.02521
VC2172	Q9KQ32	NP_231803.1		Cys-tRNA(Pro)/Cys-tRNA(Cys) deacylase					4.1	1	-0.293372	0.0495614	-1.2255	Protein biosynthesis
VC2174	Q9KQ30	NP_231805.1	nutA	5'-nucleotidase		Peri - bifunctional UDP-sugar hydrolase/5'-nucleotidase periplasmic precursor				32	0.366571	0.000471887	1.28929	Cell outer membrane
VC2175	Q9KQ29	NP_231806.1	kdsA	2-dehydro-3-deoxyphosphooctonate aldolase						18	-0.401211	0.000108596	-1.32062	Lipopolysaccharide biosynthesis
VC2179	Q9KQ25	NP_231810.1	prfA	Peptide chain release factor 1						7	0.0164904	0.771888	1.0115
VC2180	Q9KQ24	NP_231811.1	hemA	Glutamyl-tRNA reductase					3.66	3	-0.477798	0.000373421	-1.39262	NADP
VC2181	P57070	NP_231812.1	lolB	Outer-membrane lipoprotein LolB					25.97	1	0.139623	0.0354098	1.10162	Chaperone
VC2182	Q9KQ23	NP_231813.1	ipk	4-diphosphocytidyl-2-C-methyl-D-erythritol kinase					2.22	3	-0.593574	5.00451e-05	-1.50898	Terpenoid backbone biosynthesis
VC2183	Q9KQ22	NP_231814.1	prs	Ribose-phosphate pyrophosphokinase						18	-0.339093	0.000233882	-1.26496	Purine metabolism
VC2184	Q9KQ21	NP_231815.1	pth	Peptidyl-tRNA hydrolase				-2.354	2.34	4	-0.178519	0.0729816	-1.13172
VC2185	Q9KQ20	NA	ychF	Ribosome-binding ATPase YchF					2.32	11	-0.111467	0.0317072	-1.08033
VC2187	P0C6C5	NP_231818.1	flaC	Flagellin C	Flagellin C			18.46		14	0.668897	1.34197e-05	1.58986	Flagellar assembly
VC2188	P0C6C3	NP_231819.1	flaA	Flagellin A	Flagellin A				-3.3	14	0.65912	7.72989e-06	1.57912	Flagellar assembly
VC2190	Q9KQ17	NP_231821.1	flgL	Flagellar hook-associated protein FlgL	Flagellar hook-associated protein FlgL					1	0.806558	0.00931501	1.74903	Flagellar assembly
VC2193	Q9KQ14	NP_231824.1	flgI	Flagellar P-ring protein	Flagellar P-ring protein	Peri - flagellar basal body P-ring protein				1	4.05432	4.79211e-05	16.614	Flagellar assembly
VC2194	Q9KQ13	NP_231825.1	flgH	Flagellar L-ring protein	Flagellar L-ring protein	OM - flagellar basal body L-ring protein		2.54	-2.27	1	0.31037	0.162658	1.24003
VC2197	Q9KQ10	NP_231828.1	flgE	Flagellar hook protein FlgE	Flagellar hook protein FlgE					7	0.373391	0.00219286	1.29539	Flagellar assembly
VC2201	Q9KQ06	NP_231832.1	cheR1	Chemotaxis protein methyltransferase 1	F6				-3.22	9	0.350569	0.0456077	1.27506	Bacterial chemotaxis
VC2202	Q9KQ05	NP_231833.1		Chemotaxis protein CheV	F6				-3.59	16	0.393935	0.00122606	1.31397	Bacterial chemotaxis
VC2203	Q9KQ04	NP_231834.1	flgA	Flagellar protein, putative	Flagellar protein, putative					5	0.270287	0.0107679	1.20605	Flagellar assembly
VC2204	Q9KQ03	NP_231835.1		Negative regulator of flagellin synthesis FlgM, putative	Negative regulator of flagellin synthesis FlgM, putative			3.06	-2.41	4	1.53827	5.0318e-08	2.90445	Flagellar assembly
VC2205	Q9KQ02	NP_231836.1		Uncharacterized protein					-2.15	3	1.05396	0.00630025	2.07623	Flagellar assembly
VC2206	Q9KQ01	NP_231837.1		Uncharacterized protein					-3.22	1	0.0519858	0.125302	1.03669
VC2207	Q9KQ00	NP_231838.1		Uncharacterized protein					-2.54	4	0.0765888	0.210218	1.05452
VC2208	Q9KPZ9	NP_231839.1		Uncharacterized protein						5	-0.27019	0.000580134	-1.20597
VC2210	P0C6Q2	NP_231841.1	viuB	Vibriobactin utilization protein ViuB			Yes	-4.52748	2.75	13	4.56736	9.15196e-06	23.709	Ion transport
VC2211	P0C6R1	NP_231842.1	viuA	Vibriobactin receptor		OM - ferric vibriobactin receptor	Yes		2.8	22	3.42422	1.31943e-07	10.7348	Cell outer membrane
VC2212	H9L4T3	NP_231843.1		Uncharacterized protein						1	-0.0172939	0.771802	-1.01206
VC2213	H9L4R9	NP_231844.1		Outer membrane protein OmpA		OM - outer membrane protein OmpA			-2.24	20	0.3442	0.00577751	1.26945
VC2214	P0C6Q1	NP_231845.1	gltX	Glutamate--tRNA ligase						26	-0.305797	0.000174872	-1.2361	Ligase
VC2215	Q9KPZ7	NP_231846.1	copA	Copper-exporting P-type ATPase A		CM - cation transporter E1-E2 family ATPase				6	-0.412946	0.212553	-1.3314
VC2217	Q9KPZ5	NP_231848.1		Beta-N-acetylhexosaminidase		OM - beta-N-acetylhexosaminidase		4.88	2.55	4	0.333662	0.00158003	1.26021
VC2222	Q9KPZ0	NP_231853.1		Uncharacterized protein				4.97		2	0.262238	0.00281846	1.19934
VC2223	Q9KPY9	NP_231854.1		Pseudouridine synthase				2.17		5	-0.140249	0.0922783	-1.1021
VC2224	Q9KPY8	NP_231855.1		GGDEF family protein					2.59	6	0.756689	3.81593e-05	1.68961
VC2225	Q9KPY7	NP_231856.1	upp	Uracil phosphoribosyltransferase				-2.24408	2.41	11	-0.584359	5.3594e-05	-1.49937	Glycosyltransferase
VC2226	Q9KPY6	NP_231857.1	purM	Phosphoribosylformylglycinamidine cyclo-ligase					3.8	9	-0.308827	0.0023957	-1.2387	Purine metabolism
VC2227	Q9KPY5	NP_231858.1	purN	Phosphoribosylglycinamide formyltransferase			Yes			4	0.0435084	0.316385	1.03062
VC2229	Q9KPY3	NP_231860.1		Uncharacterized protein						2	-0.82037	0.0350751	-1.76586
VC2230	Q9KPY2	NP_231861.1	gmhA	Phosphoheptose isomerase				-5.72093		11	0.204753	0.017974	1.15249
VC2231	Q9KPY1	NP_231862.1	fadE	Oxidoreductase, acyl-CoA dehydrogenase family		CM - acyl-CoA dehydrogenase				20	0.663061	5.78028e-05	1.58344
VC2232	Q9KPY0	NP_231863.1		Uncharacterized protein		CM - hypothetical protein VC2232		-2.18641		7	0.131541	0.0127919	1.09546
VC2233	Q9KPX9	NP_231864.1	dnaQ	DNA polymerase III, epsilon subunit						3	0.0747992	0.282798	1.05321
VC2234	Q9KPX8	NP_231865.1	rnhA	Ribonuclease HI				2.02		1	0.384563	0.0222568	1.30546
VC2235	Q9KPX7	NP_231866.1		Uncharacterized protein				-2.5777		1	0.143324	0.281917	1.10445
VC2236	Q9KPX6	NP_231867.1	gloB	Hydroxyacylglutathione hydrolase				-2.06753		6	-0.0356997	0.250964	-1.02505
VC2237	Q9KPX5	NP_231868.1		Membrane-bound lytic murein transglycosylase D					4.02	3	4.17531	5.48677e-06	18.0673
VC2239	Q9KPX3	NP_231870.1		Nitrogen regulatory protein P-II		CM - nitrogen regulatory protein P-II			-2.25	10	0.259566	0.00722966	1.19712
VC2240	Q9KPX2	NP_231871.1	padC	Probable phenolic acid decarboxylase					3.21	3	-0.201288	0.0235349	-1.14972
VC2241	Q9KPX1	NP_231872.1		Cytochrome c554		Peri - cytochrome c554			-3.46	2	-0.912937	9.52243e-07	-1.88287
VC2242	Q9KPX0	NP_231873.1	tilS	tRNA(Ile)-lysidine synthase						1	-0.046514	0.87282	-1.03277
VC2244	Q9KPW8	NP_231875.1	accA	Acetyl-coenzyme A carboxylase carboxyl transferase subunit alpha						16	-0.163987	0.0466501	-1.12038	Propanoate metabolism
VC2245	P52022	NP_231876.1	dnaE	DNA polymerase III subunit alpha						10	0.0311313	0.388088	1.02181
VC2246	P52021	NP_231877.1	rnhB	Ribonuclease HII				-2.06338	8.11	4	0.531308	1.87462e-05	1.44524
VC2247	Q9KPW5	NP_231878.1	lpxB	Lipid-A-disaccharide synthase					3.65	8	-0.0536486	0.493347	-1.03789
VC2248	Q9KPW4	NP_231879.1	lpxA	Acyl-[acyl-carrier-protein]--UDP-N-acetylglucosamine O-acyltransferase						8	-0.178304	0.0384368	-1.13155	Acyltransferase
VC2250	Q9KPW2	NP_231881.1	lpxD	UDP-3-O-acylglucosamine N-acyltransferase					-2.41	7	-0.412582	0.000563092	-1.33107	Acyltransferase
VC2251	Q9KPW1	NP_231882.1	skp	Chaperone protein Skp		Peri - outer membrane protein OmpH		2.4		9	0.0202669	0.282845	1.01415
VC2252	Q9KPW0	NP_231883.1	bamA	Outer membrane protein assembly factor BamA		OM - outer membrane protein assembly factor YaeT				29	0.293535	0.00119518	1.22564	Cell outer membrane
VC2253	Q9KPV9	NP_231884.1		Putative zinc metalloprotease VC_2253		CM - hypothetical protein VC2253				4	0.271875	0.00867171	1.20738	Protease
VC2254	Q9KPV8	NP_231885.1	dxr	1-deoxy-D-xylulose 5-phosphate reductoisomerase						3	-0.678108	0.000247093	-1.60004	Terpenoid backbone biosynthesis
VC2256	Q9KPV6	NP_231887.1	uppS	Ditrans,polycis-undecaprenyl-diphosphate synthase ((2E,6E)-farnesyl-diphosphate specific)						2	-0.659208	2.64733e-05	-1.57922	Terpenoid backbone biosynthesis
VC2257	Q9KPV5	NP_231888.1	frr	Ribosome-recycling factor						6	0.24563	0.00462508	1.18561
VC2258	Q9KPV4	NP_231889.1	pyrH	Uridylate kinase						9	-0.148689	0.0651559	-1.10856
VC2259	Q9KPV3	NP_231890.1	tsf	Elongation factor Ts						23	0.267331	0.000661009	1.20358
VC2260	Q9KPV2	NP_231891.1	rpsB	30S ribosomal protein S2						15	-0.0900397	0.5034	-1.0644
VC2261	Q9KPV1	NP_231892.1	map	Methionine aminopeptidase						14	0.228147	0.00389521	1.17133	Protease
VC2262	Q9KPV0	NP_231893.1	glnD	Bifunctional uridylyltransferase/uridylyl-removing enzyme						12	-0.298905	0.000705408	-1.23021
VC2264	Q9KPU8	NP_231895.1		UPF0325 protein VC_2264				-5.51227	-2.96	6	0.261757	0.00106169	1.19894
VC2266	Q9KPU6	NP_231897.1	thiL	Thiamine-monophosphate kinase				-3.13395	2.21	3	-0.191914	0.035712	-1.14228	Kinase
VC2267	Q9KPU5	NP_231898.1	nusB	N utilization substance protein B homolog						6	-0.291004	0.00030859	-1.22349
VC2268	Q9KPU4	NP_231899.2	ribH	6,7-dimethyl-8-ribityllumazine synthase						10	-0.275992	0.000744264	-1.21083
VC2269	Q9KPU3	NP_231900.1	ribB	3,4-dihydroxy-2-butanone 4-phosphate synthase				-4.90262		18	-0.476218	1.70887e-05	-1.39109	Manganese
VC2270	Q9KPU2	NP_231901.1		Riboflavin synthase, alpha subunit				-2.16886		7	-0.321841	0.00134003	-1.24992
VC2271	Q9KPU1	NP_231902.1		Riboflavin biosynthesis protein RibD						11	-0.0970158	0.140104	-1.06956
VC2272	Q9KPU0	NP_231903.2	nrdR	Transcriptional repressor NrdR				3.23		6	0.383823	0.000190064	1.30479	Repressor
VC2273	Q9KPT9	NP_231904.1	proA	Gamma-glutamyl phosphate reductase						13	-0.223581	0.00124656	-1.16763	Arginine and proline metabolism
VC2274	Q9KPT8	NP_231905.2	proB	Glutamate 5-kinase						11	-0.0245716	0.527576	-1.01718
VC2275	Q9KPT7	NP_231906.1	crl	Sigma factor-binding protein Crl						5	0.68597	3.47428e-05	1.60878	Activator
VC2276	Q9KPT6	NP_231907.1	frsA	UPF0255 protein VC_2276					3.31	8	-0.290018	0.00631393	-1.22266
VC2277	Q9KPT5	NP_231908.1	gpt	Xanthine phosphoribosyltransferase						6	0.172046	0.00751926	1.12666
VC2278	Q9KPT4	NP_231909.1		Uncharacterized protein		CM - hypothetical protein VC2278				1	0.268292	0.06117	1.20438
VC2279	Q9KPT3	NA		Aminoacyl-histidine dipeptidase				3.05		16	-0.112305	0.0155231	-1.08095
VC2280	Q9KPT2	NP_231911.1		Uncharacterized protein						2	0.286854	0.0871499	1.21998
VC2281	Q9KPT1	NP_231912.1	rimK	Probable alpha-L-glutamate ligase						6	0.14828	0.0212729	1.10825
VC2282	Q9KPT0	NP_231913.1		Uncharacterized protein				-2.91088	2.5	2	0.0608482	0.217546	1.04308
VC2286	Q9KPS6	NP_231917.1		Uncharacterized protein				-2.27234		9	0.361717	0.00116268	1.28495
VC2289	Q9KPS3	NA		FAD:protein FMN transferase				-2.25405		14	-0.205287	0.00367735	-1.15292
VC2290	Q9X4Q8	NP_231921.1	nqrF	Na(+)-translocating NADH-quinone reductase subunit F				-2.38399	-2.82	21	-0.167513	0.00682845	-1.12312	Iron-sulfur
VC2291	Q9X4Q7	NP_231922.1	nqrE	Na(+)-translocating NADH-quinone reductase subunit E		CM - Na(+)-translocating NADH-quinone reductase subunit E		-2.12728	-2.15	1	0.858699	0.00349701	1.8134	NAD
VC2292	Q9X4Q6	NP_231923.1	nqrD	Na(+)-translocating NADH-quinone reductase subunit D		CM - Na(+)-translocating NADH-quinone reductase subunit D			-6.51	3	0.804188	9.95603e-06	1.74616	NAD
VC2293	P0C6E0	NP_231924.1	nqrC	Na(+)-translocating NADH-quinone reductase subunit C					-2.78	7	-0.238051	0.00214661	-1.1794	NAD
VC2294	Q9KPS2	NP_231925.1	nqrB	Na(+)-translocating NADH-quinone reductase subunit B		CM - Na(+)-translocating NADH-quinone reductase subunit B			-2.43	3	-0.327428	0.0857339	-1.25477
VC2295	Q9KPS1	NP_231926.1	nqrA	Na(+)-translocating NADH-quinone reductase subunit A					-2.06	23	-0.372524	6.24139e-05	-1.29462	NAD
VC2296	Q9KPS0	NP_231927.1	bolA	DNA-binding transcriptional regulator BolA						3	0.0618841	0.358367	1.04383
VC2297	Q9KPR9	NP_231928.2	rlmG	Ribosomal RNA large subunit methyltransferase G				-2.38238	5.95	2	-0.249693	0.0154286	-1.18895	S-adenosyl-L-methionine
VC2298	Q9KPR8	NP_231929.1		Lipoprotein, putative						6	-0.12306	0.0698168	-1.08904
VC2299	Q9KPR7	NP_231930.1		Peptidyl-prolyl cis-trans isomerase		Peri - peptidyl-prolyl cis-trans isomerase A				6	0.175993	0.00399829	1.12974
VC2302	Q9KPR4	NP_231933.1		RNA polymerase sigma-70 factor, ECF subfamily						1	-4.13373	3.60459e-06	-17.554
VC2305	Q9KPR1	NA		Outer membrane protein OmpK					-3.57	10	-0.498973	0.000139959	-1.41321
VC2309	Q9KPQ7	NP_231940.1	csd	Probable cysteine desulfurase					4.54	5	-0.200843	0.0867772	-1.14937
VC2311	Q9KPQ5	NP_231942.1		HesA/MoeB/ThiF family protein						5	-0.145717	0.217597	-1.10628
VC2312	Q9KPQ4	NP_231943.1	mltA	Membrane-bound lytic murein transglycosylase A				-2.21402		3	-0.0362783	0.406502	-1.02547
VC2316	Q9KPQ0	NP_231947.1	argA	Amino-acid acetyltransferase					6.43	6	4.67262	2.26617e-09	25.5035	Arginine biosynthesis
VC2319	Q9KPP7	NP_231950.1	recD	RecBCD enzyme subunit RecD					-2.24	6	-0.18286	0.197732	-1.13513
VC2320	Q9KPP6	NP_231951.1	recB	RecBCD enzyme subunit RecB						9	-0.177192	0.108156	-1.13068
VC2322	Q9KPP4	NP_231953.1	recC	RecBCD enzyme subunit RecC						1	0.443793	0.00992521	1.36018
VC2326	Q9KPP0	NP_231957.1		Uncharacterized protein				2.08		4	-3.71916	6.42361e-07	-13.1698
VC2329	Q9KPN7	NP_231960.1	dapD	2,3,4,5-tetrahydropyridine-2,6-dicarboxylate N-succinyltransferase						15	-0.658583	7.33728e-05	-1.57853	Acyltransferase
VC2332	Q9KPN4	NP_231963.1		Acetyltransferase, GNAT family						7	0.409318	8.5146e-05	1.32806
VC2333	Q9KPN3	NP_231964.1		Ribosomal protein S6 modification protein-related protein						19	-1.0563	3.67153e-07	-2.07959
VC2334	Q9KPN2	NP_231965.1		Uncharacterized protein		CM - hypothetical protein VC2334		-2.07672		4	0.552124	6.65026e-05	1.46624
VC2335	Q9KPN1	NP_231966.1		Uncharacterized protein				-2.21118		3	0.496528	0.000219491	1.41081
VC2337	Q9KPM9	NP_231968.1		Transcriptional regulator, LacI family						4	-0.144832	0.0853485	-1.1056
VC2340	Q9KPM7	NP_231970.1		Uncharacterized protein					-2.38	5	0.553077	0.0114204	1.46721
VC2341	Q9KPM6	NP_231971.1		Long-chain-fatty-acid--CoA ligase, putative						20	1.97639	4.39421e-08	3.93506
VC2342	Q9KPM5	NP_231972.1	fusA2	Elongation factor G 2						33	-0.256162	0.00262523	-1.1943	GTP-binding
VC2343	Q9KPM4	NP_231973.1	radA	DNA repair protein radA						7	-0.305319	0.000233137	-1.23569	Zinc
VC2344	Q9KPM3	NP_231974.1		Uncharacterized protein						12	-0.104378	0.166769	-1.07503
VC2345	Q9KPM2	NP_231975.1	serB	Phosphoserine phosphatase						9	0.409379	0.000728024	1.32811	Amino-acid biosynthesis
VC2346	Q9KPM1	NA		Smp protein, putative						5	0.26816	0.00309611	1.20427
VC2347	Q9KPM0	NP_231977.1	deoD	Purine nucleoside phosphorylase DeoD-type 1				2.6		15	-0.695336	2.22347e-06	-1.61926	Purine metabolism
VC2348	Q9KPL9	NP_231978.1	deoB	Phosphopentomutase				2.69		12	-3.4227	4.33901e-07	-10.7235	Purine metabolism
VC2349	Q9KPL8	NP_231979.2	deoA	Thymidine phosphorylase				-3.06075		16	-1.03394	3.40332e-05	-2.0476	Glycosyltransferase
VC2350	Q9KPL7	NP_231980.1	deoC	Deoxyribose-phosphate aldolase						14	-0.367546	0.00538342	-1.29016	Pentose phosphate pathway
VC2352	Q9KPL5	NP_231982.1		Nucleoside permease		CM - NupC family protein				5	-0.452071	0.00347442	-1.368
VC2353	Q9KPL4	NP_231983.1		Uncharacterized protein						1	-0.415097	0.00382002	-1.33339
VC2355	Q9KPL2	NP_231985.1		UPF0246 protein VC_2355						11	0.172504	0.00427661	1.12701
VC2356	Q9KPL1	NP_231986.1		Sodium/alanine symporter		CM - sodium/alanine symporter				5	0.0854562	0.209546	1.06102
VC2358	Q9KPK9	NA		Uncharacterized protein				8.89	-3.44	3	-1.57915	7.0086e-07	-2.98793
VC2359	Q9KPK8	NP_231989.1	ung	Uracil-DNA glycosylase						3	0.420824	0.00722431	1.33869	Base excision repair
VC2360	Q9KPK7	NP_231990.1	nfo	Probable endonuclease 4						4	0.762124	4.77311e-06	1.69599	Base excision repair
VC2361	Q9KPK6	NP_231991.1	grcA	Autonomous glycyl radical cofactor					-2.91	8	-3.60301	4.1649e-08	-12.1511
VC2362	Q9KPK5	NP_231992.1		Threonine synthase						15	-0.331119	0.000180652	-1.25799	Glycine, serine and threonine metabolism
VC2363	Q9KPK4	NP_231993.1	thrB	Homoserine kinase						5	0.233315	0.0958315	1.17553
VC2364	Q9KPK3	NA		Aspartokinase I/homoserine dehydrogenase, threonine-sensitive						28	0.185195	0.0180871	1.13697
VC2366	Q9KPK1	NP_231996.1		Putative 4-hydroxy-4-methyl-2-oxoglutarate aldolase				-2.05232		7	0.0199704	0.903045	1.01394
VC2368	Q9KPJ9	NP_231998.1		Aerobic respiration control protein FexA					-2.58	10	-0.229829	0.00114438	-1.1727
VC2369	Q9KPJ8	NP_231999.1		Sensor histidine kinase FexB		CM - aerobic respiration control sensor protein ArcB				7	0.681306	3.73486e-06	1.60359	Two-component regulatory system
VC2370	Q9KPJ7	NP_232000.1		Sensory box/GGDEF family protein						1	0.595213	0.0230808	1.5107
VC2373	Q9KPJ4	NP_232003.1		Glutamate synthase, large subunit						14	-2.88876	1.84841e-08	-7.40635	Alanine, aspartate and glutamate metabolism
VC2374	Q9KPJ3	NP_232004.1	gltD	Glutamate synthase, small subunit						2	-2.75197	0.000248085	-6.73638	Alanine, aspartate and glutamate metabolism
VC2376	Q9KPJ1	NP_232006.1	gltB	Glutamate synthase, large subunit				-3.97176		54	1.08822	1.34218e-06	2.12612
VC2377	Q9KPJ0	NP_232007.1	gltD	Glutamate synthase, small subunit				16.23		13	0.99879	3.75521e-06	1.99832
VC2378	Q9KPI9	NP_232008.1		Uncharacterized protein						7	-0.346324	0.0010147	-1.27132
VC2379	Q9KPI8	NP_232009.1	mtnN	5'-methylthioadenosine/S-adenosylhomocysteine nucleosidase						9	-0.491083	4.64688e-05	-1.4055
VC2381	Q9KPI6	NP_232011.1	btuF	Vitamin B12-binding protein		Peri - hypothetical protein VC2381		5.37		1	0.346779	0.0554325	1.27172
VC2386	Q9KPI2	NP_232016.1		Uncharacterized protein				-2.9219	2.54	7	0.27243	0.00411409	1.20784
VC2389	Q9KPH9	NP_232019.1	carB	Carbamoyl-phosphate synthase large chain				-2.7559		47	0.921074	0.00121028	1.89352	Arginine biosynthesis
VC2390	Q9KPH8	NP_232020.1	carA	Carbamoyl-phosphate synthase small chain					2.28	10	0.960746	0.000350938	1.94632	Arginine biosynthesis
VC2391	Q9KPH7	NP_232021.1	dapB	4-hydroxy-tetrahydrodipicolinate reductase						11	0.484886	0.000125717	1.39947	Amino-acid biosynthesis
VC2392	Q9KPH6	NP_232022.1		Mutator MutT protein					4.86	2	-0.507959	0.00141063	-1.42204
VC2394	Q9KPH4	NP_232024.1	secA	Protein translocase subunit SecA						46	-0.197662	0.0201106	-1.14684	Zinc
VC2397	Q9KPH1	NP_232027.1	ftsZ	Cell division protein FtsZ					-3.13	22	-0.239213	0.00374604	-1.18035	GTP-binding
VC2398	Q9KPH0	NP_232028.1	ftsA	Cell division protein FtsA					-2.11	16	-0.0802215	0.106256	-1.05718
VC2399	Q9KPG9	NP_232029.1	ftsQ	Cell division protein FtsQ				-3.81646	-3.11	1	0.617728	0.000340104	1.53446
VC2400	Q9KPG8	NP_232030.2	murC	UDP-N-acetylmuramate--L-alanine ligase						9	-0.358471	0.0190501	-1.28207	Ligase
VC2401	Q9KPG7	NP_232031.1	murG	UDP-N-acetylglucosamine--N-acetylmuramyl-(pentapeptide) pyrophosphoryl-undecaprenol N-acetylglucosamine transferase		CM - undecaprenyldiphospho-muramoylpentapeptide beta-N- acetylglucosaminyltransferase				5	-0.17113	0.277298	-1.12594
VC2403	Q9KPG5	NA	murD	UDP-N-acetylmuramoylalanine--D-glutamate ligase				2.11		7	-0.350587	0.00226223	-1.27508
VC2404	Q9KPG4	NP_232034.1	mraY	Phospho-N-acetylmuramoyl-pentapeptide-transferase		CM - phospho-N-acetylmuramoyl-pentapeptide-transferase		-2.0988		2	-0.170621	0.104718	-1.12554
VC2405	Q9KPG3	NP_232035.1	murF	UDP-N-acetylmuramoyl-tripeptide--D-alanyl-D-alanine ligase				2.49		10	-0.551091	5.88676e-06	-1.46519	Ligase
VC2406	Q9X6N4	NP_232036.1	murE	UDP-N-acetylmuramoyl-L-alanyl-D-glutamate--2,6-diaminopimelate ligase						9	-0.228232	0.00281754	-1.1714	Ligase
VC2407	Q9KPG1	NP_232037.1	ftsI	Penicillin-binding protein 3		CM - penicillin-binding protein 3				2	-1.87136	0.000101922	-3.65876
VC2409	Q9KPF9	NP_232039.1	mraW	Ribosomal RNA small subunit methyltransferase H				-2.16184		12	0.0619237	0.0944727	1.04386
VC2412	Q9KPF6	NP_232042.1	lpd	Dihydrolipoyl dehydrogenase						32	-0.196812	0.00183567	-1.14616	Citrate cycle (TCA cycle)
VC2413	Q9KPF5	NP_232043.1	aceF	Acetyltransferase component of pyruvate dehydrogenase complex				2.15		25	-0.334415	0.000538633	-1.26087	Citrate cycle (TCA cycle)
VC2414	Q9KPF4	NP_232044.1	aceE	Pyruvate dehydrogenase E1 component						51	-0.374206	9.9018e-05	-1.29613	Citrate cycle (TCA cycle)
VC2415	Q9KPF3	NP_232045.1	pdhR	Pyruvate dehydrogenase complex repressor			Yes			1	-0.328297	0.217881	-1.25553
VC2416	Q9KPF2	NP_232046.1		2`,3`-cyclic-nucleotide 2`-phosphodiesterase, putative		Peri - 2`,3`-cyclic-nucleotide 2`-phosphodiesterase, putative			4.13	12	-0.602417	0.000167027	-1.51826	Purine metabolism
VC2417	Q9KPF1	NA		Single-stranded-DNA-specific exonuclease RecJ					3.16	5	-1.01352	0.000109761	-2.01882
VC2418	Q9KPF0	NP_232048.1		Thiol:disulfide interchange protein DsbC		Peri - thiol:disulfide interchange protein DsbC				7	0.288074	0.00272493	1.22101
VC2420	Q9KPE8	NA		Flavodoxin					-2.25	2	0.212576	0.00227262	1.15876
VC2421	Q9KPE7	NP_232051.1		AmpD protein						1	0.566608	0.000365958	1.48104
VC2422	Q9KPE6	NP_232052.1		Nicotinate-nucleotide pyrophosphorylase, carboxylating				2.32	2.65	10	-0.413078	0.00036593	-1.33152	Glycosyltransferase
VC2423	Q9KPE5	NP_232053.1		Fimbrial protein					3.84	6	-1.56206	3.55701e-05	-2.95276
VC2427	Q9KPE3	NP_232057.1	coaE	Dephospho-CoA kinase					4.36	3	0.300876	0.00458804	1.23189
VC2428	Q9KPE2	NP_232058.1	zapD	Cell division protein ZapD						2	-0.195673	0.185787	-1.14526
VC2430	Q9KPE0	NP_232060.1	parC	DNA topoisomerase 4 subunit A						22	-0.249651	0.00119429	-1.18892	Isomerase
VC2431	Q9KPD9	NP_232061.1	parE	DNA topoisomerase 4 subunit B						17	-0.295166	0.0015509	-1.22703	Isomerase
VC2432	Q9KPD8	NP_232062.1		Uncharacterized protein						5	-0.320883	0.00387698	-1.24909
VC2433	Q9KPD7	NP_232063.1	cpdA	3',5'-cyclic adenosine monophosphate phosphodiesterase CpdA				-2.05768		2	-0.670533	0.0027215	-1.59166
VC2434	Q9KPD6	NP_232064.1		Uncharacterized protein						1	0.526008	0.01801	1.43994
VC2435	Q9KPD5	NP_232065.1		MutT/nudix family protein					2.44	7	-0.935702	3.98925e-06	-1.91282	Purine metabolism
VC2436	Q9K2Y1	NP_232066.1	tolC	Outer membrane protein TolC		OM - outer membrane channel protein		3.91		20	-0.151739	0.136919	-1.11091
VC2438	Q9KPD4	NP_232067.1	glnE	Glutamate-ammonia-ligase adenylyltransferase						10	-0.342471	0.000334476	-1.26793
VC2439	Q9KPD3	NP_232068.1		Methyl-accepting chemotaxis protein	40H	OM - methyl-accepting chemotaxis protein		7.77		9	-0.5784	1.75404e-05	-1.49319
VC2440	Q9KPD2	NP_232069.1		Uncharacterized protein						16	1.04222	2.934e-07	2.05939
VC2441	Q9KPD1	NP_232070.1		Uncharacterized protein						8	-0.26842	0.00206058	-1.20449
VC2442	Q9KPD0	NP_232071.1		Pho4 family protein		CM - pho4 family protein				2	-0.14016	0.0496536	-1.10203
VC2443	Q9KPC9	NP_232072.1		Uncharacterized protein					3.17	5	0.118262	0.166164	1.08543
VC2444	Q9KPC8	NP_232073.1		General secretion pathway protein B, putative						3	0.713423	0.000120844	1.63969
VC2445	Q9KPC7	NP_232074.1		General secretion pathway protein A						4	0.115465	0.0280001	1.08332
VC2447	Q9KPC5	NP_232076.1	eno	Enolase				-2.35464		21	-0.12599	0.0690574	-1.09126
VC2448	Q9KPC4	NP_232077.1	pyrG	CTP synthase						29	-0.230858	0.001259	-1.17353	Ligase
VC2450	Q9KPC2	NA		MazG protein					2.07	1	0.0434165	0.991565	1.03055
VC2451	H9L4Q9	NP_232080.1		GTP pyrophosphokinase				-5.434		16	-0.220917	0.00225055	-1.16547	Purine metabolism
VC2452	Q9KPC1	NP_232081.1	rlmD	23S rRNA (uracil(1939)-C(5))-methyltransferase RlmD						6	-0.877924	6.76343e-05	-1.83773	4Fe-4S
VC2453	Q9KPC0	NP_232082.1		Histidine kinase		CM - hybrid sensory histidine kinase BarA				14	-0.205184	0.0100155	-1.15283	Kinase
VC2454	Q9KPB9	NP_232083.1		GGDEF family protein		CM - GGDEF family protein		-2.02786	-2.43	1	1.11586	0.00029154	2.16725
VC2456	Q9KPB7	NP_232085.1		Uncharacterized protein		OM - hypothetical protein VC2456			-2.53	4	0.713629	0.000989172	1.63992
VC2457	Q9KPB6	NP_232086.1	acpS	Holo-[acyl-carrier-protein] synthase						1	-0.15621	0.155248	-1.11436
VC2458	Q9KPB5	NP_232087.1	pdxJ	Pyridoxine 5'-phosphate synthase						11	-0.149977	0.0599456	-1.10955
VC2460	Q9KPB3	NP_232089.1	era	GTPase Era		CM - GTP-binding protein Era				4	-0.561407	0.000540544	-1.47571	GTP-binding
VC2461	Q9KPB2	NP_232090.1	rnc	Ribonuclease 3						3	0.217016	0.00736064	1.16233	rRNA-binding
VC2462	Q9KPB1	NP_232091.1		Signal peptidase I		CM - signal peptidase I			4.09	8	0.0821783	0.0432527	1.05862	Protease
VC2463	Q9KPB0	NP_232092.1	lepA	Elongation factor 4		CM - GTP-binding protein LepA				20	-0.0759885	0.786429	-1.05408
VC2465	Q9KPA8	NP_232094.1	rseB	Sigma-E factor regulatory protein RseB		Peri - periplasmic negative regulator of sigmaE			-3.58	10	0.289189	0.00469295	1.22195
VC2466	Q9KPA7	NP_232095.1		Anti-sigma-E factor RseA						3	2.0268	5.96435e-06	4.075
VC2467	Q9KPA6	NP_232096.1		RNA polymerase sigma-E factor					-1.02	6	0.456365	5.45178e-05	1.37208
VC2469	Q9KPA4	NP_232098.1	nadB	L-aspartate oxidase						14	-0.638573	4.34453e-05	-1.55679	Alanine, aspartate and glutamate metabolism
VC2472	Q9KPA1	NP_232101.1		tRNA-modifying protein YgfZ						7	0.100536	0.437144	1.07217
VC2474	Q9KP99	NP_232103.1		VisC protein						6	0.052378	0.224044	1.03697
VC2475	Q9KP98	NP_232104.1		UbiH protein					-2.45	7	-0.0512458	0.534072	-1.03616
VC2476	Q9KP97	NA		UPF0149 protein VC_2476						2	0.36827	0.000309895	1.2908
VC2478	Q9KP95	NP_232107.1		Cell division protein ZapA				3.51	-4.91	3	-0.0519763	0.966184	-1.03668
VC2480	Q9KP93	NP_232109.1	rpiA	Ribose-5-phosphate isomerase A						9	0.102802	0.0378022	1.07386
VC2481	Q9KP92	NP_232110.1		D-3-phosphoglycerate dehydrogenase				-3.24059		14	-0.514205	7.0899e-05	-1.42821	Glycine, serine and threonine metabolism
VC2482	Q9KP91	NP_232111.1	ilvH	Acetolactate synthase III, small subunit					-2.34	7	0.527658	0.000276978	1.44159
VC2483	Q9KP90	NP_232112.1		Acetolactate synthase						17	0.543023	1.95849e-05	1.45702	Amino-acid biosynthesis
VC2484	Q9KP89	NP_232113.1		Long-chain-fatty-acid--CoA ligase, putative					2.79	4	-2.93749	0.00054133	-7.66075	Ligase
VC2485	Q9KP88	NP_232114.1	leuO	Transcriptional regulator, LysR family						6	0.82706	7.04828e-06	1.77407
VC2490	Q9KP83	NP_232119.1	leuA	2-isopropylmalate synthase				2.74		23	0.712555	6.85453e-05	1.6387	Amino-acid biosynthesis
VC2491	Q9KP82	NP_232120.1	leuB	3-isopropylmalate dehydrogenase						11	0.127045	0.014512	1.09205	Amino-acid biosynthesis
VC2492	Q9KP81	NP_232121.1	leuC	3-isopropylmalate dehydratase large subunit						17	-0.610046	9.79627e-06	-1.52631	Valine, leucine and isoleucine biosynthesis
VC2493	Q9KP80	NP_232122.1	leuD	3-isopropylmalate dehydratase small subunit						9	-0.381398	0.00217648	-1.3026	Valine, leucine and isoleucine biosynthesis
VC2497	Q9KP78	NP_232126.1		Uncharacterized protein					3.17	6	-0.429513	2.6134e-05	-1.34678
VC2499	Q9KP76	NP_232128.1		Uncharacterized protein		CM - hypothetical protein VC2499				4	0.397651	0.00274196	1.31736
VC2500	Q9KP75	NP_232129.1		Uncharacterized protein		CM - hypothetical protein VC2500				2	-0.473722	0.000192002	-1.38869
VC2501	P0C6E1	NP_232130.1	pepA	Cytosol aminopeptidase				5.58		35	0.733172	1.9047e-06	1.66229	Protease
VC2502	Q9KP74	NP_232131.1		DNA polymerase III, chi subunit					2.34	3	-0.212644	0.0350602	-1.15881	Purine metabolism
VC2503	Q9KP73	NP_232132.1	valS	Valine--tRNA ligase						37	-0.152929	0.00479758	-1.11182	Ligase
VC2504	Q9KP72	NP_232133.1		2-hydroxyacid dehydrogenase family protein					2.93	6	-0.357199	0.00412246	-1.28094	Glyoxylate and dicarboxylate metabolism
VC2505	Q9KP71	NP_232134.1	rluA	Ribosomal large subunit pseudouridine synthase A				2.01		2	-1.02238	4.77315e-05	-2.03127	Isomerase
VC2506	Q9KP70	NP_232135.1	rapA	RNA polymerase-associated protein RapA				4.09	2.77	9	-0.162202	0.655829	-1.11899
VC2507	Q9KP69	NP_232136.1		Uncharacterized protein				0		17	0.519066	4.85134e-05	1.43303
VC2508	Q9KP68	NP_232137.1	argF	Ornithine carbamoyltransferase				5.93		7	2.63358	1.28194e-06	6.20564	Arginine biosynthesis
VC2510	Q9KP66	NP_232139.2	pyrB	Aspartate carbamoyltransferase				2.28	3.28	15	-0.603422	2.56911e-05	-1.51932	Alanine, aspartate and glutamate metabolism
VC2511	Q9KP65	NP_232140.1	pyrI	Aspartate carbamoyltransferase regulatory chain					8.18	9	-0.63855	4.03898e-05	-1.55676	Alanine, aspartate and glutamate metabolism
VC2512	Q9KP64	NP_232141.1		Uncharacterized protein				-2.11456		5	0.0503721	0.324249	1.03553
VC2513	Q9KP63	NP_232142.1		1-acyl-sn-glycerol-3-phosphate acyltransferase		CM - 1-acyl-sn-glycerol-3-phosphate acyltransferase				3	0.259137	0.00401832	1.19676
VC2514	Q9KP62	NP_232143.1	murA	UDP-N-acetylglucosamine 1-carboxyvinyltransferase				-2.12754		11	-0.181371	0.00830037	-1.13396	Amino sugar and nucleotide sugar metabolism
VC2515	Q9KP61	NP_232144.1		BolA/YrbA family protein						2	0.302851	0.0415864	1.23358
VC2516	Q9KP60	NP_232145.1		Anti-sigma B factor antagonist, putative						1	0.125496	0.154173	1.09088
VC2517	Q9KP59	NP_232146.1		Uncharacterized protein						7	0.064058	0.128575	1.0454
VC2518	Q9KP58	NP_232147.1		Uncharacterized protein						4	0.0698573	0.0635212	1.04961
VC2519	Q9KP57	NP_232148.1		Uncharacterized protein		CM - hypothetical protein VC2519				1	-0.0463093	0.607976	-1.03262
VC2520	Q9KP56	NP_232149.1		ABC transporter, ATP-binding protein		CM - ABC transporter, ATP-binding protein				5	0.116057	0.0357188	1.08377
VC2523	Q9KP53	NP_232152.1		Arabinose 5-phosphate isomerase						10	-0.47899	0.000184426	-1.39377	Isomerase
VC2524	Q9KP52	NP_232153.1		Uncharacterized protein						2	0.00247627	0.753525	1.00172
VC2525	Q9KP51	NP_232154.1	lptC	Lipopolysaccharide export system protein LptC					-2.63	4	0.126384	0.946356	1.09155
VC2527	Q9KP50	NP_232155.1	lptA	Lipopolysaccharide export system protein LptA				-2.25194		6	0.138565	0.00827431	1.10081
VC2528	H9L4Q7	NP_232156.1		ABC transporter, ATP-binding protein				-6.39745		9	0.0731133	0.0917533	1.05198
VC2529	Q9KP49	NP_232157.1		RNA polymerase sigma-54 factor					-3.26	7	0.476505	0.000651511	1.39137
VC2530	H9L4N9	NP_232158.1		Sigma-54 modulation protein, putative				2.12		3	-0.239697	0.00825224	-1.18075
VC2531	Q9KP48	NP_232159.1		PTS system, nitrogen regulatory IIA component				3.05		4	-0.123076	0.0391998	-1.08905	Phosphotransferase system (PTS)
VC2532	Q9KP47	NP_232160.1		Nucleotide-binding protein VC_2532				7.05		3	-0.417536	0.00153437	-1.33564	GTP-binding
VC2533	Q9KP46	NP_232161.1	npr	Phosphocarrier protein NPr				-2.25987	2.41	1	1.17278	0.000923979	2.25445
VC2534	Q9KP45	NP_232162.1		Magnesium transporter MgtE		CM - magnesium transporter		5.01		2	-0.19624	0.13141	-1.14571
VC2535	Q9KP44	NP_232163.1		PmbA protein					-2.01	18	-0.094561	0.0303391	-1.06774
VC2536	Q9KP43	NP_232164.1		UPF0307 protein VC_2536						10	0.101361	0.116232	1.07278
VC2537	Q9KP42	NP_232165.1	thiQ	Thiamine import ATP-binding protein ThiQ		CM - thiamine ABC transporter, ATP-binding protein, putative			7.3	1	-0.337022	0.0417361	-1.26315
VC2539	Q9KP40	NP_232167.1	tbpA	Thiamin ABC transporter, periplasmic thiamin-binding protein		Peri - thiamine transporter substrate binding subunit			3.92	4	-0.10572	0.373338	-1.07603
VC2541	Q9KP38	NP_232169.1	ubiX	Flavin prenyltransferase UbiX				2.22		2	0.50811	0.00100507	1.42219
VC2542	Q9KP37	NP_232170.1	mpl	UDP-N-acetylmuramate--L-alanyl-gamma-D-glutamyl-meso-2,6-diaminoheptandioate ligase						11	0.101508	0.0877006	1.07289
VC2544	Q9KP35	NP_232172.1	fbp	Fructose-1,6-bisphosphatase class 1						17	-0.171209	0.00780694	-1.126	Glycolysis / Gluconeogenesis
VC2545	Q9KP34	NP_232173.1	ppa	Inorganic pyrophosphatase						13	-0.151636	0.0131892	-1.11083	Oxidative phosphorylation
VC2546	Q9KP33	NP_232174.1		Putative gamma-glutamylcyclotransferase VC_2546					-2.31	2	1.00417	3.48721e-05	2.0058
VC2547	Q9KP32	NP_232175.1		Uncharacterized protein						4	0.313834	0.0104791	1.24301
VC2548	Q9KP31	NP_232176.1		Uncharacterized protein		OM - hypothetical protein VC2548				3	0.234226	0.00296705	1.17628
VC2549	Q9KP30	NP_232177.1	msrA	Peptide methionine sulfoxide reductase MsrA					2.05	4	0.492236	0.0102893	1.40662
VC2550	Q9KP29	NP_232178.1		Uncharacterized protein		CM - hypothetical protein VC2550				4	0.56258	3.25467e-05	1.47691
VC2552	Q9KP27	NP_232180.1		Uncharacterized protein				0	6.59	1	-0.678183	0.0006125	-1.60012
VC2555	Q9KP24	NP_232183.1		Uncharacterized protein						4	-0.39703	0.00263451	-1.31679
VC2556	Q9KP23	NA		Uncharacterized protein				-3.42201		2	-0.123289	0.0132956	-1.08921
VC2557	Q9KP22	NA		Uncharacterized protein						2	-0.237857	0.114304	-1.17924
VC2559	Q9KP20	NP_232187.1	cysN	Sulfate adenylyltransferase subunit 1					3.13	5	1.99125	8.43103e-08	3.97581	Sulfur metabolism
VC2560	Q9KP19	NP_232188.2	cysD	Sulfate adenylyltransferase subunit 2					8.59	2	3.58737	2.46883e-05	12.02	Sulfur metabolism
VC2562	Q9KP17	NA		2`,3`-cyclic-nucleotide 2`-phosphodiesterase				2.87	3.06	31	0.265881	0.00389922	1.20237
VC2565	Q9KP14	NP_232193.1		ElaA protein						1	-0.0937754	0.614125	-1.06716
VC2567	Q9KP12	NP_232195.1		Uncharacterized protein				3.35		3	-0.462021	0.00419518	-1.37747
VC2568	Q9KP11	NP_232196.1		Peptidyl-prolyl cis-trans isomerase				-2.2937		8	0.0763756	0.145852	1.05437
VC2569	Q9KP10	NP_232197.1		Uncharacterized protein		CM - hypothetical protein VC2569		-2.6272	10.31	3	-0.00151055	0.532586	-1.00105
VC2570	Q9KP09	NP_232198.1	rplQ	50S ribosomal protein L17				-2.33216	-2.18	6	-0.0267965	0.431889	-1.01875
VC2571	Q9KP08	NP_232199.1	rpoA	DNA-directed RNA polymerase subunit alpha					-2.32	24	0.0476758	0.151783	1.0336
VC2572	Q9KP07	NP_232200.1	rpsD	30S ribosomal protein S4					-2.77	16	-0.0423253	0.515898	-1.02977
VC2573	P66367	NP_232201.1	rpsK	30S ribosomal protein S11				-2.16837		7	0.839722	3.21369e-06	1.78971	rRNA-binding
VC2574	Q9KP05	NP_232202.1	rpsM	30S ribosomal protein S13					-4.32	11	-0.0347462	0.861241	-1.02438
VC2576	P78283	NP_232204.1	secY	Protein translocase subunit SecY		CM - preprotein translocase subunit SecY			-2.86	5	-0.581313	0.00259878	-1.49621
VC2577	Q9KP03	NP_232205.1	rplO	50S ribosomal protein L15					-3.37	7	0.899907	2.69355e-06	1.86595	rRNA-binding
VC2578	Q9KP02	NP_232206.1	rpmD	50S ribosomal protein L30				-2.02448		2	0.77195	9.47927e-06	1.70758
VC2579	Q9KP01	NP_232207.1	rpsE	30S ribosomal protein S5					-2.25	10	0.699514	1.60352e-06	1.62396	rRNA-binding
VC2580	Q9KP00	NP_232208.1	rplR	50S ribosomal protein L18				2.75	-2.81	7	0.940989	2.49816e-06	1.91984	rRNA-binding
VC2581	Q9KNZ9	NP_232209.1	rplF	50S ribosomal protein L6				-2.574		8	0.653543	3.27545e-05	1.57303	rRNA-binding
VC2582	Q9KNZ8	NP_232210.1	rpsH	30S ribosomal protein S8						14	-0.166634	0.00955753	-1.12244
VC2583	Q9KNZ7	NP_232211.1	rpsN	30S ribosomal protein S14						4	0.819805	1.23514e-05	1.76517	rRNA-binding
VC2584	Q9KNZ6	NP_232212.1	rplE	50S ribosomal protein L5					-3.7	16	-0.462505	0.0022345	-1.37793
VC2585	Q9KNZ5	NP_232213.1	rplX	50S ribosomal protein L24					-4.39	4	0.664889	3.89987e-06	1.58545	rRNA-binding
VC2586	Q9KNZ4	NP_232214.1	rplN	50S ribosomal protein L14					-5.16	7	0.509558	8.3312e-05	1.42361	rRNA-binding
VC2587	Q9KNZ3	NP_232215.1	rpsQ	30S ribosomal protein S17				2.57	-4.19	2	0.238259	0.00674231	1.17957	rRNA-binding
VC2588	Q9KNZ2	NP_232216.1	rpmC	50S ribosomal protein L29					2.49	6	0.961899	2.19951e-06	1.94787
VC2589	Q9KNZ1	NP_232217.1	rplP	50S ribosomal protein L16				-2.14096		4	1.37578	1.54354e-06	2.59508	rRNA-binding
VC2590	Q9KNZ0	NP_232218.1	rpsC	30S ribosomal protein S3				-2.82091	-2.12	12	0.241139	0.00828127	1.18193	rRNA-binding
VC2591	Q9KNY9	NP_232219.1	rplV	50S ribosomal protein L22						8	0.482269	6.17896e-05	1.39694	rRNA-binding
VC2592	Q9KNY8	NP_232220.1	rpsS	30S ribosomal protein S19						5	0.918146	2.7376e-06	1.88969	rRNA-binding
VC2593	Q9KNY7	NP_232221.1	rplB	50S ribosomal protein L2					-2.11	13	0.769131	5.73677e-05	1.70424	rRNA-binding
VC2594	Q9KNY6	NP_232222.1	rplW	50S ribosomal protein L23				3.25		4	0.555749	7.47224e-05	1.46993	rRNA-binding
VC2595	Q9KNY5	NP_232223.1	rplD	50S ribosomal protein L4				2.88		10	0.0231201	0.415484	1.01615
VC2596	Q9KNY4	NP_232224.1	rplC	50S ribosomal protein L3						8	0.13858	0.0279134	1.10082	rRNA-binding
VC2597	Q9KNY3	NP_232225.1	nusE	30S ribosomal protein S10					-2.77	7	0.899625	4.6741e-06	1.86558
VC2598	Q9KNY2	NP_232226.1	rlmB	23S rRNA (guanosine-2'-O-)-methyltransferase RlmB						12	0.0455318	0.206327	1.03206
VC2599	Q9KNY1	NP_232227.1	rnr	Ribonuclease R						31	-0.232396	0.00283093	-1.17478
VC2601	Q9KNX9	NP_232229.1		Sodium-type flagellar protein MotX	Sodium-type flagellar protein MotX	CM - sodium-type flagellar protein MotX		0	-2.28	1	0.188186	0.0584997	1.13933
VC2602	Q9KNX8	NP_232230.1	purA	Adenylosuccinate synthetase					-2.41	20	-0.463796	0.000312591	-1.37917	Purine metabolism
VC2603	Q9KNX7	NP_232231.1		Asparaginase, putative					2.77	12	-0.165642	0.00796676	-1.12167
VC2604	Q9KNX6	NP_232232.1	slyD	FKBP-type peptidyl-prolyl cis-trans isomerase SlyD					-2.31	4	-0.217592	0.0224318	-1.16279	Isomerase
VC2605	Q9KNX5	NP_232233.1		Uncharacterized protein				4.29		1	3.79301	0.000204013	13.8615
VC2606	Q9KNX4	NA	kefB	Glutathione-regulated potassium-efflux system protein KefB						1	-1.08671	0.0760614	-2.12389
VC2607	Q9KNX3	NP_232235.1	kefG	Glutathione-regulated potassium-efflux system ancillary protein KefG						2	0.705472	0.000136015	1.63068	NAD
VC2608	Q9KNX2	NA		ABC transporter, ATP-binding protein					3.65	3	0.118603	0.617504	1.08568
VC2613	Q9KNW7	NP_232241.1		Phosphoribulokinase				-3.36666		4	0.245193	0.000622817	1.18525
VC2614	Q9KNW6	NP_232242.1		Cyclic AMP receptor protein				-2.51935		18	-0.0943159	0.338562	-1.06756
VC2615	Q9KNW5	NP_232243.1		Uncharacterized protein						15	0.387245	0.000173469	1.30789
VC2616	Q9KNW4	NP_232244.1	astD	N-succinylglutamate 5-semialdehyde dehydrogenase					-2.51	19	0.938835	1.44345e-06	1.91698	NAD
VC2617	Q9KNW3	NA		Arginine N-succinyltransferase				-3.91583		13	0.311761	0.000193867	1.24122
VC2618	Q9KNW2	NP_232246.1	argD	Acetylornithine aminotransferase					-3.17	20	0.263274	0.000437068	1.2002	Arginine biosynthesis
VC2620	Q9KNW0	NP_232248.1	rimO	Ribosomal protein S12 methylthiotransferase RimO					2.02	7	-2.07252	1.27944e-05	-4.2062	4Fe-4S
VC2621	Q9KNV9	NP_232249.1		Extracellular nuclease-related protein						2	-4.05968	0.0236857	-16.6758
VC2623	Q9KNV7	NP_232251.2	trpS	Tryptophan--tRNA ligase						11	-0.0122218	0.762372	-1.00851
VC2624	Q9KNV6	NP_232252.1	gph	Phosphoglycolate phosphatase				3.3		2	-0.234514	0.065648	-1.17651
VC2625	Q9KNV5	NP_232253.1		Ribulose-phosphate 3-epimerase				2.58		4	-0.217437	0.0113892	-1.16267	Pentose phosphate pathway
VC2626	P0C6Q8	NP_232254.1	dam	DNA adenine methylase				-2.37428		2	-0.13373	0.0547973	-1.09713
VC2627	Q9KNV3	NP_232255.1		DamX-related protein				2.46	-2.25	12	0.311993	0.000188136	1.24142
VC2628	Q9KNV2	NP_232256.1	aroB	3-dehydroquinate synthase						8	0.0481871	0.239462	1.03396
VC2629	Q9KNV1	NP_232257.1	aroK	Shikimate kinase				3.53		5	-0.150748	0.761302	-1.11015
VC2635	Q9KNU5	NP_232263.1	mrcA	Penicillin-binding protein 1A		CM - penicillin-binding protein 1A		-2.95648		18	-0.0405826	0.379921	-1.02853
VC2636	Q9KNU4	NP_232264.1		Transcriptional regulator, LysR family						8	0.683994	0.000143751	1.60658
VC2637	Q9KNU3	NP_232265.1		Peroxiredoxin family protein/glutaredoxin					6.25	1	-0.57011	0.0156523	-1.48464
VC2638	Q9KNU2	NP_232266.1		Pyridine nucleotide-disulfide oxidoreductase, class I				-2.23382	2.4	2	-2.65296	3.21982e-05	-6.28958	Citrate cycle (TCA cycle)
VC2641	Q9KNT9	NP_232269.1	argH	Argininosuccinate lyase						18	3.86958	1.50352e-09	14.6171	Arginine biosynthesis
VC2642	Q9KNT8	NP_232270.1	argG	Argininosuccinate synthase						19	3.81628	2.40633e-10	14.0869	Arginine biosynthesis
VC2643	Q9KNT7	NP_232271.1	argB	Acetylglutamate kinase						12	4.05219	8.09081e-10	16.5894	Arginine biosynthesis
VC2644	Q9KNT6	NP_232272.2	argC	N-acetyl-gamma-glutamyl-phosphate reductase				-2.03982		9	4.15491	1.25303e-10	17.8136	Arginine biosynthesis
VC2645	Q9KNT5	NP_232273.1	argE	Acetylornithine deacetylase						6	1.35572	1.69247e-06	2.55925	Arginine biosynthesis
VC2646	Q9KNT4	NP_232274.2	ppc	Phosphoenolpyruvate carboxylase						37	-0.0636667	0.115274	-1.04512
VC2647	H9L4T0	NP_232275.1		Uncharacterized protein						7	-0.127886	0.0928716	-1.09269
VC2649	Q9KNT2	NP_232277.1	cysE	Serine acetyltransferase				3.6		4	-0.21876	0.00465997	-1.16373
VC2651	Q9KNT0	NP_232279.1	gpsA	Glycerol-3-phosphate dehydrogenase [NAD(P)+]						10	0.326213	0.000536807	1.25372	NAD
VC2653	Q9KNS8	NP_232281.1	secB	Protein-export protein SecB				2.42		7	-0.0290317	0.916092	-1.02033
VC2654	Q9KNS7	NP_232282.1		Uncharacterized protein				-2.56414		6	0.0130617	0.812473	1.00909
VC2655	Q9KNS6	NP_232283.2	epmA	Elongation factor P--(R)-beta-lysine ligase				-2.07398		4	-0.722076	0.000176687	-1.64955	Ligase
VC2656	Q9KNS5	NP_232284.1		Fumarate reductase flavoprotein subunit		CM - fumarate reductase flavoprotein subunit				27	-2.03386	8.14833e-09	-4.09498	Citrate cycle (TCA cycle)
VC2657	Q9KNS4	NP_232285.1		Succinate dehydrogenase iron-sulfur subunit		CM - fumarate reductase iron-sulfur subunit				11	-2.48448	2.39635e-09	-5.59634	Citrate cycle (TCA cycle)
VC2660	Q9KNS1	NP_232288.1	efp	Elongation factor P				-2.58798		4	0.664784	0.000350711	1.58533
VC2662	Q9KNR9	NP_232290.1		Uncharacterized protein				2.88		5	3.93873	1.29815e-07	15.3347
VC2664	Q9KNR7	NP_232292.1	groEL	60 kDa chaperonin 1						31	0.374097	0.00028507	1.29603	Chaperone
VC2665	Q9KNR6	NP_232293.1	groES	10 kDa chaperonin 1					2.08	5	0.536708	0.000207892	1.45066	Chaperone
VC2666	Q9KNR5	NP_232294.1		Uncharacterized protein						1	1.34994	1.76915e-06	2.54902
VC2669	Q9KNR2	NP_232297.1		5-carboxymethyl-2-hydroxymuconate delta isomerase, putative					5.12	5	0.0637044	0.49741	1.04515
VC2670	Q9KNR1	NP_232298.1	tpiA	Triosephosphate isomerase						6	-0.54467	0.000410168	-1.45869	Glycolysis / Gluconeogenesis
VC2672	Q9KNQ9	NP_232300.1	rraA	Regulator of ribonuclease activity A						4	0.0209667	0.197651	1.01464
VC2674	Q9KNQ7	NP_232302.1	hslU	ATP-dependent protease ATPase subunit HslU					2.38	21	0.195546	0.0078724	1.14516	Chaperone
VC2675	Q9KNQ6	NP_232303.1	hslV	ATP-dependent protease subunit HslV						3	0.60589	0.000181327	1.52192	Protease
VC2676	Q9KNQ5	NP_232304.1		Cell division protein FtsN, putative				-2.0853		3	-0.0600255	0.884346	-1.04248
VC2677	Q9KNQ4	NP_232305.1		Transcriptional repressor, LacI family						10	-0.0402572	0.229772	-1.0283
VC2679	Q9KNQ2	NP_232307.1	rpmE	50S ribosomal protein L31				-4.42687		4	3.15109	3.89942e-09	8.88324	rRNA-binding
VC2681	Q9KNQ0	NP_232309.1		Malate oxidoreductase, putative				-3.46133	2.49	20	-0.606741	9.52032e-06	-1.52282	Pyruvate metabolism
VC2682	Q9KNP9	NP_232310.1	metJ	Met repressor					6.99	6	-0.0970727	0.0585927	-1.0696
VC2683	Q9KNP8	NP_232311.1		Cystathionine gamma-synthase				-3.38465	2.02	6	0.495172	4.53716e-05	1.40949	Sulfur metabolism
VC2684	Q9KNP7	NP_232312.1	metL	Aspartokinase II/homoserine dehydrogenase, methionine-sensitive				2.28		15	0.0521816	0.142913	1.03683
VC2685	Q9KNP6	NA		Methylenetetrahydrofolate reductase						3	0.275825	0.0657094	1.21069
VC2686	Q9KNP5	NP_232314.1	zapB	Cell division protein ZapB						5	-0.268193	0.00150185	-1.2043	Cell division
VC2688	Q9KNP3	NP_232316.1	glpX	Fructose-1,6-bisphosphatase						8	-0.601976	9.30336e-05	-1.51779	Glycolysis / Gluconeogenesis
VC2689	Q9KNP2	NP_232317.1	pfkA	ATP-dependent 6-phosphofructokinase					-2.72	12	-0.190256	0.00277744	-1.14097	Glycolysis / Gluconeogenesis
VC2691	Q9KNP0	NP_232319.1	cpxP	Periplasmic protein cpxP, putative		Peri - periplasmic repressor CpxP		3.81	4.17	2	2.24	3.0191e-07	4.72396
VC2692	Q9KNN9	NP_232320.1		Transcriptional regulator CpxR				9.45		4	0.949261	1.92026e-05	1.93088	Two-component regulatory system
VC2693	Q9KNN8	NP_232321.1	cpxA	Sensor protein CpxA		CM - two-component sensor protein		2.36		3	0.634394	6.00973e-05	1.55229	Two-component regulatory system
VC2694	Q9KNN7	NP_232322.1	sodA	Superoxide dismutase		Peri - superoxide dismutase, Mn	Yes			5	4.1214	5.89316e-08	17.4047
VC2695	Q9KNN6	NP_232323.1	trmL	tRNA (cytidine(34)-2'-O)-methyltransferase			Yes	2.62	2.68	3	1.09568	0.00295851	2.13713
VC2697	Q9KNN4	NP_232325.1		GGDEF family protein		CM - GGDEF family protein		2.14	-2.18	2	1.18512	2.15604e-05	2.27383
VC2698	Q9KNN3	NP_232326.1	aspA	Aspartate ammonia-lyase					-2.18	22	-1.33385	9.22568e-08	-2.52075	Alanine, aspartate and glutamate metabolism
VC2699	Q9KNN2	NA		Anaerobic C4-dicarboxylate transporter				2.28	-2.36	2	-0.798599	3.1797e-06	-1.73941
VC2701	Q9KNN1	NP_232328.1	dipZ	Thiol:disulfide interchange protein DsbD		CM - thiol:disulfide interchange protein precursor				5	0.132045	0.607826	1.09585
VC2702	Q9KNN0	NP_232329.1		Transcriptional regulator, LuxR family		CM - LuxR family transcriptional regulator				9	-0.636499	6.53643e-06	-1.55455
VC2704	Q9KNM8	NP_232331.1		Uncharacterized protein		CM - hypothetical protein VC2704		-5.41306	-3.19	1	1.458	0.0257394	2.74728
VC2705	Q9KNM7	NA		Sodium/solute symporter, putative						4	1.29215	0.0149522	2.44893
VC2708	Q9KNM4	NP_232335.2	gmk	Guanylate kinase						2	-0.598825	9.1389e-05	-1.51448	Purine metabolism
VC2709	Q9KNM3	NP_232336.1	rpoZ	DNA-directed RNA polymerase subunit omega						6	0.844674	1.29798e-06	1.79586
VC2710	Q9KNM2	NP_232337.1	spoT	Guanosine-3',5'-bis(diphosphate) 3'-pyrophosphohydrolase						12	0.00265624	0.564323	1.00184
VC2711	Q9KNM1	NP_232338.1	recG	ATP-dependent DNA helicase RecG				0		1	-0.397749	0.0241557	-1.31745
VC2713	Q9KNL9	NP_232340.1	envZ	Osmolarity sensor protein EnvZ		CM - osmolarity sensor protein		-2.06765		2	0.312037	0.00505659	1.24146	Two-component regulatory system
VC2714	Q9KNL8	NP_232341.1	ompR	Transcriptional regulator OmpR				-2.31877	-2.36	11	0.912088	7.89637e-07	1.88177	Two-component regulatory system
VC2715	Q9KNL7	NP_232342.1	greB	Transcription elongation factor GreB				-2.08001	14.82	3	-0.310974	0.00794767	-1.24055
VC2716	Q9KNL6	NP_232343.1		Uncharacterized protein				2.09	3.08	15	-0.515856	4.08762e-05	-1.42984
VC2718	Q9KNL4	NP_232345.1	bioH	Pimeloyl-[acyl-carrier protein] methyl ester esterase				2.47		1	-0.422182	0.0431153	-1.33995
VC2720	Q9KNL2	NP_232347.1	nfuA	Fe/S biogenesis protein NfuA						5	0.499375	0.000115111	1.4136
VC2721	Q9KNL1	NA		MutT/nudix family protein						4	0.750727	5.25977e-05	1.68264
VC2722	Q9KNL0	NA	cysQ	CysQ protein						4	0.861232	0.00094241	1.81659
VC2724	P41851	NP_232351.1	epsM	Type II secretion system protein M		CM - cholera toxin secretion protein EpsM		-3.58856		1	0.677679	0.00316193	1.59956
VC2725	P45782	NP_232352.1	epsL	Type II secretion system protein L		CM - general secretion pathway protein L		-2.62333		4	-0.398295	0.00346606	-1.31795
VC2730	P45773	NP_232357.1	epsG	Type II secretion system protein G		CM - general secretion pathway protein G		2.24		3	0.362619	0.000140001	1.28576
VC2731	P45780	NP_232358.1	epsF	Type II secretion system protein F		CM - general secretion pathway protein F				3	0.36934	0.000673702	1.29176
VC2732	P37093	NP_232359.1	epsE	Type II secretion system protein E						7	0.390268	0.000130027	1.31064
VC2733	P45779	NA	epsD	Type II secretion system protein D						9	0.109025	0.39711	1.0785
VC2734	P45777	NP_232360.1	epsC	Type II secretion system protein C				-2.04885		4	0.685808	8.93196e-06	1.6086
VC2736	Q9KNK2	NP_232362.1	hslO	33 kDa chaperonin						7	-0.0992117	0.0262422	-1.07119	Zinc
VC2738	Q9KNK0	NP_232364.1	pckA	Phosphoenolpyruvate carboxykinase [ATP]						39	-1.57528	3.46215e-05	-2.97992	Citrate cycle (TCA cycle)
VC2739	Q9KNJ9	NP_232365.1		Uncharacterized protein		CM - hypothetical protein VC2739				2	2.26637	3.33953e-06	4.81112
VC2740	Q9KNJ8	NP_232366.1		Uncharacterized protein						7	-0.162165	0.0142269	-1.11897
VC2741	Q9KNJ7	NP_232367.1	dtd	D-aminoacyl-tRNA deacylase				6.99		2	0.134548	0.0414419	1.09775
VC2742	Q9KNJ6	NP_232368.1	rbn	UPF0761 membrane protein VC_2742		CM - ribonuclease BN				2	1.38578	4.32596e-06	2.61314
VC2744	Q9KNJ4	NP_232370.1		GTP-binding protein TypA		CM - GTP-binding protein TypA		2.42		21	-0.256701	0.00976338	-1.19474
VC2746	Q9KNJ2	NP_232372.1	glnA	Glutamine synthetase				2.33		29	-0.786004	1.10533e-06	-1.72429	Glyoxylate and dicarboxylate metabolism
VC2747	Q9KNJ1	NP_232373.1		Uncharacterized protein					19.81	1	-1.11647	0.00156122	-2.16816
VC2748	Q9KNJ0	NP_232374.1	glnL	Nitrogen regulation protein		CM - nitrogen regulation protein NR(II)		-3.6452		2	0.381689	0.104856	1.30287
VC2749	Q9KNI9	NP_232375.1	ntrC	Nitrogen regulation protein NR(I)						6	-1.68211	5.13371e-07	-3.20897
VC2750	Q9KNI8	NP_232376.1		GGDEF family protein		CM - GGDEF family protein				3	0.771445	0.00013208	1.70698
VC2751	Q9KNI7	NP_232377.1	add	Adenosine deaminase						18	-0.221833	0.00538421	-1.16621	Purine metabolism
VC2755	Q9KNI4	NP_232381.1	hemG	Protoporphyrinogen oxidase					5.41	5	-0.0174413	0.732051	-1.01216
VC2758	Q9KNI1	NP_232384.1	fadB	Fatty acid oxidation complex subunit alpha						33	-0.106283	0.0341622	-1.07645	Butanoate metabolism
VC2759	Q9KNI0	NP_232385.1	fadA	3-ketoacyl-CoA thiolase						14	-0.0716613	0.112226	-1.05093
VC2762	Q9KNH7	NP_232388.1	glmU	Bifunctional protein GlmU				-2.74543		13	-0.0783903	0.228912	-1.05584
VC2763	Q9KNH6	NP_232389.1	atpC	ATP synthase epsilon chain					-4.22	4	0.1698	0.0372485	1.1249	ATP synthesis
VC2764	Q9KNH5	NP_232390.1	atpD	ATP synthase subunit beta					-2.68	28	0.319914	0.000246347	1.24826	ATP synthesis
VC2765	Q9KNH4	NP_232391.1	atpG	ATP synthase gamma chain					-2.46	18	0.470986	2.19014e-05	1.38606	ATP synthesis
VC2766	Q9KNH3	NP_232392.1	atpA	ATP synthase subunit alpha						38	0.230111	0.00163826	1.17293	ATP synthesis
VC2767	Q9KNH2	NP_232393.1	atpH	ATP synthase subunit delta				2.5		12	0.444715	0.000330771	1.36105	ATP synthesis
VC2768	Q9KNH1	NP_232394.1	atpF	ATP synthase subunit b		CM - F0F1 ATP synthase subunit B			-2.15	17	0.33096	0.0014079	1.25785	ATP synthesis
VC2769	Q9KNH0	NP_232395.1	atpE	ATP synthase subunit c		CM - F0F1 ATP synthase subunit C				2	-3.02015	4.39057e-06	-8.1125	Oxidative phosphorylation
VC2770	Q9KNG9	NP_232396.1	atpB	ATP synthase subunit a		CM - F0F1 ATP synthase subunit A		-6.10427	-2.2	3	0.103011	0.0441746	1.07401	ATP synthesis
VC2772	Q9KNG7	NP_232398.1	parB	Probable chromosome-partitioning protein ParB				-2.21649		6	0.0599954	0.504549	1.04246
VC2773	Q9KNG6	NP_232399.1		ParA family protein		CM - ParA family protein				9	0.314604	0.00015302	1.24367
VC2774	Q9KNG5	NP_232400.1	gidB	Ribosomal RNA small subunit methyltransferase G						4	-0.199338	0.0110001	-1.14817	S-adenosyl-L-methionine
VC2775	Q9KNG4	NP_232401.1	mnmG	tRNA uridine 5-carboxymethylaminomethyl modification enzyme MnmG						8	-2.18531	3.56862e-06	-4.54824	NAD
VCA0002	Q9KNG2	NP_232403.1		Uncharacterized protein						8	-0.0263648	0.216772	-1.01844
VCA0004	Q9KNG0	NP_232405.1		Uncharacterized protein				2.96	-4.5	2	4.904	2.42988e-08	29.9399
VCA0006	Q9KNF8	NP_232407.1		Probable transcriptional regulatory protein VC_A0006						7	0.231253	0.00251995	1.17385
VCA0007	Q9KNF7	NA		3-hydroxyisobutyrate dehydrogenase, putative				-2.08363	2.18	7	-0.334106	0.00254685	-1.2606
VCA0008	Q9KNF6	NP_232409.1		Methyl-accepting chemotaxis protein	40H	CM - methyl-accepting chemotaxis protein [Vibrio cholerae O1 biovar eltor str. N16961]				4	-2.53593	3.73995e-08	-5.79949
VCA0011	Q9KNF3	NP_232412.1	malT	HTH-type transcriptional regulator MalT					5.37	9	-0.383684	0.000917532	-1.30467	Carbohydrate metabolism
VCA0013	Q9KNF1	NP_232414.1		Alpha-1,4 glucan phosphorylase						29	-0.847809	3.38091e-06	-1.79977	Starch and sucrose metabolism
VCA0014	Q9KNF0	NP_232415.1	malQ	4-alpha-glucanotransferase						18	-0.831468	4.68924e-06	-1.77949	Starch and sucrose metabolism
VCA0015	Q9KNE9	NA		Uncharacterized protein						3	-0.814711	0.000462183	-1.75895
VCA0015	Q9KNE8	NA	glgB	1,4-alpha-glucan branching enzyme GlgB						8	-0.595027	2.18504e-05	-1.5105
VCA0017	H9L4Q3	NP_231058.1		Hcp protein						1	-4.9542	6.01874e-07	-31.0001
VCA0022	Q9KNE3	NP_232423.1		Glutathione S-transfersae-related protein		CM - glutathione S-transfersae-related protein [Vibrio cholerae O1 biovar eltor str. N16961]				1	0.449182	0.00203494	1.36527
VCA0025	Q9KNE0	NP_232426.1		Transporter, NadC family		CM - NadC family protein [Vibrio cholerae O1 biovar eltor str. N16961]				3	-1.76414	1.06325e-06	-3.39672
VCA0026	Q9KND9	NP_232427.1		UPF0319 protein VC_A0026					3.02	10	0.199486	0.00856229	1.14829
VCA0029	Q9KND6	NP_232430.1		Transcriptional regulator, putative						8	0.760154	2.29496e-05	1.69367
VCA0031	Q9KND4	NP_232432.1		Methyl-accepting chemotaxis protein	Uncat	OM - methyl-accepting chemotaxis protein [Vibrio cholerae O1 biovar eltor str. N16961]				13	-0.719884	8.27512e-05	-1.64705
VCA0032	Q9KND3	NP_232433.1		Uncharacterized protein				-2.3827		5	-0.0947821	0.252312	-1.0679
VCA0033	Q9KND2	NP_232434.1		Uncharacterized protein						2	-0.492664	0.497291	-1.40704
VCA0034	Q9KND1	NP_232435.1		Uncharacterized protein						8	-0.841846	0.000496624	-1.79234
VCA0036	Q9KNC9	NP_232437.1	sstT	Serine/threonine transporter SstT		CM - serine/threonine transporter SstT [Vibrio cholerae O1 biovar eltor str. N16961]		-3.3348	3	4	0.813846	4.1542e-05	1.75789
VCA0037	Q9KNC8	NP_232438.1		Uncharacterized protein				2.38	2.25	7	-0.506614	0.00137997	-1.42071
VCA0038	Q9KNC7	NP_232439.1		Sco1-related protein				-3.43567	9.37	1	0.55279	0.000288652	1.46692
VCA0040	Q9KNC5	NP_232441.1		Uncharacterized protein		CM - hypothetical protein VCA0040 [Vibrio cholerae O1 biovar eltor str. N16961]			2.21	2	-0.043479	0.427148	-1.0306
VCA0042	Q9KNC3	NP_232443.1		Cyclic di-GMP binding protein VCA0042				-3.0348		3	0.666063	3.39483e-05	1.58674	Bacterial flagellum
VCA0043	Q9KNC2	NP_232444.1		Uncharacterized protein			Yes			2	0.849731	4.58203e-05	1.80216
VCA0044	Q9KNC1	NA		Uncharacterized protein						4	-1.01408	1.56452e-05	-2.01962
VCA0045	Q9KNC0	NA		Protease-related protein				-2.48036		3	-0.343769	0.000350521	-1.26907
VCA0047	Q9KNB8	NP_232448.1		Uncharacterized protein		CM - hypothetical protein VCA0047 [Vibrio cholerae O1 biovar eltor str. N16961]		-2.61323	-3.71	13	-0.0970068	0.0715342	-1.06955
VCA0048	Q9KNB7	NP_232449.1		Uncharacterized protein		CM - hypothetical protein VCA0048 [Vibrio cholerae O1 biovar eltor str. N16961]				3	-0.102059	0.870032	-1.0733
VCA0049	Q9KNB6	NA		GGDEF family protein						6	-0.236428	0.0081574	-1.17807
VCA0050	Q9KNB5	NA		Uncharacterized protein				3.31		1	0.525141	0.0309004	1.43907
VCA0051	Q9KNB4	NP_232452.1		Uncharacterized protein					-2.56	3	-0.208324	0.00480727	-1.15534
VCA0053	Q9KNB2	NP_232454.2	deoD2	Purine nucleoside phosphorylase DeoD-type 2					2.08	11	-0.465555	2.06011e-05	-1.38085	Purine metabolism
VCA0055	Q9KNB0	NP_232456.1		Uncharacterized protein						2	0.593883	0.000445879	1.5093
VCA0056	Q9KNA9	NP_232457.1		Transcriptional regulator, MerR family		CM - MerR family transcriptional regulator [Vibrio cholerae O1 biovar eltor str. N16961]				4	-0.0458129	0.476739	-1.03226
VCA0058	Q9KNA7	NP_232459.1		Uncharacterized protein						7	0.430205	0.00144805	1.34743
VCA0059	Q9KNA6	NA		Major outer membrane lipoprotein				3.53	-2.91	3	-1.76039	6.87954e-05	-3.38791
VCA0061	Q9KNA4	NP_232462.1		ATP-dependent RNA helicase, DEAD box family						10	-0.404996	0.00127982	-1.32409
VCA0064	Q9KNA1	NP_232465.1		TonB system receptor, putative		OM - TonB system receptor, putative [Vibrio cholerae O1 biovar eltor str. N16961]	Yes		3.87	1	0.133532	0.831674	1.09698
VCA0068	Q9KN97	NP_232469.1		Methyl-accepting chemotaxis protein	40H		Yes		21.29	4	1.59484	1.39776e-06	3.02062	Bacterial chemotaxis
VCA0070	Q9KN95	NA		Phosphate ABC transporter, periplasmic phosphate-binding protein			Yes		11.35	12	0.0756372	0.29154	1.05383
VCA0073	Q9KN92	NP_232474.1	pstB2	Phosphate import ATP-binding protein PstB 2		CM - phosphate ABC transporter, ATP-binding protein [Vibrio cholerae O1 biovar eltor str. N16961]			5.18	2	-0.306812	0.761945	-1.23697
VCA0074	Q9KN91	NP_232475.1		GGDEF family protein		CM - GGDEF family protein [Vibrio cholerae O1 biovar eltor str. N16961]				1	-0.351931	0.00279194	-1.27627
VCA0077	Q9KN88	NP_232478.1		Sulfate permease family protein		CM - sulfate permease family protein [Vibrio cholerae O1 biovar eltor str. N16961]				1	-0.9355	6.43833e-06	-1.91255
VCA0080	Q9KN85	NP_232481.1		GGDEF family protein		CM - GGDEF family protein [Vibrio cholerae O1 biovar eltor str. N16961]			-2.98	6	-0.581982	0.00287656	-1.4969
VCA0082	Q9KN83	NP_232483.1		Transcriptional regulator, LysR family					4.57	2	1.32481	2.38899e-06	2.50499
VCA0083	Q9KN82	NP_232484.1		Multidrug resistance protein D		CM - multidrug resistance protein D [Vibrio cholerae O1 biovar eltor str. N16961]				1	4.75754	3.57724e-05	27.0496
VCA0086	Q9KN79	NP_232487.1		Uncharacterized protein				2.52	3.8	2	-0.272578	0.378634	-1.20796
VCA0099	Q9KN66	NP_232500.1		Oxidoreductase, Gfo/Idh/MocA family		Peri - Gfo/Idh/MocA family oxidoreductase [Vibrio cholerae O1 biovar eltor str. N16961]				2	0.610257	0.0104773	1.52653
VCA0101	Q9KN64	NP_232502.1		Uncharacterized protein		CM - hypothetical protein VCA0101 [Vibrio cholerae O1 biovar eltor str. N16961]				13	-0.559466	0.00013626	-1.47372
VCA0102	Q9KN63	NP_232503.1		CbbY family protein				-5.05407		2	-0.534216	0.0193186	-1.44815
VCA0107	Q9KN58	NP_232508.1		Uncharacterized protein					15.03	3	0.158336	0.104746	1.116
VCA0108	Q9KN57	NP_232509.1		Uncharacterized protein					8.33	5	0.00938593	0.99857	1.00653
VCA0124	Q9KN41	NP_232525.1		Uncharacterized protein				2.56		2	0.259561	0.00437492	1.19711
VCA0125	Q9KN40	NP_232526.1		Uncharacterized protein					-3.8	2	0.851427	0.000103907	1.80429
VCA0127	Q9KN38	NP_232528.2	rbsD	D-ribose pyranase					8.03	2	-0.0621526	0.384496	-1.04402
VCA0128	Q9KN37	NP_232529.1	rbsA	Ribose import ATP-binding protein RbsA		CM - D-ribose transporter ATP binding protein [Vibrio cholerae O1 biovar eltor str. N16961]			11.19	1	0.0157416	0.981902	1.01097
VCA0129	Q9KN36	NP_232530.1	rbsC	Ribose ABC transporter, permease protein		CM - ribose ABC transporter permease protein [Vibrio cholerae O1 biovar eltor str. N16961]		2.63	2.25	1	-0.513124	0.0114732	-1.42714
VCA0130	Q9KN35	NP_232531.1		Ribose ABC transporter, periplasmic D-ribose-binding protein		Peri - D-ribose transporter subunit RbsB [Vibrio cholerae O1 biovar eltor str. N16961]				12	-0.0657533	0.282575	-1.04663
VCA0131	Q9KN34	NP_232532.1	rbsK	Ribokinase						2	-0.467529	0.00255429	-1.38274	Pentose phosphate pathway
VCA0132	Q9KN33	NP_232533.1		Ribose operon repressor					2.69	5	-0.567854	0.00017761	-1.48232
VCA0135	Q9KN31	NP_232535.1		Cyclic nucleotide binding protein, putative						1	0.219594	0.306097	1.16441
VCA0136	Q9KN30	NA		Glycerophosphoryl diester phosphodiesterase						12	-0.928746	3.46041e-05	-1.90362
VCA0137	Q9KN29	NA		Glycerol-3-phosphate transporter						7	-1.64558	4.72275e-05	-3.12874
VCA0139	Q9KN27	NP_232539.1		Uncharacterized protein						3	2.03284	2.13792e-05	4.0921
VCA0140	Q9KN26	NP_232540.1		Spindolin-related protein						3	3.80328	2.25955e-05	13.9605
VCA0141	Q9KN25	NP_232541.1		C4-dicarboxylate transport sensor protein, putative		CM - C4-dicarboxylate transport sensor protein, putative [Vibrio cholerae O1 biovar eltor str. N16961]				2	0.0143256	0.508789	1.00998
VCA0142	Q9KN24	NP_232542.1		C4-dicarboxylate transport transcriptional regulatory protein						7	-0.202747	0.296215	-1.15089
VCA0144	Q9KN22	NP_232544.1		Immunogenic protein				6.18		12	1.03363	6.27975e-06	2.04717
VCA0147	Q9KN19	NP_232547.1		Transcriptional regulator, putative					2.6	1	0.365706	0.0084174	1.28851
VCA0150	Q9KN16	NP_232550.1	def	Peptide deformylase 2					6.34	1	0.602868	0.133806	1.51873
VCA0154	Q9KN12	NP_232554.1		Uncharacterized protein		CM - hypothetical protein VCA0154 [Vibrio cholerae O1 biovar eltor str. N16961]		-2.26527	-2.62	1	2.16933	3.93259e-07	4.49814
VCA0155	Q9KN11	NP_232555.1		NADH dehydrogenase, putative		CM - NADH dehydrogenase, putative [Vibrio cholerae O1 biovar eltor str. N16961]		-3.48716		1	3.40984	0.000122575	10.6283
VCA0159	Q9KN07	NP_232559.1		Uncharacterized protein						10	2.99462	2.70547e-06	7.97024
VCA0160	Q9KN06	NP_232560.1		Tryptophan-specific transport protein		CM - tryptophan-specific transport protein [Vibrio cholerae O1 biovar eltor str. N16961]				2	-0.21557	0.41852	-1.16116
VCA0161	Q9KN05	NP_232561.1	tnaA	Tryptophanase						30	-2.26483	8.2837e-07	-4.80597	Tryptophan metabolism
VCA0165	Q9KN01	NP_232565.1		GGDEF family protein		CM - GGDEF family protein [Vibrio cholerae O1 biovar eltor str. N16961]			4.91	2	-1.96401	1.43546e-05	-3.90145
VCA0166	Q9KN00	NP_232566.1	cspA	Cold shock-like protein CspA				6.31	-3.35	3	-0.763826	9.44929e-06	-1.69799
VCA0167	Q9KMZ9	NA		Uncharacterized protein				-4.73983		6	0.164615	0.0062709	1.12087
VCA0168	Q9KMZ8	NA		Uncharacterized protein						2	-0.00463724	0.844304	-1.00322
VCA0169	Q9KMZ7	NA		Uncharacterized protein						2	0.315886	0.101591	1.24478
VCA0171	Q9KMZ5	NP_232571.1		Uncharacterized protein		CM - hypothetical protein VCA0171 [Vibrio cholerae O1 biovar eltor str. N16961]		-5.36822	11.45	3	0.920733	3.94833e-06	1.89308
VCA0173	Q9KMZ3	NP_232573.1		Uncharacterized protein					7.23	1	-0.200812	0.421925	-1.14935
VCA0175	Q9KMZ1	NP_232575.1		MoxR-related protein					4.51	7	-0.0968011	0.236287	-1.0694
VCA0176	Q9KMZ0	NP_232576.1		Methyl-accepting chemotaxis protein	40H			3.89		7	-0.181871	0.048369	-1.13435
VCA0177	Q9KMY9	NP_232577.1		Uncharacterized protein						2	3.08234	7.39559e-07	8.46987
VCA0178	Q9KMY8	NP_232578.1		FrnE protein				3.86		6	0.0721765	0.579706	1.0513
VCA0179	Q9KMY7	NP_232579.1		Nucleoside permease		CM - NupC family protein [Vibrio cholerae O1 biovar eltor str. N16961]			6.43	1	-0.141295	0.151827	-1.10289
VCA0180	Q9KMY6	NP_232580.1	pepT	Peptidase T				-2.25877	2.98	5	-4.96623	1.99344e-08	-31.2597	Zinc
VCA0182	Q9KMY4	NP_232582.1		Sigma-54 dependent transcriptional regulator						3	0.780221	0.00150022	1.71739
VCA0184	Q9KMY2	NP_232584.1		Cold shock DNA-binding domain protein					-4.17	4	3.74759	2.07769e-09	13.4319	Activator
VCA0189	Q9KMX7	NP_232589.1		Response regulator		CM - response regulator [Vibrio cholerae O1 biovar eltor str. N16961]			-2.28	9	0.296407	0.0106485	1.22808
VCA0190	Q9KMX6	NP_232590.1		Uncharacterized protein		CM - hypothetical protein VCA0190 [Vibrio cholerae O1 biovar eltor str. N16961]		3.24		2	0.366646	0.00323904	1.28935
VCA0191	Q9KMX5	NP_232591.1	nnr	Bifunctional NAD(P)H-hydrate repair enzyme Nnr						3	0.248515	0.0051707	1.18798	NAD
VCA0192	Q9KMX4	NP_232592.1		D-lactate dehydrogenase						13	0.885924	2.46607e-06	1.84795
VCA0194	Q9KMX2	NP_232594.1		Potassium channel protein, putative		CM - potassium channel protein, putative [Vibrio cholerae O1 biovar eltor str. N16961]		5.4		1	0.763685	9.36539e-06	1.69782	Ion transport
VCA0195	Q9KMX1	NP_232595.1		Uncharacterized protein		OM - hypothetical protein VCA0195 [Vibrio cholerae O1 biovar eltor str. N16961]			-2.98	1	0.978749	0.00195581	1.97076
VCA0197	Q9KMW9	NP_232597.1	guaC	GMP reductase				6.51	3.37	4	0.973201	9.17371e-07	1.96319
VCA0198	Q9KMW8	NP_232598.1		Site-specific DNA-methyltransferase, putative				2.09		5	0.950434	6.62014e-05	1.93245
VCA0199	Q9KMW7	NP_232599.1		Uncharacterized protein						15	0.0187295	0.945133	1.01307
VCA0200	Q9KMW6	NP_232600.1		Uncharacterized protein				-2.86084		7	-0.121287	0.0260491	-1.0877
VCA0201	Q9KMW5	NP_232601.1		Uncharacterized protein				2.18	2.14	1	-0.230631	0.0200567	-1.17335
VCA0204	Q9KMW4	NP_232603.1	rhlE	ATP-dependent RNA helicase RhlE					7.54	1	-0.621615	0.00064759	-1.5386	Ribosome biogenesis
VCA0205	Q9KMW3	NP_232604.1		Anaerobic C4-dicarboxylate transporter		CM - anaerobic C4-dicarboxylate transporter [Vibrio cholerae O1 biovar eltor str. N16961]		-3.27828		5	-1.5745	1.0779e-07	-2.97833
VCA0207	Q9KMW1	NP_232606.1	nadE	NH(3)-dependent NAD(+) synthetase					3.35	13	0.413527	0.00124509	1.33194	NAD
VCA0210	Q9KMV8	NP_232609.1		3'3'-cGAMP-specific phosphodiesterase 2					-2.79	6	0.0725693	0.785318	1.05159
VCA0211	Q9KMV7	NP_232610.1		Sensory box sensor histidine kinase		CM - sensory box sensor histidine kinase [Vibrio cholerae O1 biovar eltor str. N16961]		2.62		2	1.96922	0.000374887	3.91556
VCA0212	Q9KMV6	NP_232611.1		Uncharacterized protein						5	0.897018	0.000237342	1.86221
VCA0219	P09545	NP_232618.1	hlyA	Hemolysin						6	-1.26316	6.97611e-07	-2.40021
VCA0220	P15492	NP_232619.1	hlyB	Methyl-accepting chemotaxis protein HlyB	40H	OM - hemolysin secretion protein HylB [Vibrio cholerae O1 biovar eltor str. N16961]				13	-0.289673	0.00146472	-1.22236
VCA0225	Q9KMU4	NP_232624.1		Uncharacterized protein						3	-0.289992	0.000359669	-1.22263
VCA0227	Q9KMU2	NP_232626.1		Iron(III) ABC transporter, periplasmic iron-compound-binding protein		Peri - iron(III) ABC transporter, periplasmic iron-compound-binding protein [Vibrio cholerae O1 biovar eltor str. N16961]	Yes		10.08	10	2.57438	1.38964e-05	5.95614
VCA0235	Q9KMT5	NP_232633.1	ackA2	Acetate kinase 2						13	-1.72048	7.94904e-06	-3.29546	Propanoate metabolism
VCA0241	Q9KMS9	NP_232639.1		Hexulose-6-phosphate isomerase SgbU, putative					2.26	1	-4.54499	0.000105907	-23.3442	Isomerase
VCA0242	Q9KMS8	NP_232640.1	ulaD	Hexulose-6-phosphate synthase SgbH, putative					4.64	4	-5.06058	1.20165e-07	-33.3723
VCA0249	Q9KMS1	NP_232647.1		Cytochrome b561, putative		CM - cytochrome b561, putative [Vibrio cholerae O1 biovar eltor str. N16961]		2.97		3	-2.61158	1.27432e-08	-6.11174
VCA0256	Q9KMR4	NP_232654.1		Transcriptional regulator					2.51	1	-0.363683	0.044715	-1.28671
VCA0258	Q9KMR2	NP_232656.1		Uncharacterized protein					5.92	3	0.272792	0.00283973	1.20814
VCA0263	Q9KMQ7	NP_232661.1		Acetyltransferase, putative		CM - acetyltransferase, putative [Vibrio cholerae O1 biovar eltor str. N16961]			2.54	3	-0.659233	0.00479067	-1.57924
VCA0265	Q9KMQ5	NP_232663.1		Uncharacterized protein						3	0.34059	0.000451959	1.26627
VCA0268	Q9KMQ2	NP_232666.1		Methyl-accepting chemotaxis protein	40H	CM - methyl-accepting chemotaxis protein [Vibrio cholerae O1 biovar eltor str. N16961]		2.13	-2.36	13	1.78374	0.000180696	3.44318	Bacterial chemotaxis
VCA0270	Q9KMQ0	NP_232668.1		D-alanyl-D-alanine carboxypeptidase		CM - D-alanyl-D-alanine carboxypeptidase [Vibrio cholerae O1 biovar eltor str. N16961]		-2.64903		9	0.225398	0.0084323	1.1691	Protease
VCA0271	Q9KMP9	NP_232669.1		Uncharacterized protein						9	-1.52603	9.93262e-08	-2.87992
VCA0274	Q9KMP6	NP_232672.1		Carbonic anhydrase				-3.56721	4.25	5	-2.19962	7.96799e-08	-4.59357
VCA0277	Q9KMP5	NP_232674.1	gcvH	Glycine cleavage system H protein				5.89		6	-0.161716	0.533376	-1.11862
VCA0278	Q9KMP4	NP_232675.1	glyA2	Serine hydroxymethyltransferase 2					6.16	21	-0.844469	0.000817252	-1.7956	Glyoxylate and dicarboxylate metabolism
VCA0279	Q9KMP3	NP_232676.1		Transcriptional regulator, HTH_3 family				2.39	4.2	5	0.567864	0.000513439	1.48233
VCA0283	Q9KMP1	NP_232679.1		Uncharacterized protein						1	0.376449	0.0569451	1.29814
VCA0287	Q9KMN7	NP_232683.1	thrS	Threonine--tRNA ligase				-2.35527	-2.43	33	0.4416	8.02388e-05	1.35811
VCA0288	O68844	NA	infC	Translation initiation factor IF-3					-2.55	6	0.761295	8.87776e-05	1.69501
VCA0290	P0A479	NP_232686.1	rplT	50S ribosomal protein L20					-5.43	9	0.225475	0.0706779	1.16916
VCA0292	Q9K2P2	NP_232688.1		Uncharacterized protein						2	-3.2929	4.42699e-06	-9.80078
VCA0293	Q9KMN5	NP_232689.1		Uncharacterized protein		CM - hypothetical protein VCA0293 [Vibrio cholerae O1 biovar eltor str. N16961]		-2.35605		3	-0.340272	0.00377422	-1.26599
VCA0300	Q9KMN1	NP_232696.1		Chloramphenicol acetyltransferase						1	-0.966479	3.39651e-05	-1.95407
VCA0301	Q9KMN0	NP_232697.1		Oxidoreductase, short-chain dehydrogenase/reductase family						1	-0.0496767	0.469884	-1.03503
VCA0308	Q9KMM3	NP_232704.1		Deoxyguanosinetriphosphate triphosphohydrolase-like protein 2						6	0.145837	0.0249365	1.10637
VCA0309	Q9KMM2	NP_232705.1		Uncharacterized protein						4	-0.824244	0.00047639	-1.77061
VCA0317	Q08790	NP_232713.1	blc	Outer membrane lipoprotein Blc		OM - lipoprotein Blc [Vibrio cholerae O1 biovar eltor str. N16961]				1	-0.0275546	0.226489	-1.01928
VCA0318	Q9K2P7	NP_232714.1		Uncharacterized protein				-3.09822		2	0.542232	0.000629038	1.45622
VCA0319	Q9K2J6	NP_232715.1		Uncharacterized protein						3	1.39249	4.56478e-07	2.62531
VCA0322	Q9KML5	NP_232718.1		Uncharacterized protein						5	-0.053281	0.68828	-1.03762
VCA0323	Q9KML4	NP_232719.1		Uncharacterized protein						3	0.772731	2.74842e-06	1.7085
VCA0324	Q9KML3	NP_232720.1		DNA-damage-inducible protein J					-4.58	4	0.761516	3.31902e-06	1.69527
VCA0328	Q9K3D3	NP_232724.1		Biphenyl-2,3-diol 1,2-dioxygenase III-related protein				-3.01809		3	-0.143071	0.0246272	-1.10425
VCA0330	Q9KMK9	NP_232726.1		Uncharacterized protein				-3.93918		3	-0.554884	8.87274e-06	-1.46905
VCA0334	Q9KMK5	NP_232730.1		Uncharacterized protein		CM - hypothetical protein VCA0334 [Vibrio cholerae O1 biovar eltor str. N16961]			2.61	1	0.407747	0.00223164	1.32661
VCA0345	Q9KMJ8	NP_232741.1		Uncharacterized protein						6	0.168332	0.00510988	1.12376
VCA0346	Q9KMJ7	NP_232742.1		H-REV 107-related protein						1	0.326289	0.00142787	1.25378
VCA0348	Q9K2M8	NP_232744.1		Uncharacterized protein				2.03		1	0.753432	0.000150119	1.6858
VCA0349	Q9K3D4	NA		RelB protein				-2.31724		3	0.686479	3.90846e-06	1.60935
VCA0350	Q9KMJ6	NP_232746.1		Lipoprotein Blc		OM - lipoprotein Blc [Vibrio cholerae O1 biovar eltor str. N16961]				1	-0.479957	0.00355875	-1.3947
VCA0359	Q9KMJ0	NP_232754.1		Plasmid stabilization element ParE, putative						1	1.22369	1.85237e-06	2.33543
VCA0360	P58093	NA	parD	Antitoxin ParD				-4.18751		1	-0.175737	0.578713	-1.12954
VCA0367	Q9KMI3	NP_232762.1		Uncharacterized protein					2.98	10	-0.299097	0.012361	-1.23037
VCA0392	Q9KMG4	NP_232786.1	higA-1	Antitoxin HigA-1						1	2.81886	0.000111992	7.05607
VCA0395	Q9KMG3	NP_232789.1		Uncharacterized isomerase VC_A0395				-2.09871		2	0.53195	0.000199244	1.44588
VCA0401	Q9K391	NP_232795.1		Uncharacterized protein						2	-0.0254715	0.395152	-1.01781
VCA0405	Q9KMF5	NP_232799.1		Uncharacterized protein						8	-0.148386	0.4896	-1.10833
VCA0406	Q9KMF4	NP_232800.1		Lipoprotein Blc		OM - lipoprotein Blc [Vibrio cholerae O1 biovar eltor str. N16961]				3	-0.379026	0.000171956	-1.30046
VCA0415	Q9KME5	NP_232809.1		Uncharacterized protein						3	0.377803	0.00105722	1.29936
VCA0421	Q9KME0	NP_232815.1		Uncharacterized protein				-2.56289		4	0.357486	0.0588796	1.28119
VCA0425	Q9KMD6	NP_232819.1		Uncharacterized protein				-2.19506		2	-0.081105	0.0416113	-1.05783
VCA0428	Q9K2K9	NP_232822.1		Uncharacterized protein						2	-1.2448	0.0912779	-2.36986
VCA0432	Q9KMD0	NP_232826.1		Uncharacterized protein						2	1.20584	9.14233e-07	2.30672
VCA0439	Q9KMC5	NP_232833.1		Microcin immunity protein MccF					6.49	4	0.119542	0.0455857	1.08639
VCA0444	H9L4R3	NP_232838.1		RelE protein						1	1.5666	3.83545e-05	2.96206
VCA0446	H9L4P8	NP_232840.1		Haemagglutinin					-10.03	2	2.53483	2.15779e-06	5.79509
VCA0447	H9L4S1	NP_232841.1		Methyltransferase					2.88	1	-0.609517	0.00246243	-1.52575
VCA0455	Q9KMB8	NP_232847.1		Uncharacterized protein					-2.19	1	0.102782	0.697669	1.07384
VCA0469	Q9KMA5	NP_232861.1	higA-2	Antitoxin igA-2				4.84		2	2.44099	3.49632e-06	5.43013
VCA0475	Q9KMA2	NP_232867.1		Doc protein					-2.55	2	0.555971	0.000156437	1.47016
VCA0477	Q9KMA1	NP_232869.1		Antitoxin				-2.38477		1	0.9254	0.000607333	1.89921
VCA0481	Q9K2P7	NP_232714.1		Uncharacterized protein						2	0.542232	0.000629038	1.45622
VCA0482	Q9K2J6	NP_232715.1		Uncharacterized protein						3	1.39249	4.56478e-07	2.62531
VCA0486	Q9KM95	NA		Uncharacterized protein						2	1.09786	0.000699627	2.14037
VCA0487	Q9KM94	NP_232879.1		Uncharacterized protein				3.64		5	0.800725	0.000288001	1.74198
VCA0488	Q9KM93	NP_232880.1		Antitoxin				5.05		2	1.0565	4.47203e-05	2.07987
VCA0489	Q9KM92	NP_232881.1		Uncharacterized protein						1	0.889295	0.0799179	1.85227
VCA0490	Q9KM91	NA		Lipase, GDXG family				-2.04449	3.65	1	-0.0332033	0.350871	-1.02328
VCA0498	Q9KM84	NP_232889.1		Uncharacterized protein						5	1.25613	7.52077e-06	2.38854
VCA0510	Q9KM78	NP_232901.1		Uncharacterized protein					3.74	3	0.33451	0.000219023	1.26095
VCA0511	Q9KM77	NP_232902.1		Anaerobic ribonucleoside-triphosphate reductase					3.49	18	-4.52721	1.38667e-09	-23.0583	Purine metabolism
VCA0512	Q9KM76	NP_232903.1	nrdG	Anaerobic ribonucleoside-triphosphate reductase-activating protein				-2.46204		1	-3.59255	8.01234e-07	-12.0633	4Fe-4S
VCA0513	Q9KM75	NA		Amino acid biosynthesis aminotransferase				4.34	-2.18	21	0.0672603	0.269018	1.04773
VCA0514	Q9KM74	NP_232905.1		Uncharacterized protein				3.85		4	0.0922459	0.0782816	1.06603
VCA0516	Q9KM72	NP_232907.1		PTS system, fructose-specific IIBC component		CM - PTS system, fructose-specific IIBC component [Vibrio cholerae O1 biovar eltor str. N16961]				6	-1.41905	0.00165728	-2.67409	Fructose and mannose metabolism
VCA0518	Q9KM70	NP_232909.1		PTS system, fructose-specific IIA/FPR component					6.29	7	-1.36027	1.04488e-05	-2.56733	Fructose and mannose metabolism
VCA0520	Q9KM68	NP_232911.1	sbcD	Exonuclease SbcD, putative					3.03	3	-0.300371	0.0277821	-1.23146
VCA0521	Q9KM67	NP_232912.1	sbcC	Nuclease SbcCD subunit C				-2.32013		10	-0.478431	0.000180882	-1.39323
VCA0522	Q9KM66	NP_232913.1	cqsS	CAI-1 autoinducer sensor kinase/phosphatase CqsS		CM - sensor histidine kinase/response regulator LuxN [Vibrio cholerae O1 biovar eltor str. N16961]				10	-0.0567275	0.239511	-1.0401
VCA0523	Q9KM65	NP_232914.1	cqsA	CAI-1 autoinducer synthase						4	-0.473967	3.16364e-05	-1.38892	Pyridoxal phosphate
VCA0527	Q9KM61	NP_232918.1		Uncharacterized protein						6	0.617601	0.000160798	1.53432
VCA0528	Q9KM60	NP_232919.1	rbgA	Ribosome biogenesis GTPase A						10	0.0137938	0.355525	1.00961
VCA0537	Q9KM52	NA		Uncharacterized protein						1	0.506607	0.00339295	1.4207
VCA0538	Q9KM51	NP_232928.1		Cytochrome b561, putative		CM - cytochrome b561, putative [Vibrio cholerae O1 biovar eltor str. N16961]				1	-0.0492767	0.250988	-1.03475
VCA0539	Q9KM50	NP_232929.1		UPF0312 protein VC_A0539						11	1.33962	5.39286e-07	2.53085
VCA0542	Q9KM47	NP_232932.1		Transcriptional regulator, LysR family						2	-0.363615	0.0059949	-1.28665
VCA0544	Q9KM45	NP_232934.1		Uncharacterized protein				2.23		4	-0.184059	0.0159665	-1.13608
VCA0545	Q9KM44	NP_232935.1		5`-nucleotidase, putative						2	2.43786	2.32535e-06	5.41837
VCA0547	Q9KM42	NP_232937.1		Uncharacterized protein						1	-2.39635	0.0227115	-5.26468
VCA0549	Q9KM40	NP_232939.1		PhnA protein						6	-0.0236805	0.945228	-1.01655
VCA0550	Q9KM39	NP_232940.1		Uncharacterized protein		CM - hypothetical protein VCA0550 [Vibrio cholerae O1 biovar eltor str. N16961]				1	1.02399	0.000252936	2.03354
VCA0551	Q9KM38	NP_232941.1		Uncharacterized protein					-5.38	2	5.02598	5.03946e-07	32.5814
VCA0552	Q9KM37	NP_232942.1		Fatty acid cis/trans isomerase				-2.31568		1	0.71898	0.000272039	1.64602
VCA0557	Q9KM32	NP_232947.1		GGDEF family protein		CM - GGDEF family protein [Vibrio cholerae O1 biovar eltor str. N16961]				7	0.592997	0.00314367	1.50838
VCA0558	Q9KM31	NP_232948.1		Gamma-glutamyltranspeptidase, putative		Peri - gamma-glutamyltranspeptidase, putative [Vibrio cholerae O1 biovar eltor str. N16961]		-2.52533		8	0.509534	0.135447	1.42359
VCA0561	Q9KM28	NP_232951.1		Uncharacterized protein						3	0.509691	0.00331692	1.42375
VCA0562	Q9KM27	NP_232952.1		Uncharacterized protein					2.67	3	2.35317	0.000621335	5.10944
VCA0563	Q9KM26	NP_232953.1	pntA	NAD(P) transhydrogenase subunit alpha		CM - NAD(P) transhydrogenase subunit alpha [Vibrio cholerae O1 biovar eltor str. N16961]		-2.84071		25	-0.0027812	0.7949	-1.00193
VCA0564	Q9KM25	NP_232954.1	pntB	NAD(P) transhydrogenase subunit beta		CM - pyridine nucleotide transhydrogenase [Vibrio cholerae O1 biovar eltor str. N16961]		-2.52849		7	0.110737	0.018521	1.07978	NAD
VCA0565	Q9KM24	NP_232955.1		Sensor histidine kinase						6	0.620778	0.000180606	1.5377
VCA0566	Q9KM23	NP_232956.1		Transcriptional regulator						10	1.29387	0.00184265	2.45186	Two-component regulatory system
VCA0567	Q9KM22	NP_232957.1		Uncharacterized protein					2.86	3	0.0670569	0.281702	1.04758
VCA0568	Q9KM21	NP_232958.1		Uncharacterized protein		OM - hypothetical protein VCA0568 [Vibrio cholerae O1 biovar eltor str. N16961]		-3.64252	-2.54	9	0.604884	2.13873e-05	1.52086
VCA0570	Q9KM19	NP_232960.1		Sui1 family protein						1	-0.642869	0.000101812	-1.56143
VCA0571	Q9KM18	NP_232961.1		Uncharacterized protein					-5.75	6	0.999078	0.00122488	1.99872
VCA0572	Q9KM17	NP_232962.1	ddl	D-alanine--D-alanine ligase				2.06		7	0.213181	0.00892434	1.15924
VCA0573	Q9KM16	NP_232963.1		DamX-related protein		Peri - DamX-related protein [Vibrio cholerae O1 biovar eltor str. N16961]				10	0.578304	3.43484e-05	1.49309
VCA0574	Q9KM15	NP_232964.1		Uncharacterized protein						20	-0.0493668	0.357018	-1.03481
VCA0575	Q9KM14	NP_232965.1		Transcriptional regulator, LysR family			Yes			8	0.533162	1.19199e-05	1.4471
VCA0576	Q9KM13	NP_232966.1		Heme transport protein HutA		OM - heme transport protein HutA [Vibrio cholerae O1 biovar eltor str. N16961]	Yes		35.57	38	3.60092	0.000235983	12.1335	TonB box
VCA0578	Q9KM11	NP_232968.1		Uncharacterized protein						2	1.174	1.75474e-06	2.25637
VCA0579	Q9KM10	NP_232969.1		Uncharacterized protein					3.82	2	0.658059	0.000154725	1.57796
VCA0580	Q9KM09	NA		Putative esterase VC_A0580						3	0.0365284	0.581583	1.02564
VCA0581	Q9KM08	NP_232971.1		Uncharacterized protein				3.3		5	0.605723	0.00129387	1.52174	Protease
VCA0582	Q9KM07	NP_232972.1		Uncharacterized protein				-2.14814	4.42	1	-0.352347	0.0254514	-1.27664
VCA0584	Q9KM05	NP_232974.1		Glutathione S-transferase, putative						4	-0.267065	0.0250087	-1.20336
VCA0585	Q9KM04	NP_232975.1		Glutathione S-transferase, putative						4	0.327102	0.000734315	1.25449
VCA0588	Q9KM01	NP_232978.1		Peptide ABC transporter, ATP-binding protein, putative		CM - peptide ABC transporter, ATP-binding protein, putative [Vibrio cholerae O1 biovar eltor str. N16961]				5	0.681734	2.5601e-05	1.60407
VCA0589	Q9KM00	NP_232979.1		Peptide ABC transporter, permease protein, putative		CM - peptide ABC transporter, permease protein, putative [Vibrio cholerae O1 biovar eltor str. N16961]				2	1.10783	0.00227548	2.15521
VCA0590	Q9KLZ9	NP_232980.1		Peptide ABC transporter, permease protein, putative		CM - peptide ABC transporter, permease protein, putative [Vibrio cholerae O1 biovar eltor str. N16961]				1	0.413811	0.00596007	1.3322
VCA0591	Q9KLZ8	NP_232981.1		Peptide ABC transporter, periplasmic peptide-binding protein, putative		Peri - peptide ABC transporter, periplasmic peptide-binding protein, putative [Vibrio cholerae O1 biovar eltor str. N16961]		-2.30543		21	0.775698	1.19403e-06	1.71202
VCA0592	Q9KLZ7	NP_232982.1		MutT/nudix family protein				-3.88888		6	-1.20316	3.25433e-07	-2.30244
VCA0593	Q9KLZ6	NP_232983.1		Uncharacterized protein					-2.26	12	1.27459	0.000588565	2.41929
VCA0594	B1B1N2	NP_232984.1		Hemolysin					-2.28	4	0.649685	8.59447e-05	1.56883
VCA0600	Q9KLZ1	NP_232989.1		Repressor protein PhnR, putative					2.44	1	-0.0516263	0.653329	-1.03643
VCA0607	Q9KLY4	NP_232996.1		Regulator of nucleoside diphosphate kinase					3.69	6	0.830043	3.27498e-06	1.77774
VCA0608	Q9KLY3	NP_232997.1		Uncharacterized protein				2.18	2.24	1	-0.136139	0.255156	-1.09896
VCA0610	Q9KLY1	NP_232999.1		Sigma cross-reacting protein 27A						7	-0.607569	0.000301452	-1.52369
VCA0614	Q9KLX7	NP_233003.2	fhs	Formate--tetrahydrofolate ligase					5.91	5	-3.86716	3.57782e-07	-14.5926	Ligase
VCA0616	Q9KLX5	NP_233005.1	folE	GTP cyclohydrolase 1				4.89	8.15	5	0.217892	0.0254482	1.16303
VCA0617	Q9KLX4	NA		Molybdopterin biosynthesis MoeA protein						2	-0.433475	0.000946316	-1.35048
VCA0618	Q9KLX3	NP_233007.1		Molybdopterin biosynthesis MoeB protein						2	-0.155058	0.0980937	-1.11347
VCA0619	Q9KLX2	NP_233008.1		Uncharacterized protein				-2.20775	3.1	2	-0.591149	0.00029369	-1.50645
VCA0620	Q9KLX1	NP_233009.1		Thiosulfate sulfurtransferase SseA, putative						6	-0.179773	0.0060256	-1.13271	Sulfur relay system
VCA0621	Q9KLX0	NP_233010.1		Transcriptional regulator, SorC family					2.4	1	-1.09096	1.82874e-05	-2.13015
VCA0623	Q9KLW8	NP_233012.1	tal	Transaldolase				2.73		25	-0.208932	0.00250003	-1.15583	Pentose phosphate pathway
VCA0624	Q9KLW7	NP_233013.1	tkt2	Transketolase 2					10.44	1	-0.546187	0.00136081	-1.46022	Pentose phosphate pathway
VCA0627	Q9KLW4	NP_233016.1		rRNA methylase, putative					7.23	2	0.338313	0.394611	1.26428
VCA0628	Q9KLW3	NP_233017.1		SecA-related protein						24	-0.603125	5.90857e-06	-1.519
VCA0630	Q9KLW1	NP_233019.1		D-3-phosphoglycerate dehydrogenase-related protein						5	-0.161526	0.00880613	-1.11847	Glycine, serine and threonine metabolism
VCA0631	Q9KLW0	NP_233020.1		Uncharacterized protein					2.38	3	0.0649128	0.485205	1.04602
VCA0632	Q9KLV9	NP_233021.1		MutT/nudix family protein					6.64	4	-0.141042	0.0992604	-1.1027
VCA0637	Q9KLV4	NP_233026.1		Oxygen-insensitive NAD(P)H nitroreductase						8	-2.34187	4.94522e-07	-5.0696
VCA0638	Q9KLV3	NP_233027.1		Transporter, AcrB/D/F family		CM - AcrB/AcrD/AcrF family transporter [Vibrio cholerae O1 biovar eltor str. N16961]		5.18		4	-0.784311	4.92175e-06	-1.72227
VCA0639	Q9KLV2	NP_233028.1		AcrA/AcrE family protein				2.68		9	0.0219359	0.739587	1.01532
VCA0644	Q9KLU7	NP_233033.1		NADH oxidase, putative				3.15	2.4	6	-0.0193052	0.442509	-1.01347
VCA0645	Q9KLU6	NP_233034.1		Uncharacterized protein						5	0.496279	0.00173708	1.41057
VCA0652	Q9KLT9	NP_233041.1		Uncharacterized protein				-2.55632	3.14	4	0.0755431	0.0534312	1.05376
VCA0653	Q9KLT8	NP_233042.1		PTS system, sucrose-specific IIBC component		CM - PTS system, sucrose-specific IIBC component [Vibrio cholerae O1 biovar eltor str. N16961]			3.55	3	-0.999214	0.00203672	-1.99891	Starch and sucrose metabolism
VCA0654	Q9KLT7	NP_233043.1		Sucrose operon repressor ScrR, putative						4	-1.16174	0.000213766	-2.23727
[truncated: 1,292 more rows]
