# Supplementary material for: Structural and Proteomic Changes in Viable but Non-culturable Vibrio cholerae
Source: Front Microbiol. 2019 Apr 17;10:793. doi: 10.3389/fmicb.2019.00793 (PMC6479200; doi:10.3389/fmicb.2019.00793)
Supplement: Supplementary file 9 [file Table_5.XLSX]

## Sheet: Sheet1
Locus tag	EC #	Pathway	Kegg Note	Log2 ration VBNC / LB ON	n peptides	q-value
VC1819	EC1.2.1.-	00010 Glycolysis / Gluconeogenesis [PATH:vch00010]	K00138 aldB; aldehyde dehydrogenase	4.69826	26	3.12122e-10
VC2033	EC1.2.1.10	00010 Glycolysis / Gluconeogenesis [PATH:vch00010]	K04072 adhE; acetaldehyde dehydrogenase / alcohol dehydrogenase	0.305583	47	0.000277548
VC1069	EC1.2.1.12	00010 Glycolysis / Gluconeogenesis [PATH:vch00010]	K00134 GAPDH; glyceraldehyde 3-phosphate dehydrogenase	-0.339485	9	0.0270508
VC2000	EC1.2.1.12	00010 Glycolysis / Gluconeogenesis [PATH:vch00010]	K00134 GAPDH; glyceraldehyde 3-phosphate dehydrogenase	-0.508803	22	0.000146233
VCA0843	EC1.2.1.12	00010 Glycolysis / Gluconeogenesis [PATH:vch00010]	K00134 GAPDH; glyceraldehyde 3-phosphate dehydrogenase	-3.99644	16	1.31244e-06
VC2414	EC1.2.4.1	00010 Glycolysis / Gluconeogenesis [PATH:vch00010]	K00163 aceE; pyruvate dehydrogenase E1 component	-0.374206	51	9.9018e-05
VC2412	EC1.8.1.4	00010 Glycolysis / Gluconeogenesis [PATH:vch00010]	K00382 DLD; dihydrolipoamide dehydrogenase	-0.196812	32	0.00183567
VC2413	EC2.3.1.12	00010 Glycolysis / Gluconeogenesis [PATH:vch00010]	K00627 DLAT; pyruvate dehydrogenase E2 component (dihydrolipoamide acetyltransferase)	-0.334415	25	0.000538633
VC0964	EC2.7.1.-	00010 Glycolysis / Gluconeogenesis [PATH:vch00010]	K02777 PTS-Glc-EIIA; PTS system, sugar-specific IIA component	0.263728	10	0.00137436
VC2689	EC2.7.1.11	00010 Glycolysis / Gluconeogenesis [PATH:vch00010]	K00850 pfkA; 6-phosphofructokinase 1	-0.190256	12	0.00277744
VC2013	EC2.7.1.199	00010 Glycolysis / Gluconeogenesis [PATH:vch00010]	K02778 PTS-Glc-EIIB; PTS system, glucose-specific IIB component	-0.121367	13	0.0205222
VC0485	EC2.7.1.40	00010 Glycolysis / Gluconeogenesis [PATH:vch00010]	K00873 PK; pyruvate kinase	-0.803263	32	5.19306e-06
VC2008	EC2.7.1.40	00010 Glycolysis / Gluconeogenesis [PATH:vch00010]	K00873 PK; pyruvate kinase	0.0664397	23	0.233972
VC0477	EC2.7.2.3	00010 Glycolysis / Gluconeogenesis [PATH:vch00010]	K00927 PGK; phosphoglycerate kinase	-0.471126	27	8.54412e-05
VC2544	EC3.1.3.11	00010 Glycolysis / Gluconeogenesis [PATH:vch00010]	K03841 FBP; fructose-1,6-bisphosphatase I	-0.171209	17	0.00780694
VC2688	EC3.1.3.11	00010 Glycolysis / Gluconeogenesis [PATH:vch00010]	K02446 glpX; fructose-1,6-bisphosphatase II	-0.601976	8	9.30336e-05
VC1558	EC3.2.1.86	00010 Glycolysis / Gluconeogenesis [PATH:vch00010]	K01223 E3.2.1.86B; 6-phospho-beta-glucosidase	-0.776587	17	5.04174e-06
VC2738	EC4.1.1.49	00010 Glycolysis / Gluconeogenesis [PATH:vch00010]	K01610 E4.1.1.49; phosphoenolpyruvate carboxykinase (ATP)	-1.57528	39	3.46215e-05
VC0478	EC4.1.2.13	00010 Glycolysis / Gluconeogenesis [PATH:vch00010]	K01624 FBA; fructose-bisphosphate aldolase, class II	-0.410841	19	6.48108e-05
VC2447	EC4.2.1.11	00010 Glycolysis / Gluconeogenesis [PATH:vch00010]	K01689 ENO; enolase	-0.12599	21	0.0690574
VC2001	EC5.1.3.15	00010 Glycolysis / Gluconeogenesis [PATH:vch00010]	K01792 E5.1.3.15; glucose-6-phosphate 1-epimerase	-0.83597	6	2.86951e-05
VC2670	EC5.3.1.1	00010 Glycolysis / Gluconeogenesis [PATH:vch00010]	K01803 TPI; triosephosphate isomerase (TIM)	-0.54467	6	0.000410168
VC0374	EC5.3.1.9	00010 Glycolysis / Gluconeogenesis [PATH:vch00010]	K01810 GPI; glucose-6-phosphate isomerase	-0.785543	22	2.21623e-06
VC0336	EC5.4.2.12	00010 Glycolysis / Gluconeogenesis [PATH:vch00010]	K15633 gpmI; 2,3-bisphosphoglycerate-independent phosphoglycerate mutase	-0.0875862	21	0.0620782
VC2095	EC5.4.2.2	00010 Glycolysis / Gluconeogenesis [PATH:vch00010]	K01835 pgm; phosphoglucomutase	0.0829157	27	0.192729
VC0298	EC6.2.1.1	00010 Glycolysis / Gluconeogenesis [PATH:vch00010]	K01895 ACSS; acetyl-CoA synthetase	0.266004	36	0.767537
VC0432	EC1.1.1.37	00020 Citrate cycle (TCA cycle) [PATH:vch00020]	K00024 mdh; malate dehydrogenase	-0.730682	24	9.09733e-06
VC1141	EC1.1.1.42	00020 Citrate cycle (TCA cycle) [PATH:vch00020]	K00031 IDH1; isocitrate dehydrogenase	-0.427315	42	6.00727e-05
VC2414	EC1.2.4.1	00020 Citrate cycle (TCA cycle) [PATH:vch00020]	K00163 aceE; pyruvate dehydrogenase E1 component	-0.374206	51	9.9018e-05
VC2087	EC1.2.4.2	00020 Citrate cycle (TCA cycle) [PATH:vch00020]	K00164 OGDH; 2-oxoglutarate dehydrogenase E1 component	-0.168867	40	0.00547876
VC2088	EC1.3.5.1	00020 Citrate cycle (TCA cycle) [PATH:vch00020]	K00240 sdhB; succinate dehydrogenase / fumarate reductase, iron-sulfur subunit	-0.991585	15	1.87061e-07
VC2089	EC1.3.5.1	00020 Citrate cycle (TCA cycle) [PATH:vch00020]	K00239 sdhA; succinate dehydrogenase / fumarate reductase, flavoprotein subunit	-0.908012	35	3.84271e-07
VC2656	EC1.3.5.4	00020 Citrate cycle (TCA cycle) [PATH:vch00020]	K00244 frdA; fumarate reductase flavoprotein subunit	-2.03386	27	8.14833e-09
VC2657	EC1.3.5.4	00020 Citrate cycle (TCA cycle) [PATH:vch00020]	K00245 frdB; fumarate reductase iron-sulfur subunit	-2.48448	11	2.39635e-09
VC2412	EC1.8.1.4	00020 Citrate cycle (TCA cycle) [PATH:vch00020]	K00382 DLD; dihydrolipoamide dehydrogenase	-0.196812	32	0.00183567
VC2413	EC2.3.1.12	00020 Citrate cycle (TCA cycle) [PATH:vch00020]	K00627 DLAT; pyruvate dehydrogenase E2 component (dihydrolipoamide acetyltransferase)	-0.334415	25	0.000538633
VC2086	EC2.3.1.61	00020 Citrate cycle (TCA cycle) [PATH:vch00020]	K00658 DLST; 2-oxoglutarate dehydrogenase E2 component (dihydrolipoamide succinyltransferase)	-0.285883	26	0.00458918
VC2092	EC2.3.3.1	00020 Citrate cycle (TCA cycle) [PATH:vch00020]	K01647 CS; citrate synthase	0.365338	28	8.90374e-05
VC2738	EC4.1.1.49	00020 Citrate cycle (TCA cycle) [PATH:vch00020]	K01610 E4.1.1.49; phosphoenolpyruvate carboxykinase (ATP)	-1.57528	39	3.46215e-05
VC1304	EC4.2.1.2	00020 Citrate cycle (TCA cycle) [PATH:vch00020]	K01676 E4.2.1.2A; fumarate hydratase, class I	-2.67733	26	1.32051e-08
VC1573	EC4.2.1.2	00020 Citrate cycle (TCA cycle) [PATH:vch00020]	K01679 E4.2.1.2B; fumarate hydratase, class II	4.16162	17	1.74341e-05
VC0604	EC4.2.1.3	00020 Citrate cycle (TCA cycle) [PATH:vch00020]	K01682 acnB; aconitate hydratase 2 / 2-methylisocitrate dehydratase	-0.987598	62	4.4103e-07
VC2084	EC6.2.1.5	00020 Citrate cycle (TCA cycle) [PATH:vch00020]	K01902 sucD; succinyl-CoA synthetase alpha subunit	-0.140745	14	0.00851306
VC2085	EC6.2.1.5	00020 Citrate cycle (TCA cycle) [PATH:vch00020]	K01903 sucC; succinyl-CoA synthetase beta subunit	-0.30081	19	0.000834882
VCA0898	EC1.1.1.44	00030 Pentose phosphate pathway [PATH:vch00030]	K00033 PGD; 6-phosphogluconate dehydrogenase	0.182293	23	0.00568932
VCA0896	EC1.1.1.49	00030 Pentose phosphate pathway [PATH:vch00030]	K00036 G6PD; glucose-6-phosphate 1-dehydrogenase	-0.150713	13	0.0986831
VC0473	EC2.2.1.1	00030 Pentose phosphate pathway [PATH:vch00030]	K00615 E2.2.1.1; transketolase	-0.395322	34	6.34069e-05
VCA0623	EC2.2.1.2	00030 Pentose phosphate pathway [PATH:vch00030]	K00616 E2.2.1.2; transaldolase	-0.208932	25	0.00250003
VC2689	EC2.7.1.11	00030 Pentose phosphate pathway [PATH:vch00030]	K00850 pfkA; 6-phosphofructokinase 1	-0.190256	12	0.00277744
VC2183	EC2.7.6.1	00030 Pentose phosphate pathway [PATH:vch00030]	K00948 PRPS; ribose-phosphate pyrophosphokinase	-0.339093	18	0.000233882
VCA0897	EC3.1.1.31	00030 Pentose phosphate pathway [PATH:vch00030]	K01057 PGLS; 6-phosphogluconolactonase	0.935621	9	0.000559932
VC2544	EC3.1.3.11	00030 Pentose phosphate pathway [PATH:vch00030]	K03841 FBP; fructose-1,6-bisphosphatase I	-0.171209	17	0.00780694
VC2688	EC3.1.3.11	00030 Pentose phosphate pathway [PATH:vch00030]	K02446 glpX; fructose-1,6-bisphosphatase II	-0.601976	8	9.30336e-05
VC0478	EC4.1.2.13	00030 Pentose phosphate pathway [PATH:vch00030]	K01624 FBA; fructose-bisphosphate aldolase, class II	-0.410841	19	6.48108e-05
VC0285	EC4.1.2.14	00030 Pentose phosphate pathway [PATH:vch00030]	K01625 eda; 2-dehydro-3-deoxyphosphogluconate aldolase / (4S)-4-hydroxy-2-oxoglutarate aldolase	0.50353	5	3.46275e-05
VC2350	EC4.1.2.4	00030 Pentose phosphate pathway [PATH:vch00030]	K01619 deoC; deoxyribose-phosphate aldolase	-0.367546	14	0.00538342
VC2625	EC5.1.3.1	00030 Pentose phosphate pathway [PATH:vch00030]	K01783 rpe; ribulose-phosphate 3-epimerase	-0.217437	4	0.0113892
VC2480	EC5.3.1.6	00030 Pentose phosphate pathway [PATH:vch00030]	K01807 rpiA; ribose 5-phosphate isomerase A	0.102802	9	0.0378022
VC0374	EC5.3.1.9	00030 Pentose phosphate pathway [PATH:vch00030]	K01810 GPI; glucose-6-phosphate isomerase	-0.785543	22	2.21623e-06
VC2095	EC5.4.2.2	00030 Pentose phosphate pathway [PATH:vch00030]	K01835 pgm; phosphoglucomutase	0.0829157	27	0.192729
VC2348	EC5.4.2.7	00030 Pentose phosphate pathway [PATH:vch00030]	K01839 deoB; phosphopentomutase	-3.4227	12	4.33901e-07
VC0395	EC2.7.7.9	00040 Pentose and glucuronate interconversions [PATH:vch00040]	K00963 UGP2; UTP--glucose-1-phosphate uridylyltransferase	-0.04911	15	0.956805
VCA0242	EC4.1.1.85	00040 Pentose and glucuronate interconversions [PATH:vch00040]	K03078 ulaD; 3-dehydro-L-gulonate-6-phosphate decarboxylase	-5.06058	4	1.20165e-07
VC2625	EC5.1.3.1	00040 Pentose and glucuronate interconversions [PATH:vch00040]	K01783 rpe; ribulose-phosphate 3-epimerase	-0.217437	4	0.0113892
VC2689	EC2.7.1.11	00051 Fructose and mannose metabolism [PATH:vch00051]	K00850 pfkA; 6-phosphofructokinase 1	-0.190256	12	0.00277744
VC1823	EC2.7.1.202	00051 Fructose and mannose metabolism [PATH:vch00051]	K02769 PTS-Fru-EIIB; PTS system, fructose-specific IIB component	-0.203676	5	0.0129044
VC1826	EC2.7.1.202	00051 Fructose and mannose metabolism [PATH:vch00051]	K02768 PTS-Fru-EIIA; PTS system, fructose-specific IIA component	-1.21329	9	0.0027446
VCA0516	EC2.7.1.202	00051 Fructose and mannose metabolism [PATH:vch00051]	K02769 PTS-Fru-EIIB; PTS system, fructose-specific IIB component	-1.41905	6	0.00165728
VCA0518	EC2.7.1.202	00051 Fructose and mannose metabolism [PATH:vch00051]	K02768 PTS-Fru-EIIA; PTS system, fructose-specific IIA component	-1.36027	7	1.04488e-05
VCA0656	EC2.7.1.4	00051 Fructose and mannose metabolism [PATH:vch00051]	K00847 E2.7.1.4; fructokinase	-0.627059	4	0.000477983
VC2544	EC3.1.3.11	00051 Fructose and mannose metabolism [PATH:vch00051]	K03841 FBP; fructose-1,6-bisphosphatase I	-0.171209	17	0.00780694
VC2688	EC3.1.3.11	00051 Fructose and mannose metabolism [PATH:vch00051]	K02446 glpX; fructose-1,6-bisphosphatase II	-0.601976	8	9.30336e-05
VC0478	EC4.1.2.13	00051 Fructose and mannose metabolism [PATH:vch00051]	K01624 FBA; fructose-bisphosphate aldolase, class II	-0.410841	19	6.48108e-05
VC0243	EC4.2.1.47	00051 Fructose and mannose metabolism [PATH:vch00051]	K01711 gmd; GDPmannose 4,6-dehydratase	-0.177005	27	0.0464914
VC2670	EC5.3.1.1	00051 Fructose and mannose metabolism [PATH:vch00051]	K01803 TPI; triosephosphate isomerase (TIM)	-0.54467	6	0.000410168
VC0269	EC5.3.1.8	00051 Fructose and mannose metabolism [PATH:vch00051]	K01809 manA; mannose-6-phosphate isomerase	-0.154362	13	0.023829
VC0242	EC5.4.2.8	00051 Fructose and mannose metabolism [PATH:vch00051]	K01840 manB; phosphomannomutase	-0.530654	17	0.000214221
VCA1041	EC5.4.2.8	00051 Fructose and mannose metabolism [PATH:vch00051]	K01840 manB; phosphomannomutase	2.13167	28	9.25884e-05
VC2689	EC2.7.1.11	00052 Galactose metabolism [PATH:vch00052]	K00850 pfkA; 6-phosphofructokinase 1	-0.190256	12	0.00277744
VC1595	EC2.7.1.6	00052 Galactose metabolism [PATH:vch00052]	K00849 galK; galactokinase	-0.851458	9	1.21517e-05
VC0395	EC2.7.7.9	00052 Galactose metabolism [PATH:vch00052]	K00963 UGP2; UTP--glucose-1-phosphate uridylyltransferase	-0.04911	15	0.956805
VCA0655	EC3.2.1.26	00052 Galactose metabolism [PATH:vch00052]	K01193 INV; beta-fructofuranosidase	-0.80823	5	0.000105237
VCA0774	EC5.1.3.2	00052 Galactose metabolism [PATH:vch00052]	K01784 galE; UDP-glucose 4-epimerase	-0.237066	19	0.000974677
VC2095	EC5.4.2.2	00052 Galactose metabolism [PATH:vch00052]	K01835 pgm; phosphoglucomutase	0.0829157	27	0.192729
VCA0242	EC4.1.1.85	00053 Ascorbate and aldarate metabolism [PATH:vch00053]	K03078 ulaD; 3-dehydro-L-gulonate-6-phosphate decarboxylase	-5.06058	4	1.20165e-07
VC2021	EC1.1.1.100	00061 Fatty acid biosynthesis [PATH:vch00061]	K00059 fabG; 3-oxoacyl-[acyl-carrier protein] reductase	0.129107	10	0.0204451
VCA0784	EC1.3.1.9	00061 Fatty acid biosynthesis [PATH:vch00061]	K00209 fabV; enoyl-[acyl-carrier protein] reductase / trans-2-enoyl-CoA reductase (NAD+)	-2.80314	9	2.31942e-08
VC2019	EC2.3.1.179	00061 Fatty acid biosynthesis [PATH:vch00061]	K09458 fabF; 3-oxoacyl-[acyl-carrier-protein] synthase II	-0.115704	13	0.26901
VC2023	EC2.3.1.180	00061 Fatty acid biosynthesis [PATH:vch00061]	K00648 fabH; 3-oxoacyl-[acyl-carrier-protein] synthase III	-0.194939	7	0.0255699
VCA0751	EC2.3.1.180	00061 Fatty acid biosynthesis [PATH:vch00061]	K00648 fabH; 3-oxoacyl-[acyl-carrier-protein] synthase III	-0.928815	12	9.83601e-07
VC2022	EC2.3.1.39	00061 Fatty acid biosynthesis [PATH:vch00061]	K00645 fabD; [acyl-carrier-protein] S-malonyltransferase	0.147357	10	0.130805
VC1483	EC4.2.1.59	00061 Fatty acid biosynthesis [PATH:vch00061]	K01716 fabA; 3-hydroxyacyl-[acyl-carrier protein] dehydratase / trans-2-decenoyl-[acyl-carrier protein] isomerase	-0.630696	7	0.000476711
VC1985	EC6.2.1.3	00061 Fatty acid biosynthesis [PATH:vch00061]	K01897 ACSL; long-chain acyl-CoA synthetase	0.243312	28	0.00163859
VC2484	EC6.2.1.3	00061 Fatty acid biosynthesis [PATH:vch00061]	K01897 ACSL; long-chain acyl-CoA synthetase	-2.93749	4	0.00054133
VC1000	EC6.4.1.2	00061 Fatty acid biosynthesis [PATH:vch00061]	K01963 accD; acetyl-CoA carboxylase carboxyl transferase subunit beta	0.0532134	15	0.129275
VC2244	EC6.4.1.2	00061 Fatty acid biosynthesis [PATH:vch00061]	K01962 accA; acetyl-CoA carboxylase carboxyl transferase subunit alpha	-0.163987	16	0.0466501
VC0295	EC6.4.1.2	00061 Fatty acid biosynthesis [PATH:vch00061]	K01961 accC; acetyl-CoA carboxylase, biotin carboxylase subunit	0.0084622	23	0.614659
VC1047	EC1.1.1.35	00071 Fatty acid degradation [PATH:vch00071]	K01782 fadJ; 3-hydroxyacyl-CoA dehydrogenase / enoyl-CoA hydratase / 3-hydroxybutyryl-CoA epimerase	0.63035	30	1.08969e-05
VC2758	EC1.1.1.35	00071 Fatty acid degradation [PATH:vch00071]	K01825 fadB; 3-hydroxyacyl-CoA dehydrogenase / enoyl-CoA hydratase / 3-hydroxybutyryl-CoA epimerase / enoyl-CoA isomerase	-0.106283	33	0.0341622
VC2033	EC1.2.1.10	00071 Fatty acid degradation [PATH:vch00071]	K04072 adhE; acetaldehyde dehydrogenase / alcohol dehydrogenase	0.305583	47	0.000277548
VC2231	EC1.3.99.-	00071 Fatty acid degradation [PATH:vch00071]	K06445 fadE; acyl-CoA dehydrogenase	0.663061	20	5.78028e-05
VC1046	EC2.3.1.16	00071 Fatty acid degradation [PATH:vch00071]	K00632 fadI; acetyl-CoA acyltransferase	1.23589	21	2.29993e-07
VC2759	EC2.3.1.16	00071 Fatty acid degradation [PATH:vch00071]	K00632 fadA; acetyl-CoA acyltransferase	-0.0716613	14	0.112226
VC1985	EC6.2.1.3	00071 Fatty acid degradation [PATH:vch00071]	K01897 ACSL; long-chain acyl-CoA synthetase	0.243312	28	0.00163859
VC2484	EC6.2.1.3	00071 Fatty acid degradation [PATH:vch00071]	K01897 ACSL; long-chain acyl-CoA synthetase	-2.93749	4	0.00054133
VCA0877	EC3.5.1.24	00121 Secondary bile acid biosynthesis [PATH:vch00121]	K01442 E3.5.1.24; choloylglycine hydrolase	1.31118	13	1.94368e-07
VC1344	EC1.13.11.27	00130 Ubiquinone and other terpenoid-quinone biosynthesis [PATH:vch00130]	K00457 HPD; 4-hydroxyphenylpyruvate dioxygenase	4.57016	24	3.08791e-07
VC2474	EC1.14.13.-	00130 Ubiquinone and other terpenoid-quinone biosynthesis [PATH:vch00130]	K18800 ubiI; 2-octaprenylphenol hydroxylase	0.052378	6	0.224044
VC2475	EC1.14.13.-	00130 Ubiquinone and other terpenoid-quinone biosynthesis [PATH:vch00130]	K03185 ubiH; 2-octaprenyl-6-methoxyphenol hydroxylase	-0.0512458	7	0.534072
VC2166	EC1.6.5.2	00130 Ubiquinone and other terpenoid-quinone biosynthesis [PATH:vch00130]	K03809 wrbA; NAD(P)H dehydrogenase (quinone)	0.777406	3	0.000413869
VC0083	EC2.1.1.163	00130 Ubiquinone and other terpenoid-quinone biosynthesis [PATH:vch00130]	K03183 ubiE; demethylmenaquinone methyltransferase / 2-methoxy-6-polyprenyl-1,4-benzoquinol methylase	0.00779447	6	0.425334
VC1257	EC2.1.1.222	00130 Ubiquinone and other terpenoid-quinone biosynthesis [PATH:vch00130]	K00568 ubiG; 2-polyprenyl-6-hydroxyphenyl methylase / 3-demethylubiquinone-9 3-methyltransferase	-0.259175	6	0.0027586
VC0309	EC4.1.1.98	00130 Ubiquinone and other terpenoid-quinone biosynthesis [PATH:vch00130]	K03182 ubiD; 4-hydroxy-3-polyprenylbenzoate decarboxylase	0.688473	7	3.25238e-06
VC1972	EC4.2.1.113	00130 Ubiquinone and other terpenoid-quinone biosynthesis [PATH:vch00130]	K02549 menC; O-succinylbenzoate synthase	-0.649647	4	4.99462e-06
VC1976	EC5.4.4.2	00130 Ubiquinone and other terpenoid-quinone biosynthesis [PATH:vch00130]	K02552 menF; menaquinone-specific isochorismate synthase	-3.63806	3	2.05103e-06
VC0573	EC1.10.2.2	00190 Oxidative phosphorylation [PATH:vch00190]	K00411 UQCRFS1; ubiquinol-cytochrome c reductase iron-sulfur subunit	-0.478574	15	0.000346115
VC1844	EC1.10.3.14	00190 Oxidative phosphorylation [PATH:vch00190]	K00425 cydA; cytochrome bd ubiquinol oxidase subunit I	-1.44928	11	1.37177e-07
VC2088	EC1.3.5.1	00190 Oxidative phosphorylation [PATH:vch00190]	K00240 sdhB; succinate dehydrogenase / fumarate reductase, iron-sulfur subunit	-0.991585	15	1.87061e-07
VC2089	EC1.3.5.1	00190 Oxidative phosphorylation [PATH:vch00190]	K00239 sdhA; succinate dehydrogenase / fumarate reductase, flavoprotein subunit	-0.908012	35	3.84271e-07
VC2656	EC1.3.5.4	00190 Oxidative phosphorylation [PATH:vch00190]	K00244 frdA; fumarate reductase flavoprotein subunit	-2.03386	27	8.14833e-09
VC2657	EC1.3.5.4	00190 Oxidative phosphorylation [PATH:vch00190]	K00245 frdB; fumarate reductase iron-sulfur subunit	-2.48448	11	2.39635e-09
VC1890	EC1.6.99.3	00190 Oxidative phosphorylation [PATH:vch00190]	K03885 ndh; NADH dehydrogenase	-0.149439	17	0.794221
VC0723	EC2.7.4.1	00190 Oxidative phosphorylation [PATH:vch00190]	K00937 ppk; polyphosphate kinase	0.129928	15	0.150154
VC0728	EC2.7.4.1	00190 Oxidative phosphorylation [PATH:vch00190]	K22468 ppk2; polyphosphate kinase	0.385663	9	0.000423449
VC2545	EC3.6.1.1	00190 Oxidative phosphorylation [PATH:vch00190]	K01507 ppa; inorganic pyrophosphatase	-0.151636	13	0.0131892
VC2764	EC3.6.3.14	00190 Oxidative phosphorylation [PATH:vch00190]	K02112 ATPF1B; F-type H+-transporting ATPase subunit beta	0.319914	28	0.000246347
VC2766	EC3.6.3.14	00190 Oxidative phosphorylation [PATH:vch00190]	K02111 ATPF1A; F-type H+-transporting ATPase subunit alpha	0.230111	38	0.00163826
VC2644	EC1.2.1.38	00220 Arginine biosynthesis [PATH:vch00220]	K00145 argC; N-acetyl-gamma-glutamyl-phosphate reductase	4.15491	9	1.25303e-10
VC1492	EC1.4.1.2	00220 Arginine biosynthesis [PATH:vch00220]	K15371 GDH2; glutamate dehydrogenase	-0.0869165	99	0.329468
VC2508	EC2.1.3.3	00220 Arginine biosynthesis [PATH:vch00220]	K00611 OTC; ornithine carbamoyltransferase	2.63358	7	1.28194e-06
VC2316	EC2.3.1.1	00220 Arginine biosynthesis [PATH:vch00220]	K14682 argAB; amino-acid N-acetyltransferase	4.67262	6	2.26617e-09
VC2618	EC2.6.1.11	00220 Arginine biosynthesis [PATH:vch00220]	K00821 argD; acetylornithine/N-succinyldiaminopimelate aminotransferase	0.263274	20	0.000437068
VC1977	EC2.6.1.66	00220 Arginine biosynthesis [PATH:vch00220]	K14260 alaA; alanine-synthesizing transaminase	-0.183896	8	0.103742
VC2643	EC2.7.2.8	00220 Arginine biosynthesis [PATH:vch00220]	K00930 argB; acetylglutamate kinase	4.05219	12	8.09081e-10
VC2645	EC3.5.1.16	00220 Arginine biosynthesis [PATH:vch00220]	K01438 argE; acetylornithine deacetylase	1.35572	6	1.69247e-06
VC0423	EC3.5.3.6	00220 Arginine biosynthesis [PATH:vch00220]	K01478 arcA; arginine deiminase	0.0807355	11	0.0429879
VC2641	EC4.3.2.1	00220 Arginine biosynthesis [PATH:vch00220]	K01755 argH; argininosuccinate lyase	3.86958	18	1.50352e-09
VC2746	EC6.3.1.2	00220 Arginine biosynthesis [PATH:vch00220]	K01915 glnA; glutamine synthetase	-0.786004	29	1.10533e-06
VC2642	EC6.3.4.5	00220 Arginine biosynthesis [PATH:vch00220]	K01940 argG; argininosuccinate synthase	3.81628	19	2.40633e-10
VC0767	EC1.1.1.205	00230 Purine metabolism [PATH:vch00230]	K00088 IMPDH; IMP dehydrogenase	-0.650546	22	5.7447e-06
VCA0511	EC1.1.98.6	00230 Purine metabolism [PATH:vch00230]	K21636 nrdD; ribonucleoside-triphosphate reductase (formate)	-4.52721	18	1.38667e-09
VC1256	EC1.17.4.1	00230 Purine metabolism [PATH:vch00230]	K00525 E1.17.4.1A; ribonucleoside-diphosphate reductase alpha chain	-0.999042	33	5.64108e-06
VCA0197	EC1.7.1.7	00230 Purine metabolism [PATH:vch00230]	K00364 E1.7.1.7; GMP reductase	0.973201	4	9.17371e-07
VC1228	EC2.1.2.2	00230 Purine metabolism [PATH:vch00230]	K08289 purT; phosphoribosylglycinamide formyltransferase 2	-0.77588	10	2.9396e-05
VC2227	EC2.1.2.2	00230 Purine metabolism [PATH:vch00230]	K11175 purN; phosphoribosylglycinamide formyltransferase 1	0.0435084	4	0.316385
VC0276	EC2.1.2.3	00230 Purine metabolism [PATH:vch00230]	K00602 purH; phosphoribosylaminoimidazolecarboxamide formyltransferase / IMP cyclohydrolase	-0.216321	15	0.00373545
VC2347	EC2.4.2.1	00230 Purine metabolism [PATH:vch00230]	K03784 deoD; purine-nucleoside phosphorylase	-0.695336	15	2.22347e-06
VCA0053	EC2.4.2.1	00230 Purine metabolism [PATH:vch00230]	K03784 deoD; purine-nucleoside phosphorylase	-0.465555	11	2.06011e-05
VC1004	EC2.4.2.14	00230 Purine metabolism [PATH:vch00230]	K00764 purF; amidophosphoribosyltransferase	-0.13757	13	0.00848983
VC2277	EC2.4.2.22	00230 Purine metabolism [PATH:vch00230]	K00769 gpt; xanthine phosphoribosyltransferase	0.172046	6	0.00751926
VC1053	EC2.4.2.7	00230 Purine metabolism [PATH:vch00230]	K00759 APRT; adenine phosphoribosyltransferase	-0.272284	8	0.028882
VC0585	EC2.4.2.8	00230 Purine metabolism [PATH:vch00230]	K00760 hprT; hypoxanthine phosphoribosyltransferase	-0.48858	6	7.5781e-05
VC0485	EC2.7.1.40	00230 Purine metabolism [PATH:vch00230]	K00873 PK; pyruvate kinase	-0.803263	32	5.19306e-06
VC2008	EC2.7.1.40	00230 Purine metabolism [PATH:vch00230]	K00873 PK; pyruvate kinase	0.0664397	23	0.233972
VC1129	EC2.7.1.73	00230 Purine metabolism [PATH:vch00230]	K00892 gsk; inosine kinase	-0.580699	5	4.00724e-05
VCA0801	EC2.7.1.73	00230 Purine metabolism [PATH:vch00230]	K00892 gsk; inosine kinase	-1.29762	3	2.66256e-05
VC0986	EC2.7.4.3	00230 Purine metabolism [PATH:vch00230]	K00939 adk; adenylate kinase	0.369909	12	0.000980601
VC0756	EC2.7.4.6	00230 Purine metabolism [PATH:vch00230]	K00940 ndk; nucleoside-diphosphate kinase	-0.196497	10	0.0143362
VC2183	EC2.7.6.1	00230 Purine metabolism [PATH:vch00230]	K00948 PRPS; ribose-phosphate pyrophosphokinase	-0.339093	18	0.000233882
VC2451	EC2.7.6.5	00230 Purine metabolism [PATH:vch00230]	K00951 relA; GTP pyrophosphokinase	-0.220917	16	0.00225055
VC2710	EC2.7.6.5	00230 Purine metabolism [PATH:vch00230]	K01139 spoT; GTP diphosphokinase / guanosine-3',5'-bis(diphosphate) 3'-diphosphatase	0.00265624	12	0.564323
VC2559	EC2.7.7.4	00230 Purine metabolism [PATH:vch00230]	K00956 cysN; sulfate adenylyltransferase subunit 1	1.99125	5	8.43103e-08
VC0328	EC2.7.7.6	00230 Purine metabolism [PATH:vch00230]	K03043 rpoB; DNA-directed RNA polymerase subunit beta	0.0672604	77	0.190702
VC0329	EC2.7.7.6	00230 Purine metabolism [PATH:vch00230]	K03046 rpoC; DNA-directed RNA polymerase subunit beta'	0.119023	89	0.0221672
VC2571	EC2.7.7.6	00230 Purine metabolism [PATH:vch00230]	K03040 rpoA; DNA-directed RNA polymerase subunit alpha	0.0476758	24	0.151783
VC2709	EC2.7.7.6	00230 Purine metabolism [PATH:vch00230]	K03060 rpoZ; DNA-directed RNA polymerase subunit omega	0.844674	6	1.29798e-06
VC0013	EC2.7.7.7	00230 Purine metabolism [PATH:vch00230]	K02338 dnaN; DNA polymerase III subunit beta	-0.124544	8	0.0346174
VC0108	EC2.7.7.7	00230 Purine metabolism [PATH:vch00230]	K02335 polA; DNA polymerase I	0.39055	29	0.000143727
VC1054	EC2.7.7.7	00230 Purine metabolism [PATH:vch00230]	K02343 dnaX; DNA polymerase III subunit gamma/tau	0.134229	11	0.0512968
VC2233	EC2.7.7.7	00230 Purine metabolism [PATH:vch00230]	K02342 dnaQ; DNA polymerase III subunit epsilon	0.0747992	3	0.282798
VC2245	EC2.7.7.7	00230 Purine metabolism [PATH:vch00230]	K02337 dnaE; DNA polymerase III subunit alpha	0.0311313	10	0.388088
VC2502	EC2.7.7.7	00230 Purine metabolism [PATH:vch00230]	K02339 holC; DNA polymerase III subunit chi	-0.212644	3	0.0350602
VC0647	EC2.7.7.8	00230 Purine metabolism [PATH:vch00230]	K00962 pnp; polyribonucleotide nucleotidyltransferase	-0.129758	33	0.112559
VC2174	EC3.1.3.5	00230 Purine metabolism [PATH:vch00230]	K11751 ushA; 5'-nucleotidase / UDP-sugar diphosphatase	0.366571	32	0.000471887
VC2416	EC3.1.4.16	00230 Purine metabolism [PATH:vch00230]	K01119 cpdB; 2',3'-cyclic-nucleotide 2'-phosphodiesterase / 3'-nucleotidase	-0.602417	12	0.000167027
VC1979	EC3.1.5.1	00230 Purine metabolism [PATH:vch00230]	K01129 dgt; dGTPase	-0.122421	9	0.0305547
VC0899	EC3.2.2.10	00230 Purine metabolism [PATH:vch00230]	K06966 ppnN; pyrimidine/purine-5'-nucleotide nucleosidase	0.232355	13	0.00177331
VC2751	EC3.5.4.4	00230 Purine metabolism [PATH:vch00230]	K01488 add; adenosine deaminase	-0.221833	18	0.00538421
VC0304	EC3.6.1.11	00230 Purine metabolism [PATH:vch00230]	K01524 ppx-gppA; exopolyphosphatase / guanosine-5'-triphosphate,3'-diphosphate pyrophosphatase	-0.450789	9	0.000627133
VC0722	EC3.6.1.11	00230 Purine metabolism [PATH:vch00230]	K01524 ppx-gppA; exopolyphosphatase / guanosine-5'-triphosphate,3'-diphosphate pyrophosphatase	-0.510633	10	6.68255e-05
VC2435	EC3.6.1.13	00230 Purine metabolism [PATH:vch00230]	K01515 nudF; ADP-ribose pyrophosphatase	-0.935702	7	3.98925e-06
VC0441	EC3.6.1.41	00230 Purine metabolism [PATH:vch00230]	K01525 apaH; bis(5'-nucleosyl)-tetraphosphatase (symmetrical)	-0.0319919	4	0.530863
VC1126	EC4.3.2.2	00230 Purine metabolism [PATH:vch00230]	K01756 purB; adenylosuccinate lyase	-0.265156	18	0.0291572
VC2095	EC5.4.2.2	00230 Purine metabolism [PATH:vch00230]	K01835 pgm; phosphoglucomutase	0.0829157	27	0.192729
VC2348	EC5.4.2.7	00230 Purine metabolism [PATH:vch00230]	K01839 deoB; phosphopentomutase	-3.4227	12	4.33901e-07
VC0052	EC5.4.99.18	00230 Purine metabolism [PATH:vch00230]	K01588 purE; 5-(carboxyamino)imidazole ribonucleotide mutase	0.0463946	3	0.953689
VC1190	EC6.3.2.6	00230 Purine metabolism [PATH:vch00230]	K01923 purC; phosphoribosylaminoimidazole-succinocarboxamide synthase	-0.342687	16	0.000150056
VC2226	EC6.3.3.1	00230 Purine metabolism [PATH:vch00230]	K01933 purM; phosphoribosylformylglycinamidine cyclo-ligase	-0.308827	9	0.0023957
VC0275	EC6.3.4.13	00230 Purine metabolism [PATH:vch00230]	K01945 purD; phosphoribosylamine---glycine ligase	-0.136729	10	0.0394564
VC0051	EC6.3.4.18	00230 Purine metabolism [PATH:vch00230]	K01589 purK; 5-(carboxyamino)imidazole ribonucleotide synthase	0.164561	3	0.00358424
VC2602	EC6.3.4.4	00230 Purine metabolism [PATH:vch00230]	K01939 purA; adenylosuccinate synthase	-0.463796	20	0.000312591
VC0768	EC6.3.5.2	00230 Purine metabolism [PATH:vch00230]	K01951 guaA; GMP synthase (glutamine-hydrolysing)	-0.489012	31	5.95347e-05
VC0869	EC6.3.5.3	00230 Purine metabolism [PATH:vch00230]	K01952 purL; phosphoribosylformylglycinamidine synthase	0.0527443	37	0.316968
VCA0511	EC1.1.98.6	00240 Pyrimidine metabolism [PATH:vch00240]	K21636 nrdD; ribonucleoside-triphosphate reductase (formate)	-4.52721	18	1.38667e-09
VC1256	EC1.17.4.1	00240 Pyrimidine metabolism [PATH:vch00240]	K00525 E1.17.4.1A; ribonucleoside-diphosphate reductase alpha chain	-0.999042	33	5.64108e-06
VC1491	EC1.3.5.2	00240 Pyrimidine metabolism [PATH:vch00240]	K00254 DHODH; dihydroorotate dehydrogenase	-0.134718	13	0.00702939
VC0675	EC2.1.1.45	00240 Pyrimidine metabolism [PATH:vch00240]	K00560 thyA; thymidylate synthase	-0.257937	4	0.000681048
VC2510	EC2.1.3.2	00240 Pyrimidine metabolism [PATH:vch00240]	K00609 pyrB; aspartate carbamoyltransferase catalytic subunit	-0.603422	15	2.56911e-05
VC2347	EC2.4.2.1	00240 Pyrimidine metabolism [PATH:vch00240]	K03784 deoD; purine-nucleoside phosphorylase	-0.695336	15	2.22347e-06
VCA0053	EC2.4.2.1	00240 Pyrimidine metabolism [PATH:vch00240]	K03784 deoD; purine-nucleoside phosphorylase	-0.465555	11	2.06011e-05
VC0211	EC2.4.2.10	00240 Pyrimidine metabolism [PATH:vch00240]	K00762 pyrE; orotate phosphoribosyltransferase	-0.0377991	6	0.261454
VC1034	EC2.4.2.3	00240 Pyrimidine metabolism [PATH:vch00240]	K00757 udp; uridine phosphorylase	-0.754156	9	0.00106489
VC2349	EC2.4.2.4	00240 Pyrimidine metabolism [PATH:vch00240]	K00758 deoA; thymidine phosphorylase	-1.03394	16	3.40332e-05
VC2225	EC2.4.2.9	00240 Pyrimidine metabolism [PATH:vch00240]	K00761 upp; uracil phosphoribosyltransferase	-0.584359	11	5.3594e-05
VC1038	EC2.7.1.48	00240 Pyrimidine metabolism [PATH:vch00240]	K00876 udk; uridine kinase	-0.692001	9	9.47689e-06
VC2258	EC2.7.4.22	00240 Pyrimidine metabolism [PATH:vch00240]	K09903 pyrH; uridylate kinase	-0.148689	9	0.0651559
VC1916	EC2.7.4.25	00240 Pyrimidine metabolism [PATH:vch00240]	K00945 cmk; CMP/dCMP kinase	-0.0160123	6	0.581793
VC0756	EC2.7.4.6	00240 Pyrimidine metabolism [PATH:vch00240]	K00940 ndk; nucleoside-diphosphate kinase	-0.196497	10	0.0143362
VC2016	EC2.7.4.9	00240 Pyrimidine metabolism [PATH:vch00240]	K00943 tmk; dTMP kinase	-0.0627144	4	0.276737
VC0328	EC2.7.7.6	00240 Pyrimidine metabolism [PATH:vch00240]	K03043 rpoB; DNA-directed RNA polymerase subunit beta	0.0672604	77	0.190702
VC0329	EC2.7.7.6	00240 Pyrimidine metabolism [PATH:vch00240]	K03046 rpoC; DNA-directed RNA polymerase subunit beta'	0.119023	89	0.0221672
VC2571	EC2.7.7.6	00240 Pyrimidine metabolism [PATH:vch00240]	K03040 rpoA; DNA-directed RNA polymerase subunit alpha	0.0476758	24	0.151783
VC2709	EC2.7.7.6	00240 Pyrimidine metabolism [PATH:vch00240]	K03060 rpoZ; DNA-directed RNA polymerase subunit omega	0.844674	6	1.29798e-06
VC0013	EC2.7.7.7	00240 Pyrimidine metabolism [PATH:vch00240]	K02338 dnaN; DNA polymerase III subunit beta	-0.124544	8	0.0346174
VC0108	EC2.7.7.7	00240 Pyrimidine metabolism [PATH:vch00240]	K02335 polA; DNA polymerase I	0.39055	29	0.000143727
VC1054	EC2.7.7.7	00240 Pyrimidine metabolism [PATH:vch00240]	K02343 dnaX; DNA polymerase III subunit gamma/tau	0.134229	11	0.0512968
VC2233	EC2.7.7.7	00240 Pyrimidine metabolism [PATH:vch00240]	K02342 dnaQ; DNA polymerase III subunit epsilon	0.0747992	3	0.282798
VC2245	EC2.7.7.7	00240 Pyrimidine metabolism [PATH:vch00240]	K02337 dnaE; DNA polymerase III subunit alpha	0.0311313	10	0.388088
VC2502	EC2.7.7.7	00240 Pyrimidine metabolism [PATH:vch00240]	K02339 holC; DNA polymerase III subunit chi	-0.212644	3	0.0350602
VC0647	EC2.7.7.8	00240 Pyrimidine metabolism [PATH:vch00240]	K00962 pnp; polyribonucleotide nucleotidyltransferase	-0.129758	33	0.112559
VC2174	EC3.1.3.5	00240 Pyrimidine metabolism [PATH:vch00240]	K11751 ushA; 5'-nucleotidase / UDP-sugar diphosphatase	0.366571	32	0.000471887
VC1978	EC3.1.3.89	00240 Pyrimidine metabolism [PATH:vch00240]	K08722 yfbR; 5'-deoxynucleotidase	-0.347842	3	0.00039082
VC2416	EC3.1.4.16	00240 Pyrimidine metabolism [PATH:vch00240]	K01119 cpdB; 2',3'-cyclic-nucleotide 2'-phosphodiesterase / 3'-nucleotidase	-0.602417	12	0.000167027
VC0899	EC3.2.2.10	00240 Pyrimidine metabolism [PATH:vch00240]	K06966 ppnN; pyrimidine/purine-5'-nucleotide nucleosidase	0.232355	13	0.00177331
VCA0925	EC3.5.2.3	00240 Pyrimidine metabolism [PATH:vch00240]	K01465 URA4; dihydroorotase	-0.115341	12	0.117622
VCA0840	EC3.5.4.12	00240 Pyrimidine metabolism [PATH:vch00240]	K01493 comEB; dCMP deaminase	1.12747	7	1.61464e-05
VC1231	EC3.5.4.5	00240 Pyrimidine metabolism [PATH:vch00240]	K01489 cdd; cytidine deaminase	-0.0557585	4	0.816574
VC1911	EC4.1.1.23	00240 Pyrimidine metabolism [PATH:vch00240]	K01591 pyrF; orotidine-5'-phosphate decarboxylase	0.620473	10	1.15216e-05
VC2448	EC6.3.4.2	00240 Pyrimidine metabolism [PATH:vch00240]	K01937 pyrG; CTP synthase	-0.230858	29	0.001259
VC2389	EC6.3.5.5	00240 Pyrimidine metabolism [PATH:vch00240]	K01955 carB; carbamoyl-phosphate synthase large subunit	0.921074	47	0.00121028
VC2390	EC6.3.5.5	00240 Pyrimidine metabolism [PATH:vch00240]	K01956 carA; carbamoyl-phosphate synthase small subunit	0.960746	10	0.000350938
VC1745	EC1.2.1.16	00250 Alanine, aspartate and glutamate metabolism [PATH:vch00250]	K00135 gabD; succinate-semialdehyde dehydrogenase / glutarate-semialdehyde dehydrogenase	0.0306025	9	0.357602
VC1905	EC1.4.1.1	00250 Alanine, aspartate and glutamate metabolism [PATH:vch00250]	K00259 ald; alanine dehydrogenase	0.27639	21	0.000297304
VC2373	EC1.4.1.13	00250 Alanine, aspartate and glutamate metabolism [PATH:vch00250]	K00265 gltB; glutamate synthase (NADPH/NADH) large chain	-2.88876	14	1.84841e-08
VC2376	EC1.4.1.13	00250 Alanine, aspartate and glutamate metabolism [PATH:vch00250]	K00265 gltB; glutamate synthase (NADPH/NADH) large chain	1.08822	54	1.34218e-06
VC2377	EC1.4.1.13	00250 Alanine, aspartate and glutamate metabolism [PATH:vch00250]	K00266 gltD; glutamate synthase (NADPH/NADH) small chain	0.99879	13	3.75521e-06
VC1492	EC1.4.1.2	00250 Alanine, aspartate and glutamate metabolism [PATH:vch00250]	K15371 GDH2; glutamate dehydrogenase	-0.0869165	99	0.329468
VC2469	EC1.4.3.16	00250 Alanine, aspartate and glutamate metabolism [PATH:vch00250]	K00278 nadB; L-aspartate oxidase	-0.638573	14	4.34453e-05
VC2510	EC2.1.3.2	00250 Alanine, aspartate and glutamate metabolism [PATH:vch00250]	K00609 pyrB; aspartate carbamoyltransferase catalytic subunit	-0.603422	15	2.56911e-05
VC1004	EC2.4.2.14	00250 Alanine, aspartate and glutamate metabolism [PATH:vch00250]	K00764 purF; amidophosphoribosyltransferase	-0.13757	13	0.00848983
VC0487	EC2.6.1.16	00250 Alanine, aspartate and glutamate metabolism [PATH:vch00250]	K00820 glmS; glucosamine---fructose-6-phosphate aminotransferase (isomerizing)	0.32373	27	0.000905129
VC0392	EC2.6.1.44	00250 Alanine, aspartate and glutamate metabolism [PATH:vch00250]	K00830 AGXT; alanine-glyoxylate transaminase / serine-glyoxylate transaminase / serine-pyruvate transaminase	0.331269	13	0.00853133
VC1977	EC2.6.1.66	00250 Alanine, aspartate and glutamate metabolism [PATH:vch00250]	K14260 alaA; alanine-synthesizing transaminase	-0.183896	8	0.103742
VC1995	EC3.5.1.1	00250 Alanine, aspartate and glutamate metabolism [PATH:vch00250]	K01424 E3.5.1.1; L-asparaginase	-0.539564	6	1.26429e-05
VC1149	EC4.1.1.15	00250 Alanine, aspartate and glutamate metabolism [PATH:vch00250]	K01580 E4.1.1.15; glutamate decarboxylase	-0.830886	17	2.51593e-05
VC2698	EC4.3.1.1	00250 Alanine, aspartate and glutamate metabolism [PATH:vch00250]	K01744 aspA; aspartate ammonia-lyase	-1.33385	22	9.22568e-08
VC2641	EC4.3.2.1	00250 Alanine, aspartate and glutamate metabolism [PATH:vch00250]	K01755 argH; argininosuccinate lyase	3.86958	18	1.50352e-09
VC1126	EC4.3.2.2	00250 Alanine, aspartate and glutamate metabolism [PATH:vch00250]	K01756 purB; adenylosuccinate lyase	-0.265156	18	0.0291572
VC2746	EC6.3.1.2	00250 Alanine, aspartate and glutamate metabolism [PATH:vch00250]	K01915 glnA; glutamine synthetase	-0.786004	29	1.10533e-06
VC2602	EC6.3.4.4	00250 Alanine, aspartate and glutamate metabolism [PATH:vch00250]	K01939 purA; adenylosuccinate synthase	-0.463796	20	0.000312591
VC2642	EC6.3.4.5	00250 Alanine, aspartate and glutamate metabolism [PATH:vch00250]	K01940 argG; argininosuccinate synthase	3.81628	19	2.40633e-10
VC0991	EC6.3.5.4	00250 Alanine, aspartate and glutamate metabolism [PATH:vch00250]	K01953 asnB; asparagine synthase (glutamine-hydrolysing)	-0.807061	24	0.000592366
VC2389	EC6.3.5.5	00250 Alanine, aspartate and glutamate metabolism [PATH:vch00250]	K01955 carB; carbamoyl-phosphate synthase large subunit	0.921074	47	0.00121028
VC2390	EC6.3.5.5	00250 Alanine, aspartate and glutamate metabolism [PATH:vch00250]	K01956 carA; carbamoyl-phosphate synthase small subunit	0.960746	10	0.000350938
VCA0885	EC1.1.1.103	00260 Glycine, serine and threonine metabolism [PATH:vch00260]	K00060 tdh; threonine 3-dehydrogenase	-0.425216	12	0.000126843
VC2504	EC1.1.1.29	00260 Glycine, serine and threonine metabolism [PATH:vch00260]	K00018 hprA; glycerate dehydrogenase	-0.357199	6	0.00412246
VC2481	EC1.1.1.95	00260 Glycine, serine and threonine metabolism [PATH:vch00260]	K00058 serA; D-3-phosphoglycerate dehydrogenase / 2-oxoglutarate reductase	-0.514205	14	7.0899e-05
VCA0630	EC1.1.1.95	00260 Glycine, serine and threonine metabolism [PATH:vch00260]	K00058 serA; D-3-phosphoglycerate dehydrogenase / 2-oxoglutarate reductase	-0.161526	5	0.00880613
VC2036	EC1.2.1.11	00260 Glycine, serine and threonine metabolism [PATH:vch00260]	K00133 asd; aspartate-semialdehyde dehydrogenase	0.0195115	15	0.539458
VC2107	EC1.2.1.11	00260 Glycine, serine and threonine metabolism [PATH:vch00260]	K00133 asd; aspartate-semialdehyde dehydrogenase	-0.4405	14	0.00108083
VC2412	EC1.8.1.4	00260 Glycine, serine and threonine metabolism [PATH:vch00260]	K00382 DLD; dihydrolipoamide dehydrogenase	-0.196812	32	0.00183567
VC0941	EC2.1.2.1	00260 Glycine, serine and threonine metabolism [PATH:vch00260]	K00600 glyA; glycine hydroxymethyltransferase	0.138296	19	0.0133302
VCA0278	EC2.1.2.1	00260 Glycine, serine and threonine metabolism [PATH:vch00260]	K00600 glyA; glycine hydroxymethyltransferase	-0.844469	21	0.000817252
VCA0886	EC2.3.1.29	00260 Glycine, serine and threonine metabolism [PATH:vch00260]	K00639 kbl; glycine C-acetyltransferase	-0.548483	16	5.11548e-05
VC0392	EC2.6.1.44	00260 Glycine, serine and threonine metabolism [PATH:vch00260]	K00830 AGXT; alanine-glyoxylate transaminase / serine-glyoxylate transaminase / serine-pyruvate transaminase	0.331269	13	0.00853133
VC1159	EC2.6.1.52	00260 Glycine, serine and threonine metabolism [PATH:vch00260]	K00831 serC; phosphoserine aminotransferase	-0.439052	12	4.21644e-05
VCA0903	EC2.7.1.165	00260 Glycine, serine and threonine metabolism [PATH:vch00260]	K00865 glxK; glycerate 2-kinase	1.03094	8	1.47337e-06
VC2363	EC2.7.1.39	00260 Glycine, serine and threonine metabolism [PATH:vch00260]	K00872 thrB1; homoserine kinase	0.233315	5	0.0958315
VC2684	EC2.7.2.4	00260 Glycine, serine and threonine metabolism [PATH:vch00260]	K12525 metL; bifunctional aspartokinase / homoserine dehydrogenase 2	0.0521816	15	0.142913
VC0315	EC2.7.8.8	00260 Glycine, serine and threonine metabolism [PATH:vch00260]	K00998 pssA; CDP-diacylglycerol---serine O-phosphatidyltransferase	-0.208678	5	0.0051754
VC2345	EC3.1.3.3	00260 Glycine, serine and threonine metabolism [PATH:vch00260]	K01079 serB; phosphoserine phosphatase	0.409379	9	0.000728024
VCA0765	EC4.1.2.48	00260 Glycine, serine and threonine metabolism [PATH:vch00260]	K01620 ltaE; threonine aldolase	-1.81372	8	3.55653e-07
VC1169	EC4.2.1.20	00260 Glycine, serine and threonine metabolism [PATH:vch00260]	K01695 trpA; tryptophan synthase alpha chain	-0.484655	7	0.00169822
VC1170	EC4.2.1.20	00260 Glycine, serine and threonine metabolism [PATH:vch00260]	K01696 trpB; tryptophan synthase beta chain	-0.606595	11	4.52955e-06
VC2362	EC4.2.3.1	00260 Glycine, serine and threonine metabolism [PATH:vch00260]	K01733 thrC; threonine synthase	-0.331119	15	0.000180652
VC1300	EC4.3.1.17	00260 Glycine, serine and threonine metabolism [PATH:vch00260]	K01752 E4.3.1.17; L-serine dehydratase	-2.44714	9	3.00106e-06
VCA0666	EC4.3.1.17	00260 Glycine, serine and threonine metabolism [PATH:vch00260]	K01752 E4.3.1.17; L-serine dehydratase	0.213688	8	0.00141973
VC0027	EC4.3.1.19	00260 Glycine, serine and threonine metabolism [PATH:vch00260]	K01754 E4.3.1.19; threonine dehydratase	-0.871165	8	5.43435e-06
VC0336	EC5.4.2.12	00260 Glycine, serine and threonine metabolism [PATH:vch00260]	K15633 gpmI; 2,3-bisphosphoglycerate-independent phosphoglycerate mutase	-0.0875862	21	0.0620782
VC2391	EC1.17.1.8	00261 Monobactam biosynthesis [PATH:vch00261]	K00215 dapB; 4-hydroxy-tetrahydrodipicolinate reductase	0.484886	11	0.000125717
VC2036	EC1.2.1.11	00261 Monobactam biosynthesis [PATH:vch00261]	K00133 asd; aspartate-semialdehyde dehydrogenase	0.0195115	15	0.539458
VC2107	EC1.2.1.11	00261 Monobactam biosynthesis [PATH:vch00261]	K00133 asd; aspartate-semialdehyde dehydrogenase	-0.4405	14	0.00108083
VC2684	EC2.7.2.4	00261 Monobactam biosynthesis [PATH:vch00261]	K12525 metL; bifunctional aspartokinase / homoserine dehydrogenase 2	0.0521816	15	0.142913
VC2559	EC2.7.7.4	00261 Monobactam biosynthesis [PATH:vch00261]	K00956 cysN; sulfate adenylyltransferase subunit 1	1.99125	5	8.43103e-08
VC2157	EC4.3.3.7	00261 Monobactam biosynthesis [PATH:vch00261]	K01714 dapA; 4-hydroxy-tetrahydrodipicolinate synthase	0.36971	12	0.00104116
VC0432	EC1.1.1.37	00270 Cysteine and methionine metabolism [PATH:vch00270]	K00024 mdh; malate dehydrogenase	-0.730682	24	9.09733e-06
VC2036	EC1.2.1.11	00270 Cysteine and methionine metabolism [PATH:vch00270]	K00133 asd; aspartate-semialdehyde dehydrogenase	0.0195115	15	0.539458
VC2107	EC1.2.1.11	00270 Cysteine and methionine metabolism [PATH:vch00270]	K00133 asd; aspartate-semialdehyde dehydrogenase	-0.4405	14	0.00108083
VC1498	EC1.8.4.14	00270 Cysteine and methionine metabolism [PATH:vch00270]	K08968 msrC; L-methionine (R)-S-oxide reductase	0.452948	4	0.000122065
VC0390	EC2.1.1.13	00270 Cysteine and methionine metabolism [PATH:vch00270]	K00548 metH; 5-methyltetrahydrofolate--homocysteine methyltransferase	1.04027	20	6.09229e-07
VC1704	EC2.1.1.14	00270 Cysteine and methionine metabolism [PATH:vch00270]	K00549 metE; 5-methyltetrahydropteroyltriglutamate--homocysteine methyltransferase	-2.39984	12	7.01325e-06
VCA0198	EC2.1.1.37	00270 Cysteine and methionine metabolism [PATH:vch00270]	K00558 DNMT1; DNA (cytosine-5)-methyltransferase 1	0.950434	5	6.62014e-05
VC2649	EC2.3.1.30	00270 Cysteine and methionine metabolism [PATH:vch00270]	K00640 cysE; serine O-acetyltransferase	-0.21876	4	0.00465997
VC1611	EC2.3.1.46	00270 Cysteine and methionine metabolism [PATH:vch00270]	K00651 metA; homoserine O-succinyltransferase/O-acetyltransferase	0.748171	4	0.0103028
VC0537	EC2.5.1.47	00270 Cysteine and methionine metabolism [PATH:vch00270]	K12339 cysM; cysteine synthase B	0.460502	4	0.0019622
VC0968	EC2.5.1.47	00270 Cysteine and methionine metabolism [PATH:vch00270]	K01738 cysK; cysteine synthase A	0.58988	18	2.55873e-05
VC2683	EC2.5.1.48	00270 Cysteine and methionine metabolism [PATH:vch00270]	K01739 metB; cystathionine gamma-synthase	0.495172	6	4.53716e-05
VC0472	EC2.5.1.6	00270 Cysteine and methionine metabolism [PATH:vch00270]	K00789 metK; S-adenosylmethionine synthetase	-0.170258	17	0.00513448
VC0029	EC2.6.1.42	00270 Cysteine and methionine metabolism [PATH:vch00270]	K00826 E2.6.1.42; branched-chain amino acid aminotransferase	-0.148683	8	0.0310007
VC2684	EC2.7.2.4	00270 Cysteine and methionine metabolism [PATH:vch00270]	K12525 metL; bifunctional aspartokinase / homoserine dehydrogenase 2	0.0521816	15	0.142913
VCA0620	EC2.8.1.1	00270 Cysteine and methionine metabolism [PATH:vch00270]	K01011 TST; thiosulfate/3-mercaptopyruvate sulfurtransferase	-0.179773	6	0.0060256
VC2379	EC3.2.2.9	00270 Cysteine and methionine metabolism [PATH:vch00270]	K01243 mtnN; adenosylhomocysteine nucleosidase	-0.491083	9	4.64688e-05
VC1300	EC4.3.1.17	00270 Cysteine and methionine metabolism [PATH:vch00270]	K01752 E4.3.1.17; L-serine dehydratase	-2.44714	9	3.00106e-06
VCA0666	EC4.3.1.17	00270 Cysteine and methionine metabolism [PATH:vch00270]	K01752 E4.3.1.17; L-serine dehydratase	0.213688	8	0.00141973
VC0557	EC4.4.1.21	00270 Cysteine and methionine metabolism [PATH:vch00270]	K07173 luxS; S-ribosylhomocysteine lyase	0.434631	9	0.000656897
VC1671	EC4.4.1.8	00270 Cysteine and methionine metabolism [PATH:vch00270]	K01760 metC; cystathionine beta-lyase	0.641976	11	6.40637e-06
VC0556	EC6.3.2.2	00270 Cysteine and methionine metabolism [PATH:vch00270]	K01919 gshA; glutamate--cysteine ligase	-0.262714	13	0.00101905
VC0468	EC6.3.2.3	00270 Cysteine and methionine metabolism [PATH:vch00270]	K01920 gshB; glutathione synthase	-0.122713	9	0.0704065
VC1047	EC1.1.1.35	00280 Valine, leucine and isoleucine degradation [PATH:vch00280]	K01782 fadJ; 3-hydroxyacyl-CoA dehydrogenase / enoyl-CoA hydratase / 3-hydroxybutyryl-CoA epimerase	0.63035	30	1.08969e-05
VC2758	EC1.1.1.35	00280 Valine, leucine and isoleucine degradation [PATH:vch00280]	K01825 fadB; 3-hydroxyacyl-CoA dehydrogenase / enoyl-CoA hydratase / 3-hydroxybutyryl-CoA epimerase / enoyl-CoA isomerase	-0.106283	33	0.0341622
VC2412	EC1.8.1.4	00280 Valine, leucine and isoleucine degradation [PATH:vch00280]	K00382 DLD; dihydrolipoamide dehydrogenase	-0.196812	32	0.00183567
VC1046	EC2.3.1.16	00280 Valine, leucine and isoleucine degradation [PATH:vch00280]	K00632 fadA; acetyl-CoA acyltransferase	1.23589	21	2.29993e-07
VC2759	EC2.3.1.16	00280 Valine, leucine and isoleucine degradation [PATH:vch00280]	K00632 fadA; acetyl-CoA acyltransferase	-0.0716613	14	0.112226
VC0029	EC2.6.1.42	00280 Valine, leucine and isoleucine degradation [PATH:vch00280]	K00826 E2.6.1.42; branched-chain amino acid aminotransferase	-0.148683	8	0.0310007
VCA0829	EC6.2.1.16	00280 Valine, leucine and isoleucine degradation [PATH:vch00280]	K01907 AACS; acetoacetyl-CoA synthetase	1.96063	16	6.16938e-07
VC1047	EC1.1.1.35	00281 Geraniol degradation [PATH:vch00281]	K01782 fadJ; 3-hydroxyacyl-CoA dehydrogenase / enoyl-CoA hydratase / 3-hydroxybutyryl-CoA epimerase	0.63035	30	1.08969e-05
VC2758	EC1.1.1.35	00281 Geraniol degradation [PATH:vch00281]	K01825 fadB; 3-hydroxyacyl-CoA dehydrogenase / enoyl-CoA hydratase / 3-hydroxybutyryl-CoA epimerase / enoyl-CoA isomerase	-0.106283	33	0.0341622
VC1046	EC2.3.1.16	00281 Geraniol degradation [PATH:vch00281]	K00632 fadA; acetyl-CoA acyltransferase	1.23589	21	2.29993e-07
VC2759	EC2.3.1.16	00281 Geraniol degradation [PATH:vch00281]	K00632 fadA; acetyl-CoA acyltransferase	-0.0716613	14	0.112226
VC2491	EC1.1.1.85	00290 Valine, leucine and isoleucine biosynthesis [PATH:vch00290]	K00052 leuB; 3-isopropylmalate dehydrogenase	0.127045	11	0.014512
VC0162	EC1.1.1.86	00290 Valine, leucine and isoleucine biosynthesis [PATH:vch00290]	K00053 ilvC; ketol-acid reductoisomerase	-0.616628	23	8.50863e-06
VC0031	EC2.2.1.6	00290 Valine, leucine and isoleucine biosynthesis [PATH:vch00290]	K01652 E2.2.1.6L; acetolactate synthase I/II/III large subunit	-0.632931	3	0.000154391
VC1590	EC2.2.1.6	00290 Valine, leucine and isoleucine biosynthesis [PATH:vch00290]	K01652 E2.2.1.6L; acetolactate synthase I/II/III large subunit	-2.77398	9	3.41659e-06
VC2482	EC2.2.1.6	00290 Valine, leucine and isoleucine biosynthesis [PATH:vch00290]	K01653 E2.2.1.6S; acetolactate synthase I/III small subunit	0.527658	7	0.000276978
VC2483	EC2.2.1.6	00290 Valine, leucine and isoleucine biosynthesis [PATH:vch00290]	K01652 E2.2.1.6L; acetolactate synthase I/II/III large subunit	0.543023	17	1.95849e-05
VC2490	EC2.3.3.13	00290 Valine, leucine and isoleucine biosynthesis [PATH:vch00290]	K01649 leuA; 2-isopropylmalate synthase	0.712555	23	6.85453e-05
VC0029	EC2.6.1.42	00290 Valine, leucine and isoleucine biosynthesis [PATH:vch00290]	K00826 E2.6.1.42; branched-chain amino acid aminotransferase	-0.148683	8	0.0310007
VC1977	EC2.6.1.66	00290 Valine, leucine and isoleucine biosynthesis [PATH:vch00290]	K14260 alaA; alanine-synthesizing transaminase	-0.183896	8	0.103742
VC2492	EC4.2.1.33	00290 Valine, leucine and isoleucine biosynthesis [PATH:vch00290]	K01703 leuC; 3-isopropylmalate/(R)-2-methylmalate dehydratase large subunit	-0.610046	17	9.79627e-06
VC2493	EC4.2.1.33	00290 Valine, leucine and isoleucine biosynthesis [PATH:vch00290]	K01704 leuD; 3-isopropylmalate/(R)-2-methylmalate dehydratase small subunit	-0.381398	9	0.00217648
VC0028	EC4.2.1.9	00290 Valine, leucine and isoleucine biosynthesis [PATH:vch00290]	K01687 ilvD; dihydroxy-acid dehydratase	0.195934	22	0.0022244
VC0027	EC4.3.1.19	00290 Valine, leucine and isoleucine biosynthesis [PATH:vch00290]	K01754 E4.3.1.19; threonine dehydratase	-0.871165	8	5.43435e-06
VC2391	EC1.17.1.8	00300 Lysine biosynthesis [PATH:vch00300]	K00215 dapB; 4-hydroxy-tetrahydrodipicolinate reductase	0.484886	11	0.000125717
VC2036	EC1.2.1.11	00300 Lysine biosynthesis [PATH:vch00300]	K00133 asd; aspartate-semialdehyde dehydrogenase	0.0195115	15	0.539458
VC2107	EC1.2.1.11	00300 Lysine biosynthesis [PATH:vch00300]	K00133 asd; aspartate-semialdehyde dehydrogenase	-0.4405	14	0.00108083
VC2329	EC2.3.1.117	00300 Lysine biosynthesis [PATH:vch00300]	K00674 dapD; 2,3,4,5-tetrahydropyridine-2,6-dicarboxylate N-succinyltransferase	-0.658583	15	7.33728e-05
VC2618	EC2.6.1.11	00300 Lysine biosynthesis [PATH:vch00300]	K00821 argD; acetylornithine/N-succinyldiaminopimelate aminotransferase	0.263274	20	0.000437068
VC2684	EC2.7.2.4	00300 Lysine biosynthesis [PATH:vch00300]	K12525 metL; bifunctional aspartokinase / homoserine dehydrogenase 2	0.0521816	15	0.142913
VC2152	EC3.5.1.18	00300 Lysine biosynthesis [PATH:vch00300]	K01439 dapE; succinyl-diaminopimelate desuccinylase	0.238624	9	0.027471
VC0125	EC4.1.1.20	00300 Lysine biosynthesis [PATH:vch00300]	K01586 lysA; diaminopimelate decarboxylase	-0.218854	15	0.000974211
VC2157	EC4.3.3.7	00300 Lysine biosynthesis [PATH:vch00300]	K01714 dapA; 4-hydroxy-tetrahydrodipicolinate synthase	0.36971	12	0.00104116
VC0126	EC5.1.1.7	00300 Lysine biosynthesis [PATH:vch00300]	K01778 dapF; diaminopimelate epimerase	0.219329	5	0.00213571
VC2405	EC6.3.2.10	00300 Lysine biosynthesis [PATH:vch00300]	K01929 murF; UDP-N-acetylmuramoyl-tripeptide--D-alanyl-D-alanine ligase	-0.551091	10	5.88676e-06
VC2406	EC6.3.2.13	00300 Lysine biosynthesis [PATH:vch00300]	K01928 murE; UDP-N-acetylmuramoyl-L-alanyl-D-glutamate--2,6-diaminopimelate ligase	-0.228232	9	0.00281754
VC1047	EC1.1.1.35	00310 Lysine degradation [PATH:vch00310]	K01782 fadJ; 3-hydroxyacyl-CoA dehydrogenase / enoyl-CoA hydratase / 3-hydroxybutyryl-CoA epimerase	0.63035	30	1.08969e-05
VC2758	EC1.1.1.35	00310 Lysine degradation [PATH:vch00310]	K01825 fadB; 3-hydroxyacyl-CoA dehydrogenase / enoyl-CoA hydratase / 3-hydroxybutyryl-CoA epimerase / enoyl-CoA isomerase	-0.106283	33	0.0341622
VC1745	EC1.2.1.16	00310 Lysine degradation [PATH:vch00310]	K00135 gabD; succinate-semialdehyde dehydrogenase / glutarate-semialdehyde dehydrogenase	0.0306025	9	0.357602
VC2087	EC1.2.4.2	00310 Lysine degradation [PATH:vch00310]	K00164 OGDH; 2-oxoglutarate dehydrogenase E1 component	-0.168867	40	0.00547876
VC2086	EC2.3.1.61	00310 Lysine degradation [PATH:vch00310]	K00658 DLST; 2-oxoglutarate dehydrogenase E2 component (dihydrolipoamide succinyltransferase)	-0.285883	26	0.00458918
VC0281	EC4.1.1.18	00310 Lysine degradation [PATH:vch00310]	K01582 E4.1.1.18; lysine decarboxylase	-5.05977	9	4.43108e-06
VC2273	EC1.2.1.41	00330 Arginine and proline metabolism [PATH:vch00330]	K00147 proA; glutamate-5-semialdehyde dehydrogenase	-0.223581	13	0.00124656
VC2616	EC1.2.1.71	00330 Arginine and proline metabolism [PATH:vch00330]	K06447 astD; succinylglutamic semialdehyde dehydrogenase	0.938835	19	1.44345e-06
VC0460	EC1.5.1.2	00330 Arginine and proline metabolism [PATH:vch00330]	K00286 proC; pyrroline-5-carboxylate reductase	-0.0572663	8	0.140497
VC1624	EC1.5.1.43	00330 Arginine and proline metabolism [PATH:vch00330]	K13746 cansdh; carboxynorspermidine synthase	-3.37146	8	9.46494e-07
VCA0947	EC2.3.1.57	00330 Arginine and proline metabolism [PATH:vch00330]	K00657 speG; diamine N-acetyltransferase	-0.642288	4	0.000660482
VC2274	EC2.7.2.11	00330 Arginine and proline metabolism [PATH:vch00330]	K00931 proB; glutamate 5-kinase	-0.0245716	11	0.527576
VC1242	EC3.5.1.96	00330 Arginine and proline metabolism [PATH:vch00330]	K05526 astE; succinylglutamate desuccinylase	-0.16469	17	0.0123987
VCA0814	EC3.5.3.11	00330 Arginine and proline metabolism [PATH:vch00330]	K01480 speB; agmatinase	-0.137807	12	0.0223699
VCA1063	EC4.1.1.17	00330 Arginine and proline metabolism [PATH:vch00330]	K01581 E4.1.1.17; ornithine decarboxylase	-3.89463	15	2.81917e-05
VCA0815	EC4.1.1.19	00330 Arginine and proline metabolism [PATH:vch00330]	K01585 speA; arginine decarboxylase	-0.658573	21	4.72223e-06
VC1623	EC4.1.1.96	00330 Arginine and proline metabolism [PATH:vch00330]	K13747 nspC; carboxynorspermidine decarboxylase	-0.549954	4	0.000548889
VC2273	EC1.2.1.41	00332 Carbapenem biosynthesis [PATH:vch00332]	K00147 proA; glutamate-5-semialdehyde dehydrogenase	-0.223581	13	0.00124656
VC2274	EC2.7.2.11	00332 Carbapenem biosynthesis [PATH:vch00332]	K00931 proB; glutamate 5-kinase	-0.0245716	11	0.527576
VC2021	EC1.1.1.100	00333 Prodigiosin biosyntheses	K00059 fabG; 3-oxoacyl-[acyl-carrier protein] reductase	0.129107	10	0.0204451
VC2022	EC2.3.1.39	00333 Prodigiosin biosyntheses	K00645 fabD; [acyl-carrier-protein] S-malonyltransferase	0.147357	10	0.130805
VC1133	EC1.1.1.23	00340 Histidine metabolism [PATH:vch00340]	K00013 hisD; histidinol dehydrogenase	0.708381	7	3.47511e-06
VC1136	EC2.4.2.-	00340 Histidine metabolism [PATH:vch00340]	K02501 hisH; glutamine amidotransferase	-0.150117	3	0.802908
VC1132	EC2.4.2.17	00340 Histidine metabolism [PATH:vch00340]	K00765 hisG; ATP phosphoribosyltransferase	0.859571	11	3.17894e-06
VC1134	EC2.6.1.9	00340 Histidine metabolism [PATH:vch00340]	K00817 hisC; histidinol-phosphate aminotransferase	0.0262954	6	0.408512
VC1205	EC3.5.2.7	00340 Histidine metabolism [PATH:vch00340]	K01468 hutI; imidazolonepropionase	0.532754	9	8.43197e-05
VC1204	EC3.5.3.8	00340 Histidine metabolism [PATH:vch00340]	K01479 hutG; formiminoglutamase	0.143768	10	0.0452994
VC1139	EC3.6.1.31	00340 Histidine metabolism [PATH:vch00340]	K11755 hisIE; phosphoribosyl-ATP pyrophosphohydrolase / phosphoribosyl-AMP cyclohydrolase	0.277511	3	0.00142608
VC1138	EC4.1.3.-	00340 Histidine metabolism [PATH:vch00340]	K02500 hisF; cyclase	0.619009	3	1.62071e-05
VC1135	EC4.2.1.19	00340 Histidine metabolism [PATH:vch00340]	K01089 hisB; imidazoleglycerol-phosphate dehydratase / histidinol-phosphatase	0.348853	5	0.0012251
VC1203	EC4.2.1.49	00340 Histidine metabolism [PATH:vch00340]	K01712 hutU; urocanate hydratase	-0.0129108	23	0.784487
VC1202	EC4.3.1.3	00340 Histidine metabolism [PATH:vch00340]	K01745 hutH; histidine ammonia-lyase	-0.318975	20	0.0882878
VC1137	EC5.3.1.16	00340 Histidine metabolism [PATH:vch00340]	K01814 hisA; phosphoribosylformimino-5-aminoimidazole carboxamide ribotide isomerase	0.214961	3	0.0130317
VC1344	EC1.13.11.27	00350 Tyrosine metabolism [PATH:vch00350]	K00457 HPD; 4-hydroxyphenylpyruvate dioxygenase	4.57016	24	3.08791e-07
VC1345	EC1.13.11.5	00350 Tyrosine metabolism [PATH:vch00350]	K00451 HGD; homogentisate 1,2-dioxygenase	3.04398	23	1.78557e-07
VC2033	EC1.2.1.10	00350 Tyrosine metabolism [PATH:vch00350]	K04072 adhE; acetaldehyde dehydrogenase / alcohol dehydrogenase	0.305583	47	0.000277548
VC1745	EC1.2.1.16	00350 Tyrosine metabolism [PATH:vch00350]	K00135 gabD; succinate-semialdehyde dehydrogenase / glutarate-semialdehyde dehydrogenase	0.0306025	9	0.357602
VC1134	EC2.6.1.9	00350 Tyrosine metabolism [PATH:vch00350]	K00817 hisC; histidinol-phosphate aminotransferase	0.0262954	6	0.408512
VC1346	EC3.7.1.2	00350 Tyrosine metabolism [PATH:vch00350]	K16171 faaH; fumarylacetoacetate (FAA) hydrolase	3.25314	13	2.05831e-07
VC1347	EC5.2.1.2	00350 Tyrosine metabolism [PATH:vch00350]	K01800 maiA; maleylacetoacetate isomerase	3.87916	7	4.07622e-07
VC2669	EC5.3.3.10	00350 Tyrosine metabolism [PATH:vch00350]	K01826 hpaF; 5-carboxymethyl-2-hydroxymuconate isomerase	0.0637044	5	0.49741
VC1560	EC1.11.1.21	00360 Phenylalanine metabolism [PATH:vch00360]	K03782 katG; catalase-peroxidase	-1.03434	33	3.49968e-06
VC1344	EC1.13.11.27	00360 Phenylalanine metabolism [PATH:vch00360]	K00457 HPD; 4-hydroxyphenylpyruvate dioxygenase	4.57016	24	3.08791e-07
VC0786	EC1.4.5.1	00360 Phenylalanine metabolism [PATH:vch00360]	K00285 dadA; D-amino-acid dehydrogenase	-0.120243	8	0.552835
VC1134	EC2.6.1.9	00360 Phenylalanine metabolism [PATH:vch00360]	K00817 hisC; histidinol-phosphate aminotransferase	0.0262954	6	0.408512
VC0924	EC6.2.1.30	00360 Phenylalanine metabolism [PATH:vch00360]	K01912 paaK; phenylacetate-CoA ligase	-0.202002	4	0.2341
VC1047	EC1.1.1.35	00362 Benzoate degradation [PATH:vch00362]	K01782 fadJ; 3-hydroxyacyl-CoA dehydrogenase / enoyl-CoA hydratase / 3-hydroxybutyryl-CoA epimerase	0.63035	30	1.08969e-05
VC2758	EC1.1.1.35	00362 Benzoate degradation [PATH:vch00362]	K01825 fadB; 3-hydroxyacyl-CoA dehydrogenase / enoyl-CoA hydratase / 3-hydroxybutyryl-CoA epimerase / enoyl-CoA isomerase	-0.106283	33	0.0341622
VC1046	EC2.3.1.16	00362 Benzoate degradation [PATH:vch00362]	K00632 fadA; acetyl-CoA acyltransferase	1.23589	21	2.29993e-07
VC2759	EC2.3.1.16	00362 Benzoate degradation [PATH:vch00362]	K00632 fadA; acetyl-CoA acyltransferase	-0.0716613	14	0.112226
VC1047	EC1.1.1.35	00380 Tryptophan metabolism [PATH:vch00380]	K01782 fadJ; 3-hydroxyacyl-CoA dehydrogenase / enoyl-CoA hydratase / 3-hydroxybutyryl-CoA epimerase	0.63035	30	1.08969e-05
VC2758	EC1.1.1.35	00380 Tryptophan metabolism [PATH:vch00380]	K01825 fadB; 3-hydroxyacyl-CoA dehydrogenase / enoyl-CoA hydratase / 3-hydroxybutyryl-CoA epimerase / enoyl-CoA isomerase	-0.106283	33	0.0341622
VC1560	EC1.11.1.21	00380 Tryptophan metabolism [PATH:vch00380]	K03782 katG; catalase-peroxidase	-1.03434	33	3.49968e-06
VC2087	EC1.2.4.2	00380 Tryptophan metabolism [PATH:vch00380]	K00164 OGDH; 2-oxoglutarate dehydrogenase E1 component	-0.168867	40	0.00547876
VCA0161	EC4.1.99.1	00380 Tryptophan metabolism [PATH:vch00380]	K01667 tnaA; tryptophanase	-2.26483	30	8.2837e-07
VC0056	EC1.1.1.25	00400 Phenylalanine, tyrosine and tryptophan biosynthesis [PATH:vch00400]	K00014 aroE; shikimate dehydrogenase	-0.0873321	4	0.186683
VC1732	EC2.5.1.19	00400 Phenylalanine, tyrosine and tryptophan biosynthesis [PATH:vch00400]	K00800 aroA; 3-phosphoshikimate 1-carboxyvinyltransferase	0.563024	8	0.00148017
VC0695	EC2.5.1.54	00400 Phenylalanine, tyrosine and tryptophan biosynthesis [PATH:vch00400]	K01626 E2.5.1.54; 3-deoxy-7-phosphoheptulonate synthase	-0.273913	3	0.0589811
VC1134	EC2.6.1.9	00400 Phenylalanine, tyrosine and tryptophan biosynthesis [PATH:vch00400]	K00817 hisC; histidinol-phosphate aminotransferase	0.0262954	6	0.408512
VC2629	EC2.7.1.71	00400 Phenylalanine, tyrosine and tryptophan biosynthesis [PATH:vch00400]	K00891 E2.7.1.71; shikimate kinase	-0.150748	5	0.761302
VC1171	EC4.1.1.48	00400 Phenylalanine, tyrosine and tryptophan biosynthesis [PATH:vch00400]	K13498 trpCF; indole-3-glycerol phosphate synthase / phosphoribosylanthranilate isomerase	0.0313893	4	0.735411
VC1174	EC4.1.3.27	00400 Phenylalanine, tyrosine and tryptophan biosynthesis [PATH:vch00400]	K01657 trpE; anthranilate synthase component I	-1.60498	6	1.37004e-06
VC1169	EC4.2.1.20	00400 Phenylalanine, tyrosine and tryptophan biosynthesis [PATH:vch00400]	K01695 trpA; tryptophan synthase alpha chain	-0.484655	7	0.00169822
VC1170	EC4.2.1.20	00400 Phenylalanine, tyrosine and tryptophan biosynthesis [PATH:vch00400]	K01696 trpB; tryptophan synthase beta chain	-0.606595	11	4.52955e-06
VC2628	EC4.2.3.4	00400 Phenylalanine, tyrosine and tryptophan biosynthesis [PATH:vch00400]	K01735 aroB; 3-dehydroquinate synthase	0.0481871	8	0.239462
VC2116	EC4.2.3.5	00400 Phenylalanine, tyrosine and tryptophan biosynthesis [PATH:vch00400]	K01736 aroC; chorismate synthase	0.819304	12	1.15945e-06
VC0696	EC5.4.99.5	00400 Phenylalanine, tyrosine and tryptophan biosynthesis [PATH:vch00400]	K14187 tyrA; chorismate mutase / prephenate dehydrogenase	-0.839791	4	2.56281e-06
VC0705	EC5.4.99.5	00400 Phenylalanine, tyrosine and tryptophan biosynthesis [PATH:vch00400]	K14170 pheA; chorismate mutase / prephenate dehydratase	0.404527	9	5.76832e-05
VC1134	EC2.6.1.9	00401 Novobiocin biosynthesis [PATH:vch00401]	K00817 hisC; histidinol-phosphate aminotransferase	0.0262954	6	0.408512
VC0696	EC5.4.99.5	00401 Novobiocin biosynthesis [PATH:vch00401]	K14187 tyrA; chorismate mutase / prephenate dehydrogenase	-0.839791	4	2.56281e-06
VC1174	EC4.1.3.27	00405 Phenazine biosynthesis	K01657 trpE; anthranilate synthase component I	-1.60498	6	1.37004e-06
VC1047	EC1.1.1.35	00410 beta-Alanine metabolism [PATH:vch00410]	K01782 fadJ; 3-hydroxyacyl-CoA dehydrogenase / enoyl-CoA hydratase / 3-hydroxybutyryl-CoA epimerase	0.63035	30	1.08969e-05
VC2758	EC1.1.1.35	00410 beta-Alanine metabolism [PATH:vch00410]	K01825 fadB; 3-hydroxyacyl-CoA dehydrogenase / enoyl-CoA hydratase / 3-hydroxybutyryl-CoA epimerase / enoyl-CoA isomerase	-0.106283	33	0.0341622
VC1149	EC4.1.1.15	00410 beta-Alanine metabolism [PATH:vch00410]	K01580 E4.1.1.15; glutamate decarboxylase	-0.830886	17	2.51593e-05
VC0591	EC6.3.2.1	00410 beta-Alanine metabolism [PATH:vch00410]	K01918 panC; pantoate--beta-alanine ligase	-0.24955	7	0.000568025
VC1905	EC1.4.1.1	00430 Taurine and hypotaurine metabolism [PATH:vch00430]	K00259 ald; alanine dehydrogenase	0.27639	21	0.000297304
VC1492	EC1.4.1.2	00430 Taurine and hypotaurine metabolism [PATH:vch00430]	K15371 GDH2; glutamate dehydrogenase	-0.0869165	99	0.329468
VC1097	EC2.3.1.8	00430 Taurine and hypotaurine metabolism [PATH:vch00430]	K13788 pta; phosphate acetyltransferase	-1.04384	36	1.66415e-07
VC0194	EC2.3.2.2	00430 Taurine and hypotaurine metabolism [PATH:vch00430]	K00681 ggt; gamma-glutamyltranspeptidase / glutathione hydrolase	0.83434	16	3.49094e-05
VCA0558	EC2.3.2.2	00430 Taurine and hypotaurine metabolism [PATH:vch00430]	K00681 ggt; gamma-glutamyltranspeptidase / glutathione hydrolase	0.509534	8	0.135447
VC1098	EC2.7.2.1	00430 Taurine and hypotaurine metabolism [PATH:vch00430]	K00925 ackA; acetate kinase	-1.04982	19	6.77468e-05
VCA0235	EC2.7.2.1	00430 Taurine and hypotaurine metabolism [PATH:vch00430]	K00925 ackA; acetate kinase	-1.72048	13	7.94904e-06
VC1149	EC4.1.1.15	00430 Taurine and hypotaurine metabolism [PATH:vch00430]	K01580 E4.1.1.15; glutamate decarboxylase	-0.830886	17	2.51593e-05
VC1182	EC1.8.1.9	00450 Selenocompound metabolism [PATH:vch00450]	K00384 trxB; thioredoxin reductase (NADPH)	0.288363	13	0.000362766
VC0390	EC2.1.1.13	00450 Selenocompound metabolism [PATH:vch00450]	K00548 metH; 5-methyltetrahydrofolate--homocysteine methyltransferase	1.04027	20	6.09229e-07
VC1704	EC2.1.1.14	00450 Selenocompound metabolism [PATH:vch00450]	K00549 metE; 5-methyltetrahydropteroyltriglutamate--homocysteine methyltransferase	-2.39984	12	7.01325e-06
VC2683	EC2.5.1.48	00450 Selenocompound metabolism [PATH:vch00450]	K01739 metB; cystathionine gamma-synthase	0.495172	6	4.53716e-05
VC2559	EC2.7.7.4	00450 Selenocompound metabolism [PATH:vch00450]	K00956 cysN; sulfate adenylyltransferase subunit 1	1.99125	5	8.43103e-08
VC1671	EC4.4.1.8	00450 Selenocompound metabolism [PATH:vch00450]	K01760 metC; cystathionine beta-lyase	0.641976	11	6.40637e-06
VC1036	EC6.1.1.10	00450 Selenocompound metabolism [PATH:vch00450]	K01874 MARS; methionyl-tRNA synthetase	-0.0726231	25	0.420702
VC0941	EC2.1.2.1	00460 Cyanoamino acid metabolism [PATH:vch00460]	K00600 glyA; glycine hydroxymethyltransferase	0.138296	19	0.0133302
VCA0278	EC2.1.2.1	00460 Cyanoamino acid metabolism [PATH:vch00460]	K00600 glyA; glycine hydroxymethyltransferase	-0.844469	21	0.000817252
VC0194	EC2.3.2.2	00460 Cyanoamino acid metabolism [PATH:vch00460]	K00681 ggt; gamma-glutamyltranspeptidase / glutathione hydrolase	0.83434	16	3.49094e-05
VCA0558	EC2.3.2.2	00460 Cyanoamino acid metabolism [PATH:vch00460]	K00681 ggt; gamma-glutamyltranspeptidase / glutathione hydrolase	0.509534	8	0.135447
VC1995	EC3.5.1.1	00460 Cyanoamino acid metabolism [PATH:vch00460]	K01424 E3.5.1.1; L-asparaginase	-0.539564	6	1.26429e-05
VC0158	EC5.1.1.3	00471 D-Glutamine and D-glutamate metabolism [PATH:vch00471]	K01776 murI; glutamate racemase	-1.76876	5	3.57867e-08
VC2400	EC6.3.2.8	00471 D-Glutamine and D-glutamate metabolism [PATH:vch00471]	K01924 murC; UDP-N-acetylmuramate--alanine ligase	-0.358471	9	0.0190501
VC0372	EC5.1.1.1	00473 D-Alanine metabolism [PATH:vch00473]	K01775 alr; alanine racemase	-0.166481	6	0.0540157
VCA0572	EC6.3.2.4	00473 D-Alanine metabolism [PATH:vch00473]	K01921 ddl; D-alanine-D-alanine ligase	0.213181	7	0.00892434
VC1141	EC1.1.1.42	00480 Glutathione metabolism [PATH:vch00480]	K00031 IDH1; isocitrate dehydrogenase	-0.427315	42	6.00727e-05
VCA0898	EC1.1.1.44	00480 Glutathione metabolism [PATH:vch00480]	K00033 PGD; 6-phosphogluconate dehydrogenase	0.182293	23	0.00568932
VCA0896	EC1.1.1.49	00480 Glutathione metabolism [PATH:vch00480]	K00036 G6PD; glucose-6-phosphate 1-dehydrogenase	-0.150713	13	0.0986831
VC0186	EC1.8.1.7	00480 Glutathione metabolism [PATH:vch00480]	K00383 GSR; glutathione reductase (NADPH)	-0.123909	10	0.0512713
VC0194	EC2.3.2.2	00480 Glutathione metabolism [PATH:vch00480]	K00681 ggt; gamma-glutamyltranspeptidase / glutathione hydrolase	0.83434	16	3.49094e-05
VCA0558	EC2.3.2.2	00480 Glutathione metabolism [PATH:vch00480]	K00681 ggt; gamma-glutamyltranspeptidase / glutathione hydrolase	0.509534	8	0.135447
VC2501	EC3.4.11.1	00480 Glutathione metabolism [PATH:vch00480]	K01255 CARP; leucyl aminopeptidase	0.733172	35	1.9047e-06
VC1494	EC3.4.11.2	00480 Glutathione metabolism [PATH:vch00480]	K01256 pepN; aminopeptidase N	-0.0127451	33	0.807801
VC0755	EC3.4.11.23	00480 Glutathione metabolism [PATH:vch00480]	K07751 pepB; PepB aminopeptidase	-0.220436	17	0.00557808
VCA1063	EC4.1.1.17	00480 Glutathione metabolism [PATH:vch00480]	K01581 E4.1.1.17; ornithine decarboxylase	-3.89463	15	2.81917e-05
VC0556	EC6.3.2.2	00480 Glutathione metabolism [PATH:vch00480]	K01919 gshA; glutamate--cysteine ligase	-0.262714	13	0.00101905
VC0468	EC6.3.2.3	00480 Glutathione metabolism [PATH:vch00480]	K01920 gshB; glutathione synthase	-0.122713	9	0.0704065
VCA0013	EC2.4.1.1	00500 Starch and sucrose metabolism [PATH:vch00500]	K00688 PYG; glycogen phosphorylase	-0.847809	29	3.38091e-06
VC1726	EC2.4.1.21	00500 Starch and sucrose metabolism [PATH:vch00500]	K00703 glgA; starch synthase	-0.577759	18	4.48539e-05
VCA0014	EC2.4.1.25	00500 Starch and sucrose metabolism [PATH:vch00500]	K00705 malQ; 4-alpha-glucanotransferase	-0.831468	18	4.68924e-06
VC0964	EC2.7.1.-	00500 Starch and sucrose metabolism [PATH:vch00500]	K02777 PTS-Glc-EIIA; PTS system, sugar-specific IIA component	0.263728	10	0.00137436
VC0910	EC2.7.1.201	00500 Starch and sucrose metabolism [PATH:vch00500]	K02818 PTS-Tre-EIIB; PTS system, trehalose-specific IIB component	-0.591631	11	4.55713e-05
VCA0653	EC2.7.1.211	00500 Starch and sucrose metabolism [PATH:vch00500]	K02809 PTS-Scr-EIIB; PTS system, sucrose-specific IIB component	-0.999214	3	0.00203672
VCA0656	EC2.7.1.4	00500 Starch and sucrose metabolism [PATH:vch00500]	K00847 E2.7.1.4; fructokinase	-0.627059	4	0.000477983
VC1727	EC2.7.7.27	00500 Starch and sucrose metabolism [PATH:vch00500]	K00975 glgC; glucose-1-phosphate adenylyltransferase	-1.0026	28	2.70615e-06
VCA0699	EC2.7.7.27	00500 Starch and sucrose metabolism [PATH:vch00500]	K00975 glgC; glucose-1-phosphate adenylyltransferase	1.2321	14	0.000445366
VC0395	EC2.7.7.9	00500 Starch and sucrose metabolism [PATH:vch00500]	K00963 UGP2; UTP--glucose-1-phosphate uridylyltransferase	-0.04911	15	0.956805
VCA0860	EC3.2.1.1	00500 Starch and sucrose metabolism [PATH:vch00500]	K01176 AMY; alpha-amylase	-0.0659056	3	0.279659
VCA0655	EC3.2.1.26	00500 Starch and sucrose metabolism [PATH:vch00500]	K01193 INV; beta-fructofuranosidase	-0.80823	5	0.000105237
VCA1029	EC3.2.1.68	00500 Starch and sucrose metabolism [PATH:vch00500]	K01214 ISA; isoamylase	-0.209306	8	0.015053
VC1558	EC3.2.1.86	00500 Starch and sucrose metabolism [PATH:vch00500]	K01223 E3.2.1.86B; 6-phospho-beta-glucosidase	-0.776587	17	5.04174e-06
VC0911	EC3.2.1.93	00500 Starch and sucrose metabolism [PATH:vch00500]	K01226 treC; trehalose-6-phosphate hydrolase	-1.24894	17	6.92726e-06
VC0374	EC5.3.1.9	00500 Starch and sucrose metabolism [PATH:vch00500]	K01810 GPI; glucose-6-phosphate isomerase	-0.785543	22	2.21623e-06
VC2095	EC5.4.2.2	00500 Starch and sucrose metabolism [PATH:vch00500]	K01835 pgm; phosphoglucomutase	0.0829157	27	0.192729
VC2217	EC3.2.1.52	00511 Other glycan degradation [PATH:vch00511]	K12373 HEXA_B; hexosaminidase	0.333662	4	0.00158003
VC0918	EC1.1.1.336	00520 Amino sugar and nucleotide sugar metabolism [PATH:vch00520]	K02472 wecC; UDP-N-acetyl-D-mannosaminuronic acid dehydrogenase	-0.921162	16	0.017519
VC0318	EC1.3.1.98	00520 Amino sugar and nucleotide sugar metabolism [PATH:vch00520]	K00075 murB; UDP-N-acetylmuramate dehydrogenase	-0.36801	5	0.000102403
VC0612	EC2.4.1.280	00520 Amino sugar and nucleotide sugar metabolism [PATH:vch00520]	K18675 chbP; N,N'-diacetylchitobiose phosphorylase	-0.473988	12	5.71425e-05
VC2514	EC2.5.1.7	00520 Amino sugar and nucleotide sugar metabolism [PATH:vch00520]	K00790 murA; UDP-N-acetylglucosamine 1-carboxyvinyltransferase	-0.181371	11	0.00830037
VC0244	EC2.6.1.102	00520 Amino sugar and nucleotide sugar metabolism [PATH:vch00520]	K13010 per; perosamine synthetase	-0.318055	21	0.00493344
VC0487	EC2.6.1.16	00520 Amino sugar and nucleotide sugar metabolism [PATH:vch00520]	K00820 glmS; glucosamine---fructose-6-phosphate aminotransferase (isomerizing)	0.32373	27	0.000905129
VC0964	EC2.7.1.-	00520 Amino sugar and nucleotide sugar metabolism [PATH:vch00520]	K02777 PTS-Glc-EIIA; PTS system, sugar-specific IIA component	0.263728	10	0.00137436
VC0995	EC2.7.1.193	00520 Amino sugar and nucleotide sugar metabolism [PATH:vch00520]	K02803 PTS-Nag-EIIB; PTS system, N-acetylglucosamine-specific IIB component	0.274451	14	0.00075637
VC2013	EC2.7.1.199	00520 Amino sugar and nucleotide sugar metabolism [PATH:vch00520]	K02778 PTS-Glc-EIIB; PTS system, glucose-specific IIB component	-0.121367	13	0.0205222
VCA0656	EC2.7.1.4	00520 Amino sugar and nucleotide sugar metabolism [PATH:vch00520]	K00847 E2.7.1.4; fructokinase	-0.627059	4	0.000477983
VC1532	EC2.7.1.59	00520 Amino sugar and nucleotide sugar metabolism [PATH:vch00520]	K00884 NAGK; N-acetylglucosamine kinase	-0.842951	13	4.50077e-05
VC1595	EC2.7.1.6	00520 Amino sugar and nucleotide sugar metabolism [PATH:vch00520]	K00849 galK; galactokinase	-0.851458	9	1.21517e-05
VC2762	EC2.7.7.23	00520 Amino sugar and nucleotide sugar metabolism [PATH:vch00520]	K04042 glmU; bifunctional UDP-N-acetylglucosamine pyrophosphorylase / Glucosamine-1-phosphate N-acetyltransferase	-0.0783903	13	0.228912
VC1727	EC2.7.7.27	00520 Amino sugar and nucleotide sugar metabolism [PATH:vch00520]	K00975 glgC; glucose-1-phosphate adenylyltransferase	-1.0026	28	2.70615e-06
VCA0699	EC2.7.7.27	00520 Amino sugar and nucleotide sugar metabolism [PATH:vch00520]	K00975 glgC; glucose-1-phosphate adenylyltransferase	1.2321	14	0.000445366
VC0395	EC2.7.7.9	00520 Amino sugar and nucleotide sugar metabolism [PATH:vch00520]	K00963 UGP2; UTP--glucose-1-phosphate uridylyltransferase	-0.04911	15	0.956805
VC0692	EC3.2.1.52	00520 Amino sugar and nucleotide sugar metabolism [PATH:vch00520]	K01207 nagZ; beta-N-acetylhexosaminidase	0.158693	6	0.0313834
VC2217	EC3.2.1.52	00520 Amino sugar and nucleotide sugar metabolism [PATH:vch00520]	K12373 HEXA_B; hexosaminidase	0.333662	4	0.00158003
VC0994	EC3.5.1.25	00520 Amino sugar and nucleotide sugar metabolism [PATH:vch00520]	K01443 nagA; N-acetylglucosamine-6-phosphate deacetylase	0.173971	9	0.0120901
VC1783	EC3.5.1.25	00520 Amino sugar and nucleotide sugar metabolism [PATH:vch00520]	K01443 nagA; N-acetylglucosamine-6-phosphate deacetylase	-1.09729	3	1.50317e-05
VCA1025	EC3.5.99.6	00520 Amino sugar and nucleotide sugar metabolism [PATH:vch00520]	K02564 nagB; glucosamine-6-phosphate deaminase	-0.177761	9	0.064408
VC1776	EC4.1.3.3	00520 Amino sugar and nucleotide sugar metabolism [PATH:vch00520]	K01639 E4.1.3.3; N-acetylneuraminate lyase	-2.24128	6	3.13192e-05
VC0690	EC4.2.1.126	00520 Amino sugar and nucleotide sugar metabolism [PATH:vch00520]	K07106 murQ; N-acetylmuramic acid 6-phosphate etherase	-0.484427	5	0.000164431
VC0243	EC4.2.1.47	00520 Amino sugar and nucleotide sugar metabolism [PATH:vch00520]	K01711 gmd; GDPmannose 4,6-dehydratase	-0.177005	27	0.0464914
VC0917	EC5.1.3.14	00520 Amino sugar and nucleotide sugar metabolism [PATH:vch00520]	K01791 wecB; UDP-N-acetylglucosamine 2-epimerase (non-hydrolysing)	-3.26523	4	5.61154e-05
VCA0774	EC5.1.3.2	00520 Amino sugar and nucleotide sugar metabolism [PATH:vch00520]	K01784 galE; UDP-glucose 4-epimerase	-0.237066	19	0.000974677
VC1781	EC5.1.3.9	00520 Amino sugar and nucleotide sugar metabolism [PATH:vch00520]	K01788 nanE; N-acylglucosamine-6-phosphate 2-epimerase	-4.24381	5	1.49557e-06
VC0269	EC5.3.1.8	00520 Amino sugar and nucleotide sugar metabolism [PATH:vch00520]	K01809 manA; mannose-6-phosphate isomerase	-0.154362	13	0.023829
VC0374	EC5.3.1.9	00520 Amino sugar and nucleotide sugar metabolism [PATH:vch00520]	K01810 GPI; glucose-6-phosphate isomerase	-0.785543	22	2.21623e-06
VC0639	EC5.4.2.10	00520 Amino sugar and nucleotide sugar metabolism [PATH:vch00520]	K03431 glmM; phosphoglucosamine mutase	-0.16389	19	0.159617
VC2095	EC5.4.2.2	00520 Amino sugar and nucleotide sugar metabolism [PATH:vch00520]	K01835 pgm; phosphoglucomutase	0.0829157	27	0.192729
VC0242	EC5.4.2.8	00520 Amino sugar and nucleotide sugar metabolism [PATH:vch00520]	K01840 manB; phosphomannomutase	-0.530654	17	0.000214221
VCA1041	EC5.4.2.8	00520 Amino sugar and nucleotide sugar metabolism [PATH:vch00520]	K01840 manB; phosphomannomutase	2.13167	28	9.25884e-05
VC0745	EC3.1.3.25	00521 Streptomycin biosynthesis [PATH:vch00521]	K01092 E3.1.3.25; myo-inositol-1(or 4)-monophosphatase	0.321061	12	0.000461376
VC2095	EC5.4.2.2	00521 Streptomycin biosynthesis [PATH:vch00521]	K01835 pgm; phosphoglucomutase	0.0829157	27	0.192729
VC2248	EC2.3.1.129	00540 Lipopolysaccharide biosynthesis [PATH:vch00540]	K00677 lpxA; UDP-N-acetylglucosamine acyltransferase	-0.178304	8	0.0384368
VC2250	EC2.3.1.191	00540 Lipopolysaccharide biosynthesis [PATH:vch00540]	K02536 lpxD; UDP-3-O-[3-hydroxymyristoyl] glucosamine N-acyltransferase	-0.412582	7	0.000563092
VC0213	EC2.3.1.241	00540 Lipopolysaccharide biosynthesis [PATH:vch00540]	K02517 lpxL; Kdo2-lipid IVA lauroyltransferase	-0.293168	3	0.0014338
VC2247	EC2.4.1.182	00540 Lipopolysaccharide biosynthesis [PATH:vch00540]	K00748 lpxB; lipid-A-disaccharide synthase	-0.0536486	8	0.493347
VC2175	EC2.5.1.55	00540 Lipopolysaccharide biosynthesis [PATH:vch00540]	K01627 kdsA; 2-dehydro-3-deoxyphosphooctonate aldolase (KDO 8-P synthase)	-0.401211	18	0.000108596
VC1875	EC2.7.7.38	00540 Lipopolysaccharide biosynthesis [PATH:vch00540]	K00979 kdsB; 3-deoxy-manno-octulosonate cytidylyltransferase (CMP-KDO synthetase)	-0.341532	8	0.000324755
VC0240	EC5.1.3.20	00540 Lipopolysaccharide biosynthesis [PATH:vch00540]	K03274 gmhD; ADP-L-glycero-D-manno-heptose 6-epimerase	-0.237917	17	0.000809404
VC2523	EC5.3.1.13	00540 Lipopolysaccharide biosynthesis [PATH:vch00540]	K06041 kdsD; arabinose-5-phosphate isomerase	-0.47899	10	0.000184426
VC2230	EC5.3.1.28	00540 Lipopolysaccharide biosynthesis [PATH:vch00540]	K03271 gmhA; D-sedoheptulose 7-phosphate isomerase	0.204753	11	0.017974
VC0318	EC1.3.1.98	00550 Peptidoglycan biosynthesis [PATH:vch00550]	K00075 murB; UDP-N-acetylmuramate dehydrogenase	-0.36801	5	0.000102403
VC0602	EC2.4.1.129	00550 Peptidoglycan biosynthesis [PATH:vch00550]	K05365 mrcB; penicillin-binding protein 1B	0.241056	3	0.0725248
VC2635	EC2.4.1.129	00550 Peptidoglycan biosynthesis [PATH:vch00550]	K05366 mrcA; penicillin-binding protein 1A	-0.0405826	18	0.379921
VC2401	EC2.4.1.227	00550 Peptidoglycan biosynthesis [PATH:vch00550]	K02563 murG; UDP-N-acetylglucosamine--N-acetylmuramyl-(pentapeptide) pyrophosphoryl-undecaprenol N-acetylglucosamine transferase	-0.17113	5	0.277298
VC2514	EC2.5.1.7	00550 Peptidoglycan biosynthesis [PATH:vch00550]	K00790 murA; UDP-N-acetylglucosamine 1-carboxyvinyltransferase	-0.181371	11	0.00830037
VC0947	EC3.4.16.4	00550 Peptidoglycan biosynthesis [PATH:vch00550]	K07258 dacC; serine-type D-Ala-D-Ala carboxypeptidase (penicillin-binding protein 5/6)	0.0641311	16	0.199767
VC0950	EC3.4.16.4	00550 Peptidoglycan biosynthesis [PATH:vch00550]	K05515 mrdA; penicillin-binding protein 2	-0.212416	6	0.0289924
VCA0270	EC3.4.16.4	00550 Peptidoglycan biosynthesis [PATH:vch00550]	K07258 dacC; serine-type D-Ala-D-Ala carboxypeptidase (penicillin-binding protein 5/6)	0.225398	9	0.0084323
VC2405	EC6.3.2.10	00550 Peptidoglycan biosynthesis [PATH:vch00550]	K01929 murF; UDP-N-acetylmuramoyl-tripeptide--D-alanyl-D-alanine ligase	-0.551091	10	5.88676e-06
VC2406	EC6.3.2.13	00550 Peptidoglycan biosynthesis [PATH:vch00550]	K01928 murE; UDP-N-acetylmuramoyl-L-alanyl-D-glutamate--2,6-diaminopimelate ligase	-0.228232	9	0.00281754
VCA0572	EC6.3.2.4	00550 Peptidoglycan biosynthesis [PATH:vch00550]	K01921 ddl; D-alanine-D-alanine ligase	0.213181	7	0.00892434
VC2400	EC6.3.2.8	00550 Peptidoglycan biosynthesis [PATH:vch00550]	K01924 murC; UDP-N-acetylmuramate--alanine ligase	-0.358471	9	0.0190501
VC2024	EC2.3.1.15	00561 Glycerolipid metabolism [PATH:vch00561]	K03621 plsX; glycerol-3-phosphate acyltransferase PlsX	-0.316464	3	0.00786628
VC2513	EC2.3.1.51	00561 Glycerolipid metabolism [PATH:vch00561]	K00655 plsC; 1-acyl-sn-glycerol-3-phosphate acyltransferase	0.259137	3	0.00401832
VCA0903	EC2.7.1.165	00561 Glycerolipid metabolism [PATH:vch00561]	K00865 glxK; glycerate 2-kinase	1.03094	8	1.47337e-06
VCA0744	EC2.7.1.30	00561 Glycerolipid metabolism [PATH:vch00561]	K00864 glpK; glycerol kinase	-1.85084	28	3.2798e-07
VC0745	EC3.1.3.25	00562 Inositol phosphate metabolism [PATH:vch00562]	K01092 E3.1.3.25; myo-inositol-1(or 4)-monophosphatase	0.321061	12	0.000461376
VC2670	EC5.3.1.1	00562 Inositol phosphate metabolism [PATH:vch00562]	K01803 TPI; triosephosphate isomerase (TIM)	-0.54467	6	0.000410168
VC2651	EC1.1.1.94	00564 Glycerophospholipid metabolism [PATH:vch00564]	K00057 gpsA; glycerol-3-phosphate dehydrogenase (NAD(P)+)	0.326213	10	0.000536807
VCA0657	EC1.1.5.3	00564 Glycerophospholipid metabolism [PATH:vch00564]	K00111 glpA; glycerol-3-phosphate dehydrogenase	-0.253215	21	0.973654
VCA0747	EC1.1.5.3	00564 Glycerophospholipid metabolism [PATH:vch00564]	K00111 glpA; glycerol-3-phosphate dehydrogenase	-2.19491	14	2.94548e-08
VCA0748	EC1.1.5.3	00564 Glycerophospholipid metabolism [PATH:vch00564]	K00112 glpB; glycerol-3-phosphate dehydrogenase subunit B	-3.57739	10	3.64954e-08
VCA0749	EC1.1.5.3	00564 Glycerophospholipid metabolism [PATH:vch00564]	K00113 glpC; glycerol-3-phosphate dehydrogenase subunit C	-5.64003	5	3.49394e-07
VC2024	EC2.3.1.15	00564 Glycerophospholipid metabolism [PATH:vch00564]	K03621 plsX; glycerol-3-phosphate acyltransferase PlsX	-0.316464	3	0.00786628
VC2513	EC2.3.1.51	00564 Glycerophospholipid metabolism [PATH:vch00564]	K00655 plsC; 1-acyl-sn-glycerol-3-phosphate acyltransferase	0.259137	3	0.00401832
VC1670	EC2.7.8.-	00564 Glycerophospholipid metabolism [PATH:vch00564]	K06131 clsA_B; cardiolipin synthase A/B	1.11542	6	4.05893e-06
VC0315	EC2.7.8.8	00564 Glycerophospholipid metabolism [PATH:vch00564]	K00998 pssA; CDP-diacylglycerol---serine O-phosphatidyltransferase	-0.208678	5	0.0051754
VC1554	EC3.1.4.46	00564 Glycerophospholipid metabolism [PATH:vch00564]	K01126 E3.1.4.46; glycerophosphoryl diester phosphodiesterase	-0.144512	9	0.150068
VC0339	EC4.1.1.65	00564 Glycerophospholipid metabolism [PATH:vch00564]	K01613 psd; phosphatidylserine decarboxylase	0.0662168	11	0.129124
VC1046	EC2.3.1.16	00592 alpha-Linolenic acid metabolism [PATH:vch00592]	K00632 fadA; acetyl-CoA acyltransferase	1.23589	21	2.29993e-07
VC2759	EC2.3.1.16	00592 alpha-Linolenic acid metabolism [PATH:vch00592]	K00632 fadA; acetyl-CoA acyltransferase	-0.0716613	14	0.112226
VCA0192	EC1.1.1.28	00620 Pyruvate metabolism [PATH:vch00620]	K03778 ldhA; D-lactate dehydrogenase	0.885924	13	2.46607e-06
VC0432	EC1.1.1.37	00620 Pyruvate metabolism [PATH:vch00620]	K00024 mdh; malate dehydrogenase	-0.730682	24	9.09733e-06
VC1188	EC1.1.1.38	00620 Pyruvate metabolism [PATH:vch00620]	K00027 ME2; malate dehydrogenase (oxaloacetate-decarboxylating)	-0.123857	26	0.0439642
VC2681	EC1.1.1.40	00620 Pyruvate metabolism [PATH:vch00620]	K00029 E1.1.1.40; malate dehydrogenase (oxaloacetate-decarboxylating)(NADP+)	-0.606741	20	9.52032e-06
VCA0984	EC1.1.2.3	00620 Pyruvate metabolism [PATH:vch00620]	K00101 lldD; L-lactate dehydrogenase (cytochrome)	-0.439917	9	0.00041872
VC1819	EC1.2.1.-	00620 Pyruvate metabolism [PATH:vch00620]	K00138 aldB; aldehyde dehydrogenase	4.69826	26	3.12122e-10
VC2033	EC1.2.1.10	00620 Pyruvate metabolism [PATH:vch00620]	K04072 adhE; acetaldehyde dehydrogenase / alcohol dehydrogenase	0.305583	47	0.000277548
VC2414	EC1.2.4.1	00620 Pyruvate metabolism [PATH:vch00620]	K00163 aceE; pyruvate dehydrogenase E1 component	-0.374206	51	9.9018e-05
VC2656	EC1.3.5.4	00620 Pyruvate metabolism [PATH:vch00620]	K00244 frdA; fumarate reductase flavoprotein subunit	-2.03386	27	8.14833e-09
VC2657	EC1.3.5.4	00620 Pyruvate metabolism [PATH:vch00620]	K00245 frdB; fumarate reductase iron-sulfur subunit	-2.48448	11	2.39635e-09
VC2412	EC1.8.1.4	00620 Pyruvate metabolism [PATH:vch00620]	K00382 DLD; dihydrolipoamide dehydrogenase	-0.196812	32	0.00183567
VC2413	EC2.3.1.12	00620 Pyruvate metabolism [PATH:vch00620]	K00627 DLAT; pyruvate dehydrogenase E2 component (dihydrolipoamide acetyltransferase)	-0.334415	25	0.000538633
VC1097	EC2.3.1.8	00620 Pyruvate metabolism [PATH:vch00620]	K13788 pta; phosphate acetyltransferase	-1.04384	36	1.66415e-07
VC2490	EC2.3.3.13	00620 Pyruvate metabolism [PATH:vch00620]	K01649 leuA; 2-isopropylmalate synthase	0.712555	23	6.85453e-05
VC0734	EC2.3.3.9	00620 Pyruvate metabolism [PATH:vch00620]	K01638 aceB; malate synthase	1.50978	20	0.00300923
VCA0957	EC2.3.3.9	00620 Pyruvate metabolism [PATH:vch00620]	K01638 aceB; malate synthase	4.07813	7	1.26269e-06
VC0485	EC2.7.1.40	00620 Pyruvate metabolism [PATH:vch00620]	K00873 PK; pyruvate kinase	-0.803263	32	5.19306e-06
VC2008	EC2.7.1.40	00620 Pyruvate metabolism [PATH:vch00620]	K00873 PK; pyruvate kinase	0.0664397	23	0.233972
VC1098	EC2.7.2.1	00620 Pyruvate metabolism [PATH:vch00620]	K00925 ackA; acetate kinase	-1.04982	19	6.77468e-05
VCA0235	EC2.7.2.1	00620 Pyruvate metabolism [PATH:vch00620]	K00925 ackA; acetate kinase	-1.72048	13	7.94904e-06
VCA0987	EC2.7.9.2	00620 Pyruvate metabolism [PATH:vch00620]	K01007 pps; pyruvate, water dikinase	0.152433	31	0.0135246
VC2236	EC3.1.2.6	00620 Pyruvate metabolism [PATH:vch00620]	K01069 gloB; hydroxyacylglutathione hydrolase	-0.0356997	6	0.250964
VC1355	EC3.6.1.7	00620 Pyruvate metabolism [PATH:vch00620]	K01512 acyP; acylphosphatase	0.643549	3	0.00270296
VC0550	EC4.1.1.3	00620 Pyruvate metabolism [PATH:vch00620]	K01571 oadA; oxaloacetate decarboxylase, alpha subunit	-0.720178	32	8.68155e-06
VC2646	EC4.1.1.31	00620 Pyruvate metabolism [PATH:vch00620]	K01595 ppc; phosphoenolpyruvate carboxylase	-0.0636667	37	0.115274
VC2738	EC4.1.1.49	00620 Pyruvate metabolism [PATH:vch00620]	K01610 E4.1.1.49; phosphoenolpyruvate carboxykinase (ATP)	-1.57528	39	3.46215e-05
VC1304	EC4.2.1.2	00620 Pyruvate metabolism [PATH:vch00620]	K01676 E4.2.1.2A; fumarate hydratase, class I	-2.67733	26	1.32051e-08
VC1573	EC4.2.1.2	00620 Pyruvate metabolism [PATH:vch00620]	K01679 E4.2.1.2B; fumarate hydratase, class II	4.16162	17	1.74341e-05
VC1010	EC4.4.1.5	00620 Pyruvate metabolism [PATH:vch00620]	K01759 GLO1; lactoylglutathione lyase	0.0469375	6	0.827477
VC0298	EC6.2.1.1	00620 Pyruvate metabolism [PATH:vch00620]	K01895 ACSS; acetyl-CoA synthetase	0.266004	36	0.767537
VC1000	EC6.4.1.2	00620 Pyruvate metabolism [PATH:vch00620]	K01963 accD; acetyl-CoA carboxylase carboxyl transferase subunit beta	0.0532134	15	0.129275
VC2244	EC6.4.1.2	00620 Pyruvate metabolism [PATH:vch00620]	K01962 accA; acetyl-CoA carboxylase carboxyl transferase subunit alpha	-0.163987	16	0.0466501
VC0295	EC6.4.1.2	00620 Pyruvate metabolism [PATH:vch00620]	K01961 accC; acetyl-CoA carboxylase, biotin carboxylase subunit	0.0084622	23	0.614659
VC2033	EC1.2.1.10	00625 Chloroalkane and chloroalkene degradation [PATH:vch00625]	K04072 adhE; acetaldehyde dehydrogenase / alcohol dehydrogenase	0.305583	47	0.000277548
VC2033	EC1.2.1.10	00626 Naphthalene degradation [PATH:vch00626]	K04072 adhE; acetaldehyde dehydrogenase / alcohol dehydrogenase	0.305583	47	0.000277548
VC1355	EC3.6.1.7	00627 Aminobenzoate degradation [PATH:vch00627]	K01512 acyP; acylphosphatase	0.643549	3	0.00270296
VC2504	EC1.1.1.29	00630 Glyoxylate and dicarboxylate metabolism [PATH:vch00630]	K00018 hprA; glycerate dehydrogenase	-0.357199	6	0.00412246
VC0432	EC1.1.1.37	00630 Glyoxylate and dicarboxylate metabolism [PATH:vch00630]	K00024 mdh; malate dehydrogenase	-0.730682	24	9.09733e-06
VC2412	EC1.8.1.4	00630 Glyoxylate and dicarboxylate metabolism [PATH:vch00630]	K00382 DLD; dihydrolipoamide dehydrogenase	-0.196812	32	0.00183567
VC0941	EC2.1.2.1	00630 Glyoxylate and dicarboxylate metabolism [PATH:vch00630]	K00600 glyA; glycine hydroxymethyltransferase	0.138296	19	0.0133302
VCA0278	EC2.1.2.1	00630 Glyoxylate and dicarboxylate metabolism [PATH:vch00630]	K00600 glyA; glycine hydroxymethyltransferase	-0.844469	21	0.000817252
VC2092	EC2.3.3.1	00630 Glyoxylate and dicarboxylate metabolism [PATH:vch00630]	K01647 CS; citrate synthase	0.365338	28	8.90374e-05
VC0734	EC2.3.3.9	00630 Glyoxylate and dicarboxylate metabolism [PATH:vch00630]	K01638 aceB; malate synthase	1.50978	20	0.00300923
VCA0957	EC2.3.3.9	00630 Glyoxylate and dicarboxylate metabolism [PATH:vch00630]	K01638 aceB; malate synthase	4.07813	7	1.26269e-06
VC0392	EC2.6.1.44	00630 Glyoxylate and dicarboxylate metabolism [PATH:vch00630]	K00830 AGXT; alanine-glyoxylate transaminase / serine-glyoxylate transaminase / serine-pyruvate transaminase	0.331269	13	0.00853133
VCA0903	EC2.7.1.165	00630 Glyoxylate and dicarboxylate metabolism [PATH:vch00630]	K00865 glxK; glycerate 2-kinase	1.03094	8	1.47337e-06
VC1992	EC3.5.1.10	00630 Glyoxylate and dicarboxylate metabolism [PATH:vch00630]	K01433 purU; formyltetrahydrofolate deformylase	-0.171989	8	0.00410882
VC0285	EC4.1.2.14	00630 Glyoxylate and dicarboxylate metabolism [PATH:vch00630]	K01625 eda; 2-dehydro-3-deoxyphosphogluconate aldolase / (4S)-4-hydroxy-2-oxoglutarate aldolase	0.50353	5	3.46275e-05
VC0736	EC4.1.3.1	00630 Glyoxylate and dicarboxylate metabolism [PATH:vch00630]	K01637 E4.1.3.1; isocitrate lyase	0.541173	22	0.327077
VC0604	EC4.2.1.3	00630 Glyoxylate and dicarboxylate metabolism [PATH:vch00630]	K01682 acnB; aconitate hydratase 2 / 2-methylisocitrate dehydratase	-0.987598	62	4.4103e-07
VC2746	EC6.3.1.2	00630 Glyoxylate and dicarboxylate metabolism [PATH:vch00630]	K01915 glnA; glutamine synthetase	-0.786004	29	1.10533e-06
VCA0637	EC1.-.-.-	00633 Nitrotoluene degradation [PATH:vch00633]	K10679 nfnB; nitroreductase / dihydropteridine reductase	-2.34187	8	4.94522e-07
VCA0702	EC1.1.-.-	00640 Propanoate metabolism [PATH:vch00640]	K08325 yqhD; NADP-dependent alcohol dehydrogenase	-1.14617	13	5.36782e-07
VC1047	EC1.1.1.35	00640 Propanoate metabolism [PATH:vch00640]	K01782 fadJ; 3-hydroxyacyl-CoA dehydrogenase / enoyl-CoA hydratase / 3-hydroxybutyryl-CoA epimerase	0.63035	30	1.08969e-05
VC2758	EC1.1.1.35	00640 Propanoate metabolism [PATH:vch00640]	K01825 fadB; 3-hydroxyacyl-CoA dehydrogenase / enoyl-CoA hydratase / 3-hydroxybutyryl-CoA epimerase / enoyl-CoA isomerase	-0.106283	33	0.0341622
VC0026	EC1.3.1.-	00640 Propanoate metabolism [PATH:vch00640]	K19745 acuI; acrylyl-CoA reductase (NADPH)	-0.028984	8	0.663778
VC2412	EC1.8.1.4	00640 Propanoate metabolism [PATH:vch00640]	K00382 DLD; dihydrolipoamide dehydrogenase	-0.196812	32	0.00183567
VC1097	EC2.3.1.8	00640 Propanoate metabolism [PATH:vch00640]	K13788 pta; phosphate acetyltransferase	-1.04384	36	1.66415e-07
VC1337	EC2.3.3.5	00640 Propanoate metabolism [PATH:vch00640]	K01659 prpC; 2-methylcitrate synthase	-0.00910166	8	0.277585
VC1098	EC2.7.2.1	00640 Propanoate metabolism [PATH:vch00640]	K00925 ackA; acetate kinase	-1.04982	19	6.77468e-05
VCA0235	EC2.7.2.1	00640 Propanoate metabolism [PATH:vch00640]	K00925 ackA; acetate kinase	-1.72048	13	7.94904e-06
VC1336	EC4.1.3.30	00640 Propanoate metabolism [PATH:vch00640]	K03417 prpB; methylisocitrate lyase	-0.408931	4	0.00598874
VC1338	EC4.2.1.117	00640 Propanoate metabolism [PATH:vch00640]	K20455 acnD; 2-methylcitrate dehydratase (2-methyl-trans-aconitate forming)	-0.845109	12	1.15167e-06
VC0604	EC4.2.1.3	00640 Propanoate metabolism [PATH:vch00640]	K01682 acnB; aconitate hydratase 2 / 2-methylisocitrate dehydratase	-0.987598	62	4.4103e-07
VC0298	EC6.2.1.1	00640 Propanoate metabolism [PATH:vch00640]	K01895 ACSS; acetyl-CoA synthetase	0.266004	36	0.767537
VC1340	EC6.2.1.17	00640 Propanoate metabolism [PATH:vch00640]	K01908 prpE; propionyl-CoA synthetase	-0.55909	5	0.000275205
VC2084	EC6.2.1.5	00640 Propanoate metabolism [PATH:vch00640]	K01902 sucD; succinyl-CoA synthetase alpha subunit	-0.140745	14	0.00851306
VC2085	EC6.2.1.5	00640 Propanoate metabolism [PATH:vch00640]	K01903 sucC; succinyl-CoA synthetase beta subunit	-0.30081	19	0.000834882
VC1000	EC6.4.1.2	00640 Propanoate metabolism [PATH:vch00640]	K01963 accD; acetyl-CoA carboxylase carboxyl transferase subunit beta	0.0532134	15	0.129275
VC2244	EC6.4.1.2	00640 Propanoate metabolism [PATH:vch00640]	K01962 accA; acetyl-CoA carboxylase carboxyl transferase subunit alpha	-0.163987	16	0.0466501
VC0295	EC6.4.1.2	00640 Propanoate metabolism [PATH:vch00640]	K01961 accC; acetyl-CoA carboxylase, biotin carboxylase subunit	0.0084622	23	0.614659
VC1046	EC2.3.1.16	00642 Ethylbenzene degradation	K00632 fadA; acetyl-CoA acyltransferase	1.23589	21	2.29993e-07
VC2759	EC2.3.1.16	00642 Ethylbenzene degradation	K00632 fadA; acetyl-CoA acyltransferase	-0.0716613	14	0.112226
VC1345	EC1.13.11.5	00643 Styrene degradation [PATH:vch00643]	K00451 HGD; homogentisate 1,2-dioxygenase	3.04398	23	1.78557e-07
VC1346	EC3.7.1.2	00643 Styrene degradation [PATH:vch00643]	K16171 faaH; fumarylacetoacetate (FAA) hydrolase	3.25314	13	2.05831e-07
VC1347	EC5.2.1.2	00643 Styrene degradation [PATH:vch00643]	K01800 maiA; maleylacetoacetate isomerase	3.87916	7	4.07622e-07
VC1591	EC1.1.1.-	00650 Butanoate metabolism [PATH:vch00650]	K18009 budC; meso-butanediol dehydrogenase / (S,S)-butanediol dehydrogenase / diacetyl reductase	-3.00831	8	2.73132e-07
VC1047	EC1.1.1.35	00650 Butanoate metabolism [PATH:vch00650]	K01782 fadJ; 3-hydroxyacyl-CoA dehydrogenase / enoyl-CoA hydratase / 3-hydroxybutyryl-CoA epimerase	0.63035	30	1.08969e-05
VC2758	EC1.1.1.35	00650 Butanoate metabolism [PATH:vch00650]	K01825 fadB; 3-hydroxyacyl-CoA dehydrogenase / enoyl-CoA hydratase / 3-hydroxybutyryl-CoA epimerase / enoyl-CoA isomerase	-0.106283	33	0.0341622
VC2033	EC1.2.1.10	00650 Butanoate metabolism [PATH:vch00650]	K04072 adhE; acetaldehyde dehydrogenase / alcohol dehydrogenase	0.305583	47	0.000277548
VC1745	EC1.2.1.16	00650 Butanoate metabolism [PATH:vch00650]	K00135 gabD; succinate-semialdehyde dehydrogenase / glutarate-semialdehyde dehydrogenase	0.0306025	9	0.357602
VCA0784	EC1.3.1.9	00650 Butanoate metabolism [PATH:vch00650]	K00209 fabV; enoyl-[acyl-carrier protein] reductase / trans-2-enoyl-CoA reductase (NAD+)	-2.80314	9	2.31942e-08
VC2088	EC1.3.5.1	00650 Butanoate metabolism [PATH:vch00650]	K00240 sdhB; succinate dehydrogenase / fumarate reductase, iron-sulfur subunit	-0.991585	15	1.87061e-07
VC2089	EC1.3.5.1	00650 Butanoate metabolism [PATH:vch00650]	K00239 sdhA; succinate dehydrogenase / fumarate reductase, flavoprotein subunit	-0.908012	35	3.84271e-07
VC2656	EC1.3.5.4	00650 Butanoate metabolism [PATH:vch00650]	K00244 frdA; fumarate reductase flavoprotein subunit	-2.03386	27	8.14833e-09
VC2657	EC1.3.5.4	00650 Butanoate metabolism [PATH:vch00650]	K00245 frdB; fumarate reductase iron-sulfur subunit	-2.48448	11	2.39635e-09
VC0031	EC2.2.1.6	00650 Butanoate metabolism [PATH:vch00650]	K01652 E2.2.1.6L; acetolactate synthase I/II/III large subunit	-0.632931	3	0.000154391
VC1590	EC2.2.1.6	00650 Butanoate metabolism [PATH:vch00650]	K01652 E2.2.1.6L; acetolactate synthase I/II/III large subunit	-2.77398	9	3.41659e-06
VC2482	EC2.2.1.6	00650 Butanoate metabolism [PATH:vch00650]	K01653 E2.2.1.6S; acetolactate synthase I/III small subunit	0.527658	7	0.000276978
VC2483	EC2.2.1.6	00650 Butanoate metabolism [PATH:vch00650]	K01652 E2.2.1.6L; acetolactate synthase I/II/III large subunit	0.543023	17	1.95849e-05
VC1149	EC4.1.1.15	00650 Butanoate metabolism [PATH:vch00650]	K01580 E4.1.1.15; glutamate decarboxylase	-0.830886	17	2.51593e-05
VCA0829	EC6.2.1.16	00650 Butanoate metabolism [PATH:vch00650]	K01907 AACS; acetoacetyl-CoA synthetase	1.96063	16	6.16938e-07
VC2491	EC1.1.1.85	00660 C5-Branched dibasic acid metabolism [PATH:vch00660]	K00052 leuB; 3-isopropylmalate dehydrogenase	0.127045	11	0.014512
VC0031	EC2.2.1.6	00660 C5-Branched dibasic acid metabolism [PATH:vch00660]	K01652 E2.2.1.6L; acetolactate synthase I/II/III large subunit	-0.632931	3	0.000154391
VC1590	EC2.2.1.6	00660 C5-Branched dibasic acid metabolism [PATH:vch00660]	K01652 E2.2.1.6L; acetolactate synthase I/II/III large subunit	-2.77398	9	3.41659e-06
VC2482	EC2.2.1.6	00660 C5-Branched dibasic acid metabolism [PATH:vch00660]	K01653 E2.2.1.6S; acetolactate synthase I/III small subunit	0.527658	7	0.000276978
VC2483	EC2.2.1.6	00660 C5-Branched dibasic acid metabolism [PATH:vch00660]	K01652 E2.2.1.6L; acetolactate synthase I/II/III large subunit	0.543023	17	1.95849e-05
VC2492	EC4.2.1.33	00660 C5-Branched dibasic acid metabolism [PATH:vch00660]	K01703 leuC; 3-isopropylmalate/(R)-2-methylmalate dehydratase large subunit	-0.610046	17	9.79627e-06
VC2493	EC4.2.1.33	00660 C5-Branched dibasic acid metabolism [PATH:vch00660]	K01704 leuD; 3-isopropylmalate/(R)-2-methylmalate dehydratase small subunit	-0.381398	9	0.00217648
VC2084	EC6.2.1.5	00660 C5-Branched dibasic acid metabolism [PATH:vch00660]	K01902 sucD; succinyl-CoA synthetase alpha subunit	-0.140745	14	0.00851306
VC2085	EC6.2.1.5	00660 C5-Branched dibasic acid metabolism [PATH:vch00660]	K01903 sucC; succinyl-CoA synthetase beta subunit	-0.30081	19	0.000834882
VC0440	EC1.5.1.3	00670 One carbon pool by folate [PATH:vch00670]	K00287 DHFR; dihydrofolate reductase	-0.224315	3	0.00843804
VC1942	EC1.5.1.5	00670 One carbon pool by folate [PATH:vch00670]	K01491 folD; methylenetetrahydrofolate dehydrogenase (NADP+) / methenyltetrahydrofolate cyclohydrolase	-0.0126669	10	0.501129
VC0390	EC2.1.1.13	00670 One carbon pool by folate [PATH:vch00670]	K00548 metH; 5-methyltetrahydrofolate--homocysteine methyltransferase	1.04027	20	6.09229e-07
VC0675	EC2.1.1.45	00670 One carbon pool by folate [PATH:vch00670]	K00560 thyA; thymidylate synthase	-0.257937	4	0.000681048
VC0941	EC2.1.2.1	00670 One carbon pool by folate [PATH:vch00670]	K00600 glyA; glycine hydroxymethyltransferase	0.138296	19	0.0133302
VCA0278	EC2.1.2.1	00670 One carbon pool by folate [PATH:vch00670]	K00600 glyA; glycine hydroxymethyltransferase	-0.844469	21	0.000817252
VC1228	EC2.1.2.2	00670 One carbon pool by folate [PATH:vch00670]	K08289 purT; phosphoribosylglycinamide formyltransferase 2	-0.77588	10	2.9396e-05
VC2227	EC2.1.2.2	00670 One carbon pool by folate [PATH:vch00670]	K11175 purN; phosphoribosylglycinamide formyltransferase 1	0.0435084	4	0.316385
VC0276	EC2.1.2.3	00670 One carbon pool by folate [PATH:vch00670]	K00602 purH; phosphoribosylaminoimidazolecarboxamide formyltransferase / IMP cyclohydrolase	-0.216321	15	0.00373545
VC0045	EC2.1.2.9	00670 One carbon pool by folate [PATH:vch00670]	K00604 MTFMT; methionyl-tRNA formyltransferase	0.151531	7	0.00550386
VC1992	EC3.5.1.10	00670 One carbon pool by folate [PATH:vch00670]	K01433 purU; formyltetrahydrofolate deformylase	-0.171989	8	0.00410882
VCA0614	EC6.3.4.3	00670 One carbon pool by folate [PATH:vch00670]	K01938 fhs; formate--tetrahydrofolate ligase	-3.86716	5	3.57782e-07
VC2504	EC1.1.1.29	00680 Methane metabolism [PATH:vch00680]	K00018 hprA; glycerate dehydrogenase	-0.357199	6	0.00412246
VC0432	EC1.1.1.37	00680 Methane metabolism [PATH:vch00680]	K00024 mdh; malate dehydrogenase	-0.730682	24	9.09733e-06
VC2481	EC1.1.1.95	00680 Methane metabolism [PATH:vch00680]	K00058 serA; D-3-phosphoglycerate dehydrogenase / 2-oxoglutarate reductase	-0.514205	14	7.0899e-05
VCA0630	EC1.1.1.95	00680 Methane metabolism [PATH:vch00680]	K00058 serA; D-3-phosphoglycerate dehydrogenase / 2-oxoglutarate reductase	-0.161526	5	0.00880613
VC0941	EC2.1.2.1	00680 Methane metabolism [PATH:vch00680]	K00600 glyA; glycine hydroxymethyltransferase	0.138296	19	0.0133302
VCA0278	EC2.1.2.1	00680 Methane metabolism [PATH:vch00680]	K00600 glyA; glycine hydroxymethyltransferase	-0.844469	21	0.000817252
VC1097	EC2.3.1.8	00680 Methane metabolism [PATH:vch00680]	K13788 pta; phosphate acetyltransferase	-1.04384	36	1.66415e-07
VC0392	EC2.6.1.44	00680 Methane metabolism [PATH:vch00680]	K00830 AGXT; alanine-glyoxylate transaminase / serine-glyoxylate transaminase / serine-pyruvate transaminase	0.331269	13	0.00853133
VC1159	EC2.6.1.52	00680 Methane metabolism [PATH:vch00680]	K00831 serC; phosphoserine aminotransferase	-0.439052	12	4.21644e-05
VC2689	EC2.7.1.11	00680 Methane metabolism [PATH:vch00680]	K00850 pfkA; 6-phosphofructokinase 1	-0.190256	12	0.00277744
VC1098	EC2.7.2.1	00680 Methane metabolism [PATH:vch00680]	K00925 ackA; acetate kinase	-1.04982	19	6.77468e-05
VCA0235	EC2.7.2.1	00680 Methane metabolism [PATH:vch00680]	K00925 ackA; acetate kinase	-1.72048	13	7.94904e-06
VCA0987	EC2.7.9.2	00680 Methane metabolism [PATH:vch00680]	K01007 pps; pyruvate, water dikinase	0.152433	31	0.0135246
VC2544	EC3.1.3.11	00680 Methane metabolism [PATH:vch00680]	K03841 FBP; fructose-1,6-bisphosphatase I	-0.171209	17	0.00780694
VC2688	EC3.1.3.11	00680 Methane metabolism [PATH:vch00680]	K02446 glpX; fructose-1,6-bisphosphatase II	-0.601976	8	9.30336e-05
VC2345	EC3.1.3.3	00680 Methane metabolism [PATH:vch00680]	K01079 serB; phosphoserine phosphatase	0.409379	9	0.000728024
VC2646	EC4.1.1.31	00680 Methane metabolism [PATH:vch00680]	K01595 ppc; phosphoenolpyruvate carboxylase	-0.0636667	37	0.115274
VC0478	EC4.1.2.13	00680 Methane metabolism [PATH:vch00680]	K01624 FBA; fructose-bisphosphate aldolase, class II	-0.410841	19	6.48108e-05
VC2447	EC4.2.1.11	00680 Methane metabolism [PATH:vch00680]	K01689 ENO; enolase	-0.12599	21	0.0690574
VC0336	EC5.4.2.12	00680 Methane metabolism [PATH:vch00680]	K15633 gpmI; 2,3-bisphosphoglycerate-independent phosphoglycerate mutase	-0.0875862	21	0.0620782
VC0298	EC6.2.1.1	00680 Methane metabolism [PATH:vch00680]	K01895 ACSS; acetyl-CoA synthetase	0.266004	36	0.767537
VC0889	EC2.2.1.7	00730 Thiamine metabolism [PATH:vch00730]	K01662 dxs; 1-deoxy-D-xylulose-5-phosphate synthase	-0.575195	11	7.35559e-05
VC2266	EC2.7.4.16	00730 Thiamine metabolism [PATH:vch00730]	K00946 thiL; thiamine-monophosphate kinase	-0.191914	3	0.035712
VC0986	EC2.7.4.3	00730 Thiamine metabolism [PATH:vch00730]	K00939 adk; adenylate kinase	0.369909	12	0.000980601
VC0894	EC2.8.1.4	00730 Thiamine metabolism [PATH:vch00730]	K03151 thiI; tRNA uracil 4-sulfurtransferase	-0.926275	7	0.00155849
VC0748	EC2.8.1.7	00730 Thiamine metabolism [PATH:vch00730]	K04487 iscS; cysteine desulfurase	0.532337	22	0.000504806
VC0340	EC3.6.1.-	00730 Thiamine metabolism [PATH:vch00730]	K06949 rsgA; ribosome biogenesis GTPase / thiamine phosphate phosphatase	0.708842	8	7.12472e-06
VC0312	EC1.16.1.3	00740 Riboflavin metabolism [PATH:vch00740]	K05368 fre; aquacobalamin reductase / NAD(P)H-flavin reductase	0.154584	3	0.080733
VC0715	EC1.5.1.38	00740 Riboflavin metabolism [PATH:vch00740]	K19285 nfrA1; FMN reductase (NADPH)	0.586748	5	0.000119784
VC2268	EC2.5.1.78	00740 Riboflavin metabolism [PATH:vch00740]	K00794 ribH; 6,7-dimethyl-8-ribityllumazine synthase	-0.275992	10	0.000744264
VC2270	EC2.5.1.9	00740 Riboflavin metabolism [PATH:vch00740]	K00793 ribE; riboflavin synthase	-0.321841	7	0.00134003
VC0129	EC3.1.3.102	00740 Riboflavin metabolism [PATH:vch00740]	K20862 yigB; FMN hydrolase / 5-amino-6-(5-phospho-D-ribitylamino)uracil phosphatase	0.10699	3	0.234291
VC1263	EC3.5.4.25	00740 Riboflavin metabolism [PATH:vch00740]	K01497 ribA; GTP cyclohydrolase II	0.244478	6	0.0564326
VC2271	EC3.5.4.26	00740 Riboflavin metabolism [PATH:vch00740]	K11752 ribD; diaminohydroxyphosphoribosylaminopyrimidine deaminase / 5-amino-6-(5-phosphoribosylamino)uracil reductase	-0.0970158	11	0.140104
VC2269	EC4.1.99.12	00740 Riboflavin metabolism [PATH:vch00740]	K14652 ribBA; 3,4-dihydroxy 2-butanone 4-phosphate synthase / GTP cyclohydrolase II	-0.476218	18	1.70887e-05
VC0444	EC1.1.1.262	00750 Vitamin B6 metabolism [PATH:vch00750]	K00097 pdxA; 4-hydroxythreonine-4-phosphate dehydrogenase	-0.574973	7	6.1772e-05
VC2108	EC1.1.1.290	00750 Vitamin B6 metabolism [PATH:vch00750]	K03473 pdxB; erythronate-4-phosphate dehydrogenase	-0.137117	15	0.0153632
VC0476	EC1.2.1.72	00750 Vitamin B6 metabolism [PATH:vch00750]	K03472 epd; D-erythrose 4-phosphate dehydrogenase	0.169275	11	0.0275177
VCA1079	EC1.4.3.5	00750 Vitamin B6 metabolism [PATH:vch00750]	K00275 pdxH; pyridoxamine 5'-phosphate oxidase	0.00376766	5	0.496924
VC1159	EC2.6.1.52	00750 Vitamin B6 metabolism [PATH:vch00750]	K00831 serC; phosphoserine aminotransferase	-0.439052	12	4.21644e-05
VC2458	EC2.6.99.2	00750 Vitamin B6 metabolism [PATH:vch00750]	K03474 pdxJ; pyridoxine 5-phosphate synthase	-0.149977	11	0.0599456
VC2362	EC4.2.3.1	00750 Vitamin B6 metabolism [PATH:vch00750]	K01733 thrC; threonine synthase	-0.331119	15	0.000180652
VC1745	EC1.2.1.16	00760 Nicotinate and nicotinamide metabolism [PATH:vch00760]	K00135 gabD; succinate-semialdehyde dehydrogenase / glutarate-semialdehyde dehydrogenase	0.0306025	9	0.357602
VC2469	EC1.4.3.16	00760 Nicotinate and nicotinamide metabolism [PATH:vch00760]	K00278 nadB; L-aspartate oxidase	-0.638573	14	4.34453e-05
VC0151	EC1.6.1.1	00760 Nicotinate and nicotinamide metabolism [PATH:vch00760]	K00322 sthA; NAD(P) transhydrogenase	-0.433013	17	0.000236804
VCA0563	EC1.6.1.2	00760 Nicotinate and nicotinamide metabolism [PATH:vch00760]	K00324 pntA; NAD(P) transhydrogenase subunit alpha	-0.0027812	25	0.7949
VCA0564	EC1.6.1.2	00760 Nicotinate and nicotinamide metabolism [PATH:vch00760]	K00325 pntB; NAD(P) transhydrogenase subunit beta	0.110737	7	0.018521
VC2347	EC2.4.2.1	00760 Nicotinate and nicotinamide metabolism [PATH:vch00760]	K03784 deoD; purine-nucleoside phosphorylase	-0.695336	15	2.22347e-06
VCA0053	EC2.4.2.1	00760 Nicotinate and nicotinamide metabolism [PATH:vch00760]	K03784 deoD; purine-nucleoside phosphorylase	-0.465555	11	2.06011e-05
VC2422	EC2.4.2.19	00760 Nicotinate and nicotinamide metabolism [PATH:vch00760]	K00767 nadC; nicotinate-nucleotide pyrophosphorylase (carboxylating)	-0.413078	10	0.00036593
VC1833	EC2.5.1.72	00760 Nicotinate and nicotinamide metabolism [PATH:vch00760]	K03517 nadA; quinolinate synthase	-2.35571	5	4.25264e-07
VC0853	EC2.7.1.23	00760 Nicotinate and nicotinamide metabolism [PATH:vch00760]	K00858 ppnK; NAD+ kinase	-0.2264	10	0.00187583
VC2174	EC3.1.3.5	00760 Nicotinate and nicotinamide metabolism [PATH:vch00760]	K11751 ushA; 5'-nucleotidase / UDP-sugar diphosphatase	0.366571	32	0.000471887
VC0331	EC3.6.1.22	00760 Nicotinate and nicotinamide metabolism [PATH:vch00760]	K03426 E3.6.1.22; NAD+ diphosphatase	0.48625	3	0.000142834
VCA0207	EC6.3.1.5	00760 Nicotinate and nicotinamide metabolism [PATH:vch00760]	K01916 nadE; NAD+ synthase	0.413527	13	0.00124509
VC0162	EC1.1.1.86	00770 Pantothenate and CoA biosynthesis [PATH:vch00770]	K00053 ilvC; ketol-acid reductoisomerase	-0.616628	23	8.50863e-06
VC0592	EC2.1.2.11	00770 Pantothenate and CoA biosynthesis [PATH:vch00770]	K00606 panB; 3-methyl-2-oxobutanoate hydroxymethyltransferase	-0.137178	3	0.223581
VC0031	EC2.2.1.6	00770 Pantothenate and CoA biosynthesis [PATH:vch00770]	K01652 E2.2.1.6L; acetolactate synthase I/II/III large subunit	-0.632931	3	0.000154391
VC1590	EC2.2.1.6	00770 Pantothenate and CoA biosynthesis [PATH:vch00770]	K01652 E2.2.1.6L; acetolactate synthase I/II/III large subunit	-2.77398	9	3.41659e-06
VC2482	EC2.2.1.6	00770 Pantothenate and CoA biosynthesis [PATH:vch00770]	K01653 E2.2.1.6S; acetolactate synthase I/III small subunit	0.527658	7	0.000276978
VC2483	EC2.2.1.6	00770 Pantothenate and CoA biosynthesis [PATH:vch00770]	K01652 E2.2.1.6L; acetolactate synthase I/II/III large subunit	0.543023	17	1.95849e-05
VC0029	EC2.6.1.42	00770 Pantothenate and CoA biosynthesis [PATH:vch00770]	K00826 E2.6.1.42; branched-chain amino acid aminotransferase	-0.148683	8	0.0310007
VC2427	EC2.7.1.24	00770 Pantothenate and CoA biosynthesis [PATH:vch00770]	K00859 coaE; dephospho-CoA kinase	0.300876	3	0.00458804
VC0320	EC2.7.1.33	00770 Pantothenate and CoA biosynthesis [PATH:vch00770]	K00867 coaA; type I pantothenate kinase	0.0425468	4	0.214269
VC0222	EC2.7.7.3	00770 Pantothenate and CoA biosynthesis [PATH:vch00770]	K00954 E2.7.7.3A; pantetheine-phosphate adenylyltransferase	0.592381	6	0.00141509
VC0215	EC4.1.1.36	00770 Pantothenate and CoA biosynthesis [PATH:vch00770]	K13038 coaBC; phosphopantothenoylcysteine decarboxylase / phosphopantothenate---cysteine ligase	-0.212099	10	0.133078
VC0028	EC4.2.1.9	00770 Pantothenate and CoA biosynthesis [PATH:vch00770]	K01687 ilvD; dihydroxy-acid dehydratase	0.195934	22	0.0022244
VC0591	EC6.3.2.1	00770 Pantothenate and CoA biosynthesis [PATH:vch00770]	K01918 panC; pantoate--beta-alanine ligase	-0.24955	7	0.000568025
VC2021	EC1.1.1.100	00780 Biotin metabolism [PATH:vch00780]	K00059 fabG; 3-oxoacyl-[acyl-carrier protein] reductase	0.129107	10	0.0204451
VC2019	EC2.3.1.179	00780 Biotin metabolism [PATH:vch00780]	K09458 fabF; 3-oxoacyl-[acyl-carrier-protein] synthase II	-0.115704	13	0.26901
VC1115	EC6.3.3.3	00780 Biotin metabolism [PATH:vch00780]	K01935 bioD; dethiobiotin synthetase	-2.45826	9	5.46776e-08
VC0944	EC2.3.1.181	00785 Lipoic acid metabolism [PATH:vch00785]	K03801 lipB; lipoyl(octanoyl) transferase	0.445378	4	0.00013477
VC0943	EC2.8.1.8	00785 Lipoic acid metabolism [PATH:vch00785]	K03644 lipA; lipoyl synthase	-1.01553	10	7.2337e-07
VC0440	EC1.5.1.3	00790 Folate biosynthesis [PATH:vch00790]	K00287 DHFR; dihydrofolate reductase	-0.224315	3	0.00843804
VC0902	EC1.7.1.13	00790 Folate biosynthesis [PATH:vch00790]	K06879 queF; 7-cyano-7-deazaguanine reductase	-0.368739	6	0.000107659
VC1527	EC2.10.1.1	00790 Folate biosynthesis [PATH:vch00790]	K03750 moeA; molybdopterin molybdotransferase	0.171247	6	0.0426521
VC0638	EC2.5.1.15	00790 Folate biosynthesis [PATH:vch00790]	K00796 folP; dihydropteroate synthase	0.196667	4	0.0300179
VC1303	EC2.6.1.85	00790 Folate biosynthesis [PATH:vch00790]	K01665 pabB; para-aminobenzoate synthetase component I	-0.892078	3	0.000280132
VC1025	EC2.7.7.75	00790 Folate biosynthesis [PATH:vch00790]	K03638 moaB; molybdopterin adenylyltransferase	-0.56512	9	1.86647e-05
VC1028	EC2.8.1.12	00790 Folate biosynthesis [PATH:vch00790]	K03635 MOCS2B; molybdopterin synthase catalytic subunit	-0.925423	3	1.61583e-05
VCA0616	EC3.5.4.16	00790 Folate biosynthesis [PATH:vch00790]	K01495 GCH1; GTP cyclohydrolase IA	0.217892	5	0.0254482
VC1263	EC3.5.4.25	00790 Folate biosynthesis [PATH:vch00790]	K01497 ribA; GTP cyclohydrolase II	0.244478	6	0.0564326
VC0524	EC4.1.2.25	00790 Folate biosynthesis [PATH:vch00790]	K01633 folB; 7,8-dihydroneopterin aldolase/epimerase/oxygenase	-0.383952	4	0.000275204
VC2018	EC4.1.3.38	00790 Folate biosynthesis [PATH:vch00790]	K02619 pabC; 4-amino-4-deoxychorismate lyase	-0.594889	3	3.12278e-05
VC2269	EC4.1.99.12	00790 Folate biosynthesis [PATH:vch00790]	K14652 ribBA; 3,4-dihydroxy 2-butanone 4-phosphate synthase / GTP cyclohydrolase II	-0.476218	18	1.70887e-05
VC1026	EC4.6.1.17	00790 Folate biosynthesis [PATH:vch00790]	K03637 moaC; cyclic pyranopterin monophosphate synthase	-0.452668	4	0.00894447
VC1001	EC6.3.2.12	00790 Folate biosynthesis [PATH:vch00790]	K11754 folC; dihydrofolate synthase / folylpolyglutamate synthase	0.243549	3	0.0243317
VC0312	EC1.16.1.3	00860 Porphyrin and chlorophyll metabolism [PATH:vch00860]	K05368 fre; aquacobalamin reductase / NAD(P)H-flavin reductase	0.154584	3	0.080733
VC0365	EC1.16.3.1	00860 Porphyrin and chlorophyll metabolism [PATH:vch00860]	K03594 bfr; bacterioferritin	-2.25276	4	1.97794e-06
VC2180	EC1.2.1.70	00860 Porphyrin and chlorophyll metabolism [PATH:vch00860]	K02492 hemA; glutamyl-tRNA reductase	-0.477798	3	0.000373421
VC0055	EC1.3.3.3	00860 Porphyrin and chlorophyll metabolism [PATH:vch00860]	K00228 CPOX; coproporphyrinogen III oxidase	0.129854	4	0.108304
VC2755	EC1.3.5.3	00860 Porphyrin and chlorophyll metabolism [PATH:vch00860]	K00230 hemG; menaquinone-dependent protoporphyrinogen oxidase	-0.0174413	5	0.732051
VC0116	EC1.3.98.3	00860 Porphyrin and chlorophyll metabolism [PATH:vch00860]	K02495 hemN; oxygen-independent coproporphyrinogen III oxidase	-1.19249	8	4.79184e-07
VC0118	EC2.1.1.107	00860 Porphyrin and chlorophyll metabolism [PATH:vch00860]	K02496 hemX; uroporphyrin-III C-methyltransferase	-0.572066	19	1.97866e-05
VC1237	EC2.4.2.21	00860 Porphyrin and chlorophyll metabolism [PATH:vch00860]	K00768 E2.4.2.21; nicotinate-nucleotide--dimethylbenzimidazole phosphoribosyltransferase	-1.21482	6	8.23918e-07
VC1040	EC2.5.1.17	00860 Porphyrin and chlorophyll metabolism [PATH:vch00860]	K19221 cobA; cob(I)alamin adenosyltransferase	1.65887	6	9.91794e-07
VC0120	EC2.5.1.61	00860 Porphyrin and chlorophyll metabolism [PATH:vch00860]	K01749 hemC; hydroxymethylbilane synthase	-0.0933437	8	0.0418095
VC0332	EC4.1.1.37	00860 Porphyrin and chlorophyll metabolism [PATH:vch00860]	K01599 hemE; uroporphyrinogen decarboxylase	-0.071458	10	0.1128
VC0105	EC4.2.1.24	00860 Porphyrin and chlorophyll metabolism [PATH:vch00860]	K01698 hemB; porphobilinogen synthase	0.0825561	17	0.0423001
VC0987	EC4.99.1.1	00860 Porphyrin and chlorophyll metabolism [PATH:vch00860]	K01772 hemH; protoporphyrin/coproporphyrin ferrochelatase	0.616396	6	0.000279622
VC0626	EC5.4.3.8	00860 Porphyrin and chlorophyll metabolism [PATH:vch00860]	K01845 hemL; glutamate-1-semialdehyde 2,1-aminomutase	-0.973262	15	5.51136e-06
VC2214	EC6.1.1.17	00860 Porphyrin and chlorophyll metabolism [PATH:vch00860]	K01885 EARS; glutamyl-tRNA synthetase	-0.305797	26	0.000174872
VC2254	EC1.1.1.267	00900 Terpenoid backbone biosynthesis [PATH:vch00900]	K00099 dxr; 1-deoxy-D-xylulose-5-phosphate reductoisomerase	-0.678108	3	0.000247093
VC0759	EC1.17.7.1	00900 Terpenoid backbone biosynthesis [PATH:vch00900]	K03526 gcpE; (E)-4-hydroxy-3-methylbut-2-enyl-diphosphate synthase	-0.453413	13	1.69792e-05
VC0685	EC1.17.7.4	00900 Terpenoid backbone biosynthesis [PATH:vch00900]	K03527 ispH; 4-hydroxy-3-methylbut-2-en-1-yl diphosphate reductase	-0.319935	6	0.000529023
VC0889	EC2.2.1.7	00900 Terpenoid backbone biosynthesis [PATH:vch00900]	K01662 dxs; 1-deoxy-D-xylulose-5-phosphate synthase	-0.575195	11	7.35559e-05
VC0890	EC2.5.1.1	00900 Terpenoid backbone biosynthesis [PATH:vch00900]	K00795 ispA; farnesyl diphosphate synthase	-0.591885	4	0.000221339
VC2182	EC2.7.1.148	00900 Terpenoid backbone biosynthesis [PATH:vch00900]	K00919 ispE; 4-diphosphocytidyl-2-C-methyl-D-erythritol kinase	-0.593574	3	5.00451e-05
VC0529	EC4.6.1.12	00900 Terpenoid backbone biosynthesis [PATH:vch00900]	K01770 ispF; 2-C-methyl-D-erythritol 2,4-cyclodiphosphate synthase	-0.285806	3	0.00201402
VC1047	EC1.1.1.35	00903 Limonene and pinene degradation [PATH:vch00903]	K01782 fadJ; 3-hydroxyacyl-CoA dehydrogenase / enoyl-CoA hydratase / 3-hydroxybutyryl-CoA epimerase	0.63035	30	1.08969e-05
VC2758	EC1.1.1.35	00903 Limonene and pinene degradation [PATH:vch00903]	K01825 fadB; 3-hydroxyacyl-CoA dehydrogenase / enoyl-CoA hydratase / 3-hydroxybutyryl-CoA epimerase / enoyl-CoA isomerase	-0.106283	33	0.0341622
VC2373	EC1.4.1.13	00910 Nitrogen metabolism [PATH:vch00910]	K00265 gltB; glutamate synthase (NADPH/NADH) large chain	-2.88876	14	1.84841e-08
VC2376	EC1.4.1.13	00910 Nitrogen metabolism [PATH:vch00910]	K00265 gltB; glutamate synthase (NADPH/NADH) large chain	1.08822	54	1.34218e-06
VC2377	EC1.4.1.13	00910 Nitrogen metabolism [PATH:vch00910]	K00266 gltD; glutamate synthase (NADPH/NADH) small chain	0.99879	13	3.75521e-06
VC1492	EC1.4.1.2	00910 Nitrogen metabolism [PATH:vch00910]	K15371 GDH2; glutamate dehydrogenase	-0.0869165	99	0.329468
VCA0678	EC1.7.99.-	00910 Nitrogen metabolism [PATH:vch00910]	K02567 napA; periplasmic nitrate reductase NapA	0.336943	19	0.00259227
VC0586	EC4.2.1.1	00910 Nitrogen metabolism [PATH:vch00910]	K01673 cynT; carbonic anhydrase	-0.456715	6	0.00193288
VCA0274	EC4.2.1.1	00910 Nitrogen metabolism [PATH:vch00910]	K01674 cah; carbonic anhydrase	-2.19962	5	7.96799e-08
VC2746	EC6.3.1.2	00910 Nitrogen metabolism [PATH:vch00910]	K01915 glnA; glutamine synthetase	-0.786004	29	1.10533e-06
VC0384	EC1.8.1.2	00920 Sulfur metabolism [PATH:vch00920]	K00380 cysJ; sulfite reductase (NADPH) flavoprotein alpha-component	1.91418	10	1.97319e-08
VC0385	EC1.8.1.2	00920 Sulfur metabolism [PATH:vch00920]	K00381 cysI; sulfite reductase (NADPH) hemoprotein beta-component	1.46869	11	7.2653e-08
VC2649	EC2.3.1.30	00920 Sulfur metabolism [PATH:vch00920]	K00640 cysE; serine O-acetyltransferase	-0.21876	4	0.00465997
VC1611	EC2.3.1.46	00920 Sulfur metabolism [PATH:vch00920]	K00651 metA; homoserine O-succinyltransferase/O-acetyltransferase	0.748171	4	0.0103028
VC0537	EC2.5.1.47	00920 Sulfur metabolism [PATH:vch00920]	K12339 cysM; cysteine synthase B	0.460502	4	0.0019622
VC0968	EC2.5.1.47	00920 Sulfur metabolism [PATH:vch00920]	K01738 cysK; cysteine synthase A	0.58988	18	2.55873e-05
VC2683	EC2.5.1.48	00920 Sulfur metabolism [PATH:vch00920]	K01739 metB; cystathionine gamma-synthase	0.495172	6	4.53716e-05
VC2559	EC2.7.7.4	00920 Sulfur metabolism [PATH:vch00920]	K00956 cysN; sulfate adenylyltransferase subunit 1	1.99125	5	8.43103e-08
VCA0620	EC2.8.1.1	00920 Sulfur metabolism [PATH:vch00920]	K01011 TST; thiosulfate/3-mercaptopyruvate sulfurtransferase	-0.179773	6	0.0060256
VC0541	EC3.6.3.25	00920 Sulfur metabolism [PATH:vch00920]	K02045 cysA; sulfate transport system ATP-binding protein	1.96235	3	1.08527e-07
VC1047	EC1.1.1.35	00930 Caprolactam degradation [PATH:vch00930]	K01782 fadJ; 3-hydroxyacyl-CoA dehydrogenase / enoyl-CoA hydratase / 3-hydroxybutyryl-CoA epimerase	0.63035	30	1.08969e-05
VC2758	EC1.1.1.35	00930 Caprolactam degradation [PATH:vch00930]	K01825 fadB; 3-hydroxyacyl-CoA dehydrogenase / enoyl-CoA hydratase / 3-hydroxybutyryl-CoA epimerase / enoyl-CoA isomerase	-0.106283	33	0.0341622
VC0045	EC2.1.2.9	00970 Aminoacyl-tRNA biosynthesis [PATH:vch00970]	K00604 MTFMT; methionyl-tRNA formyltransferase	0.151531	7	0.00550386
VC0465	EC6.1.1.1	00970 Aminoacyl-tRNA biosynthesis [PATH:vch00970]	K01866 YARS; tyrosyl-tRNA synthetase	-2.80461	11	1.90523e-09
VC0631	EC6.1.1.1	00970 Aminoacyl-tRNA biosynthesis [PATH:vch00970]	K01866 YARS; tyrosyl-tRNA synthetase	0.280548	15	0.000927834
VC1036	EC6.1.1.10	00970 Aminoacyl-tRNA biosynthesis [PATH:vch00970]	K01874 MARS; methionyl-tRNA synthetase	-0.0726231	25	0.420702
VC1110	EC6.1.1.11	00970 Aminoacyl-tRNA biosynthesis [PATH:vch00970]	K01875 SARS; seryl-tRNA synthetase	0.0245441	23	0.369896
VC1166	EC6.1.1.12	00970 Aminoacyl-tRNA biosynthesis [PATH:vch00970]	K01876 aspS; aspartyl-tRNA synthetase	-0.245751	21	0.00905547
VC0020	EC6.1.1.14	00970 Aminoacyl-tRNA biosynthesis [PATH:vch00970]	K01879 glyS; glycyl-tRNA synthetase beta chain	-0.118792	31	0.0134526
VC0021	EC6.1.1.14	00970 Aminoacyl-tRNA biosynthesis [PATH:vch00970]	K01878 glyQ; glycyl-tRNA synthetase alpha chain	-0.177574	6	0.00461458
VC0875	EC6.1.1.15	00970 Aminoacyl-tRNA biosynthesis [PATH:vch00970]	K01881 PARS; prolyl-tRNA synthetase	-0.127849	29	0.0818049
VC1848	EC6.1.1.16	00970 Aminoacyl-tRNA biosynthesis [PATH:vch00970]	K01883 CARS; cysteinyl-tRNA synthetase	-0.223092	13	0.0076078
VC2214	EC6.1.1.17	00970 Aminoacyl-tRNA biosynthesis [PATH:vch00970]	K01885 EARS; glutamyl-tRNA synthetase	-0.305797	26	0.000174872
VC0997	EC6.1.1.18	00970 Aminoacyl-tRNA biosynthesis [PATH:vch00970]	K01886 QARS; glutaminyl-tRNA synthetase	-0.265925	23	0.00729832
VC2074	EC6.1.1.19	00970 Aminoacyl-tRNA biosynthesis [PATH:vch00970]	K01887 RARS; arginyl-tRNA synthetase	-0.132431	27	0.0151433
VC2623	EC6.1.1.2	00970 Aminoacyl-tRNA biosynthesis [PATH:vch00970]	K01867 WARS; tryptophanyl-tRNA synthetase	-0.0122218	11	0.762372
VC1219	EC6.1.1.20	00970 Aminoacyl-tRNA biosynthesis [PATH:vch00970]	K01889 FARSA; phenylalanyl-tRNA synthetase alpha chain	0.0677334	18	0.33028
VC1220	EC6.1.1.20	00970 Aminoacyl-tRNA biosynthesis [PATH:vch00970]	K01890 FARSB; phenylalanyl-tRNA synthetase beta chain	0.0781177	37	0.128956
VC0760	EC6.1.1.21	00970 Aminoacyl-tRNA biosynthesis [PATH:vch00970]	K01892 HARS; histidyl-tRNA synthetase	-0.150896	18	0.0112841
VC1297	EC6.1.1.22	00970 Aminoacyl-tRNA biosynthesis [PATH:vch00970]	K01893 NARS; asparaginyl-tRNA synthetase	0.111897	24	0.0236277
VCA0287	EC6.1.1.3	00970 Aminoacyl-tRNA biosynthesis [PATH:vch00970]	K01868 TARS; threonyl-tRNA synthetase	0.4416	33	8.02388e-05
VC0956	EC6.1.1.4	00970 Aminoacyl-tRNA biosynthesis [PATH:vch00970]	K01869 LARS; leucyl-tRNA synthetase	-0.0872161	31	0.0958242
VC0682	EC6.1.1.5	00970 Aminoacyl-tRNA biosynthesis [PATH:vch00970]	K01870 IARS; isoleucyl-tRNA synthetase	-0.32815	40	0.00186167
VC0664	EC6.1.1.6	00970 Aminoacyl-tRNA biosynthesis [PATH:vch00970]	K04567 KARS; lysyl-tRNA synthetase, class II	-0.568461	23	1.1871e-05
VC0545	EC6.1.1.7	00970 Aminoacyl-tRNA biosynthesis [PATH:vch00970]	K01872 AARS; alanyl-tRNA synthetase	-0.129632	39	0.00845125
VC2503	EC6.1.1.9	00970 Aminoacyl-tRNA biosynthesis [PATH:vch00970]	K01873 VARS; valyl-tRNA synthetase	-0.152929	37	0.00479758
VC2021	EC1.1.1.100	01040 Biosynthesis of unsaturated fatty acids [PATH:vch01040]	K00059 fabG; 3-oxoacyl-[acyl-carrier protein] reductase	0.129107	10	0.0204451
VC1047	EC1.1.1.35	01040 Biosynthesis of unsaturated fatty acids [PATH:vch01040]	K01782 fadJ; 3-hydroxyacyl-CoA dehydrogenase / enoyl-CoA hydratase / 3-hydroxybutyryl-CoA epimerase	0.63035	30	1.08969e-05
VC2758	EC1.1.1.35	01040 Biosynthesis of unsaturated fatty acids [PATH:vch01040]	K01825 fadB; 3-hydroxyacyl-CoA dehydrogenase / enoyl-CoA hydratase / 3-hydroxybutyryl-CoA epimerase / enoyl-CoA isomerase	-0.106283	33	0.0341622
VC1063	EC3.1.2.-	01040 Biosynthesis of unsaturated fatty acids [PATH:vch01040]	K10805 tesB; acyl-CoA thioesterase II	0.530748	4	1.84857e-05
VCA0783	EC3.1.2.-	01040 Biosynthesis of unsaturated fatty acids [PATH:vch01040]	K10804 tesA; acyl-CoA thioesterase I	1.02882	4	3.11978e-06
VC0473	EC2.2.1.1	01051 Biosynthesis of ansamycins	K00615 E2.2.1.1; transketolase	-0.395322	34	6.34069e-05
VC0774	EC1.3.1.28	01053 Biosynthesis of siderophore group nonribosomal peptides [PATH:vch01053]	K00216 entA; 2,3-dihydro-2,3-dihydroxybenzoate dehydrogenase	2.56896	7	2.47803e-05
VC0771	EC3.3.2.1	01053 Biosynthesis of siderophore group nonribosomal peptides [PATH:vch01053]	K01252 entB; bifunctional isochorismate lyase / aryl carrier protein	2.18015	6	1.28854e-07
VC1976	EC5.4.4.2	01053 Biosynthesis of siderophore group nonribosomal peptides [PATH:vch01053]	K02552 menF; menaquinone-specific isochorismate synthase	-3.63806	3	2.05103e-06
VC0772	EC6.3.2.14	01053 Biosynthesis of siderophore group nonribosomal peptides [PATH:vch01053]	K02363 entE; 2,3-dihydroxybenzoate-AMP ligase	3.60656	10	1.22579e-05
VC2635	EC2.4.1.129	01501 beta-Lactam resistance [PATH:vch01501]	K05366 mrcA; penicillin-binding protein 1A	-0.0405826	18	0.379921
VC0692	EC3.2.1.52	01501 beta-Lactam resistance [PATH:vch01501]	K01207 nagZ; beta-N-acetylhexosaminidase	0.158693	6	0.0313834
VC0950	EC3.4.16.4	01501 beta-Lactam resistance [PATH:vch01501]	K05515 mrdA; penicillin-binding protein 2	-0.212416	6	0.0289924
VC2401	EC2.4.1.227	01502 Vancomycin resistance [PATH:vch01502]	K02563 murG; UDP-N-acetylglucosamine--N-acetylmuramyl-(pentapeptide) pyrophosphoryl-undecaprenol N-acetylglucosamine transferase	-0.17113	5	0.277298
VC0372	EC5.1.1.1	01502 Vancomycin resistance [PATH:vch01502]	K01775 alr; alanine racemase	-0.166481	6	0.0540157
VC2405	EC6.3.2.10	01502 Vancomycin resistance [PATH:vch01502]	K01929 murF; UDP-N-acetylmuramoyl-tripeptide--D-alanyl-D-alanine ligase	-0.551091	10	5.88676e-06
VCA0572	EC6.3.2.4	01502 Vancomycin resistance [PATH:vch01502]	K01921 ddl; D-alanine-D-alanine ligase	0.213181	7	0.00892434
VC2248	EC2.3.1.129	01503 Cationic antimicrobial peptide (CAMP) resistance [PATH:vch01503]	K00677 lpxA; UDP-N-acetylglucosamine acyltransferase	-0.178304	8	0.0384368
VC2693	EC2.7.13.3	01503 Cationic antimicrobial peptide (CAMP) resistance [PATH:vch01503]	K07640 cpxA; two-component system, OmpR family, sensor histidine kinase CpxA	0.634394	3	6.00973e-05
VC0566	EC3.4.21.107	01503 Cationic antimicrobial peptide (CAMP) resistance [PATH:vch01503]	K04771 degP; serine protease Do	0.174799	23	0.0228903
VC0344	EC3.5.1.28	01503 Cationic antimicrobial peptide (CAMP) resistance [PATH:vch01503]	K01448 amiABC; N-acetylmuramoyl-L-alanine amidase	0.0388203	13	0.53268
VC2299	EC5.2.1.8	01503 Cationic antimicrobial peptide (CAMP) resistance [PATH:vch01503]	K03767 PPIA; peptidyl-prolyl cis-trans isomerase A (cyclophilin A)	0.175993	6	0.00399829
VC0008	EC3.6.3.-	02010 ABC transporters [PATH:vch02010]	K16963 yxeO; putative amino-acid transport system ATP-binding protein	1.59358	4	1.01716e-06
VC1359	EC3.6.3.-	02010 ABC transporters [PATH:vch02010]	K09972 aapP; general L-amino acid transport system ATP-binding protein	0.506115	8	8.56046e-05
VC1864	EC3.6.3.-	02010 ABC transporters [PATH:vch02010]	K10025 aotP; arginine/ornithine transport system ATP-binding protein	1.09605	10	2.40978e-07
VC1878	EC3.6.3.-	02010 ABC transporters [PATH:vch02010]	K11085 msbA; ATP-binding cassette, subfamily B, bacterial MsbA	-0.159183	8	0.0087981
VC1883	EC3.6.3.-	02010 ABC transporters [PATH:vch02010]	K09810 lolD; lipoprotein-releasing system ATP-binding protein	0.0849821	4	0.102513
VC2528	EC3.6.3.-	02010 ABC transporters [PATH:vch02010]	K06861 lptB; lipopolysaccharide export system ATP-binding protein	0.0731133	9	0.0917533
VCA0946	EC3.6.3.-	02010 ABC transporters [PATH:vch02010]	K10111 malK; multiple sugar transport system ATP-binding protein	-0.347883	14	0.00367472
VC1327	EC3.6.3.17	02010 ABC transporters [PATH:vch02010]	K10542 mglA; methyl-galactoside transport system ATP-binding protein	0.369605	11	0.000278932
VC0541	EC3.6.3.25	02010 ABC transporters [PATH:vch02010]	K02045 cysA; sulfate transport system ATP-binding protein	1.96235	3	1.08527e-07
VC0726	EC3.6.3.27	02010 ABC transporters [PATH:vch02010]	K02036 pstB; phosphate transport system ATP-binding protein	-0.548444	4	0.00274209
VC0610	EC3.6.3.30	02010 ABC transporters [PATH:vch02010]	K02010 afuC; iron(III) transport system ATP-binding protein	0.330395	4	0.000676581
VCA0687	EC3.6.3.30	02010 ABC transporters [PATH:vch02010]	K02010 afuC; iron(III) transport system ATP-binding protein	-0.356381	11	9.11216e-05
VC1428	EC3.6.3.31	02010 ABC transporters [PATH:vch02010]	K11072 potA; spermidine/putrescine transport system ATP-binding protein	0.00347348	10	0.380855
VC1188	EC1.1.1.38	02020 Two-component system [PATH:vch02020]	K00027 ME2; malate dehydrogenase (oxaloacetate-decarboxylating)	-0.123857	26	0.0439642
VC0573	EC1.10.2.2	02020 Two-component system [PATH:vch02020]	K00411 UQCRFS1; ubiquinol-cytochrome c reductase iron-sulfur subunit	-0.478574	15	0.000346115
VC1844	EC1.10.3.14	02020 Two-component system [PATH:vch02020]	K00425 cydA; cytochrome bd ubiquinol oxidase subunit I	-1.44928	11	1.37177e-07
VC2656	EC1.3.5.4	02020 Two-component system [PATH:vch02020]	K00244 frdA; fumarate reductase flavoprotein subunit	-2.03386	27	8.14833e-09
VC2657	EC1.3.5.4	02020 Two-component system [PATH:vch02020]	K00245 frdB; fumarate reductase iron-sulfur subunit	-2.48448	11	2.39635e-09
VC2201	EC2.1.1.80	02020 Two-component system [PATH:vch02020]	K00575 cheR; chemotaxis protein methyltransferase CheR	0.350569	9	0.0456077
VC1319	EC2.7.13.3	02020 Two-component system [PATH:vch02020]	K07639 rstB; two-component system, OmpR family, sensor histidine kinase RstB	0.48662	4	0.0226363
VC1397	EC2.7.13.3	02020 Two-component system [PATH:vch02020]	K03407 cheA; two-component system, chemotaxis family, sensor kinase CheA	1.52414	4	0.000171413
VC1925	EC2.7.13.3	02020 Two-component system [PATH:vch02020]	K10125 dctB; two-component system, NtrC family, C4-dicarboxylate transport sensor histidine kinase DctB	0.426261	5	0.000730285
VC2063	EC2.7.13.3	02020 Two-component system [PATH:vch02020]	K03407 cheA; two-component system, chemotaxis family, sensor kinase CheA	0.207213	41	0.0191504
VC2369	EC2.7.13.3	02020 Two-component system [PATH:vch02020]	K07648 arcB; two-component system, OmpR family, aerobic respiration control sensor histidine kinase ArcB	0.681306	7	3.73486e-06
VC2453	EC2.7.13.3	02020 Two-component system [PATH:vch02020]	K07678 barA; two-component system, NarL family, sensor histidine kinase BarA	-0.205184	14	0.0100155
VC2693	EC2.7.13.3	02020 Two-component system [PATH:vch02020]	K07640 cpxA; two-component system, OmpR family, sensor histidine kinase CpxA	0.634394	3	6.00973e-05
VCA1095	EC2.7.13.3	02020 Two-component system [PATH:vch02020]	K03407 cheA; two-component system, chemotaxis family, sensor kinase CheA	2.53786	4	4.12935e-06
VCA0522	EC2.7.13.3	02020 Two-component system [PATH:vch02020]	K10916 cqsS; two-component system, CAI-1 autoinducer sensor kinase/phosphatase CqsS	-0.0567275	10	0.239511
VCA0736	EC2.7.13.3	02020 Two-component system [PATH:vch02020]	K10909 luxQ; two-component system, autoinducer 2 sensor kinase/phosphatase LuxQ	0.254268	7	0.0260653
VC2262	EC2.7.7.59	02020 Two-component system [PATH:vch02020]	K00990 glnD; [protein-PII] uridylyltransferase	-0.298905	12	0.000705408
VC2062	EC3.1.1.61	02020 Two-component system [PATH:vch02020]	K03412 cheB; two-component system, chemotaxis family, protein-glutamate methylesterase/glutaminase	0.495267	15	0.0138783
VC0566	EC3.4.21.107	02020 Two-component system [PATH:vch02020]	K04771 degP; serine protease Do	0.174799	23	0.0228903
VC2746	EC6.3.1.2	02020 Two-component system [PATH:vch02020]	K01915 glnA; glutamine synthetase	-0.786004	29	1.10533e-06
VCA0523	EC2.3.-.-	02024 Quorum sensing [PATH:vch02024]	K10915 cqsA; CAI-1 autoinducer synthase	-0.473967	4	3.16364e-05
VC0695	EC2.5.1.54	02024 Quorum sensing [PATH:vch02024]	K01626 E2.5.1.54; 3-deoxy-7-phosphoheptulonate synthase	-0.273913	3	0.0589811
VCA0522	EC2.7.13.3	02024 Quorum sensing [PATH:vch02024]	K10916 cqsS; two-component system, CAI-1 autoinducer sensor kinase/phosphatase CqsS	-0.0567275	10	0.239511
VCA0736	EC2.7.13.3	02024 Quorum sensing [PATH:vch02024]	K10909 luxQ; two-component system, autoinducer 2 sensor kinase/phosphatase LuxQ	0.254268	7	0.0260653
VC2462	EC3.4.21.89	02024 Quorum sensing [PATH:vch02024]	K03100 lepB; signal peptidase I	0.0821783	8	0.0432527
VC2253	EC3.4.24.-	02024 Quorum sensing [PATH:vch02024]	K11749 rseP; regulator of sigma E protease	0.271875	4	0.00867171
VC1263	EC3.5.4.25	02024 Quorum sensing [PATH:vch02024]	K01497 ribA; GTP cyclohydrolase II	0.244478	6	0.0564326
VC2271	EC3.5.4.26	02024 Quorum sensing [PATH:vch02024]	K11752 ribD; diaminohydroxyphosphoribosylaminopyrimidine deaminase / 5-amino-6-(5-phosphoribosylamino)uracil reductase	-0.0970158	11	0.140104
VC0560	EC3.6.5.4	02024 Quorum sensing [PATH:vch02024]	K03106 SRP54; signal recognition particle subunit SRP54	-0.00235583	15	0.397425
VC1149	EC4.1.1.15	02024 Quorum sensing [PATH:vch02024]	K01580 E4.1.1.15; glutamate decarboxylase	-0.830886	17	2.51593e-05
VC1174	EC4.1.3.27	02024 Quorum sensing [PATH:vch02024]	K01657 trpE; anthranilate synthase component I	-1.60498	6	1.37004e-06
VC0557	EC4.4.1.21	02024 Quorum sensing [PATH:vch02024]	K07173 luxS; S-ribosylhomocysteine lyase	0.434631	9	0.000656897
VC1985	EC6.2.1.3	02024 Quorum sensing [PATH:vch02024]	K01897 ACSL; long-chain acyl-CoA synthetase	0.243312	28	0.00163859
VC2484	EC6.2.1.3	02024 Quorum sensing [PATH:vch02024]	K01897 ACSL; long-chain acyl-CoA synthetase	-2.93749	4	0.00054133
VC2201	EC2.1.1.80	02030 Bacterial chemotaxis [PATH:vch02030]	K00575 cheR; chemotaxis protein methyltransferase CheR	0.350569	9	0.0456077
VC1397	EC2.7.13.3	02030 Bacterial chemotaxis [PATH:vch02030]	K03407 cheA; two-component system, chemotaxis family, sensor kinase CheA	1.52414	4	0.000171413
VC2063	EC2.7.13.3	02030 Bacterial chemotaxis [PATH:vch02030]	K03407 cheA; two-component system, chemotaxis family, sensor kinase CheA	0.207213	41	0.0191504
VCA1095	EC2.7.13.3	02030 Bacterial chemotaxis [PATH:vch02030]	K03407 cheA; two-component system, chemotaxis family, sensor kinase CheA	2.53786	4	4.12935e-06
VC2062	EC3.1.1.61	02030 Bacterial chemotaxis [PATH:vch02030]	K03412 cheB; two-component system, chemotaxis family, protein-glutamate methylesterase/glutaminase	0.495267	15	0.0138783
VC0964	EC2.7.1.-	02060 Phosphotransferase system (PTS) [PATH:vch02060]	K02777 PTS-Glc-EIIA; PTS system, sugar-specific IIA component	0.263728	10	0.00137436
VC2531	EC2.7.1.-	02060 Phosphotransferase system (PTS) [PATH:vch02060]	K02806 PTS-Ntr-EIIA; PTS system, nitrogen regulatory IIA component	-0.123076	4	0.0391998
VC0995	EC2.7.1.193	02060 Phosphotransferase system (PTS) [PATH:vch02060]	K02803 PTS-Nag-EIIB; PTS system, N-acetylglucosamine-specific IIB component	0.274451	14	0.00075637
VC2013	EC2.7.1.199	02060 Phosphotransferase system (PTS) [PATH:vch02060]	K02778 PTS-Glc-EIIB; PTS system, glucose-specific IIB component	-0.121367	13	0.0205222
VC0910	EC2.7.1.201	02060 Phosphotransferase system (PTS) [PATH:vch02060]	K02818 PTS-Tre-EIIB; PTS system, trehalose-specific IIB component	-0.591631	11	4.55713e-05
VC1823	EC2.7.1.202	02060 Phosphotransferase system (PTS) [PATH:vch02060]	K02769 PTS-Fru-EIIB; PTS system, fructose-specific IIB component	-0.203676	5	0.0129044
VC1826	EC2.7.1.202	02060 Phosphotransferase system (PTS) [PATH:vch02060]	K02768 PTS-Fru-EIIA; PTS system, fructose-specific IIA component	-1.21329	9	0.0027446
VCA0516	EC2.7.1.202	02060 Phosphotransferase system (PTS) [PATH:vch02060]	K02769 PTS-Fru-EIIB; PTS system, fructose-specific IIB component	-1.41905	6	0.00165728
VCA0518	EC2.7.1.202	02060 Phosphotransferase system (PTS) [PATH:vch02060]	K02768 PTS-Fru-EIIA; PTS system, fructose-specific IIA component	-1.36027	7	1.04488e-05
VCA0653	EC2.7.1.211	02060 Phosphotransferase system (PTS) [PATH:vch02060]	K02809 PTS-Scr-EIIB; PTS system, sucrose-specific IIB component	-0.999214	3	0.00203672
VC0672	EC2.7.3.9	02060 Phosphotransferase system (PTS) [PATH:vch02060]	K08484 PTS-EI.PTSP; phosphotransferase system, enzyme I, PtsP	-0.0978256	10	0.0440859
VC0965	EC2.7.3.9	02060 Phosphotransferase system (PTS) [PATH:vch02060]	K08483 PTS-EI.PTSI; phosphotransferase system, enzyme I, PtsI	-0.498288	25	1.38909e-05
VC2689	EC2.7.1.11	03018 RNA degradation [PATH:vch03018]	K00850 pfkA; 6-phosphofructokinase 1	-0.190256	12	0.00277744
VC0723	EC2.7.4.1	03018 RNA degradation [PATH:vch03018]	K00937 ppk; polyphosphate kinase	0.129928	15	0.150154
VC0728	EC2.7.4.1	03018 RNA degradation [PATH:vch03018]	K22468 ppk2; polyphosphate kinase	0.385663	9	0.000423449
VC0594	EC2.7.7.19	03018 RNA degradation [PATH:vch03018]	K00970 pcnB; poly(A) polymerase	0.033035	18	0.836131
VC0647	EC2.7.7.8	03018 RNA degradation [PATH:vch03018]	K00962 pnp; polyribonucleotide nucleotidyltransferase	-0.129758	33	0.112559
VC2599	EC3.1.-.-	03018 RNA degradation [PATH:vch03018]	K12573 rnr; ribonuclease R	-0.232396	31	0.00283093
VC2030	EC3.1.26.12	03018 RNA degradation [PATH:vch03018]	K08300 rne; ribonuclease E	-0.0633836	40	0.432199
VC0305	EC3.6.4.13	03018 RNA degradation [PATH:vch03018]	K03732 rhlB; ATP-dependent RNA helicase RhlB	0.321982	20	0.000292455
VCA0804	EC3.6.4.13	03018 RNA degradation [PATH:vch03018]	K05592 deaD; ATP-dependent RNA helicase DeaD	-2.05997	13	1.52022e-05
VC2447	EC4.2.1.11	03018 RNA degradation [PATH:vch03018]	K01689 ENO; enolase	-0.12599	21	0.0690574
VC0328	EC2.7.7.6	03020 RNA polymerase [PATH:vch03020]	K03043 rpoB; DNA-directed RNA polymerase subunit beta	0.0672604	77	0.190702
VC0329	EC2.7.7.6	03020 RNA polymerase [PATH:vch03020]	K03046 rpoC; DNA-directed RNA polymerase subunit beta'	0.119023	89	0.0221672
VC2571	EC2.7.7.6	03020 RNA polymerase [PATH:vch03020]	K03040 rpoA; DNA-directed RNA polymerase subunit alpha	0.0476758	24	0.151783
VC2709	EC2.7.7.6	03020 RNA polymerase [PATH:vch03020]	K03060 rpoZ; DNA-directed RNA polymerase subunit omega	0.844674	6	1.29798e-06
VC0013	EC2.7.7.7	03030 DNA replication [PATH:vch03030]	K02338 dnaN; DNA polymerase III subunit beta	-0.124544	8	0.0346174
VC0108	EC2.7.7.7	03030 DNA replication [PATH:vch03030]	K02335 polA; DNA polymerase I	0.39055	29	0.000143727
VC1054	EC2.7.7.7	03030 DNA replication [PATH:vch03030]	K02343 dnaX; DNA polymerase III subunit gamma/tau	0.134229	11	0.0512968
VC2233	EC2.7.7.7	03030 DNA replication [PATH:vch03030]	K02342 dnaQ; DNA polymerase III subunit epsilon	0.0747992	3	0.282798
VC2245	EC2.7.7.7	03030 DNA replication [PATH:vch03030]	K02337 dnaE; DNA polymerase III subunit alpha	0.0311313	10	0.388088
VC2502	EC2.7.7.7	03030 DNA replication [PATH:vch03030]	K02339 holC; DNA polymerase III subunit chi	-0.212644	3	0.0350602
VC2246	EC3.1.26.4	03030 DNA replication [PATH:vch03030]	K03470 rnhB; ribonuclease HII	0.531308	4	1.87462e-05
VC0371	EC3.6.4.12	03030 DNA replication [PATH:vch03030]	K02314 dnaB; replicative DNA helicase	0.0501947	12	0.311162
VC0971	EC6.5.1.2	03030 DNA replication [PATH:vch03030]	K01972 E6.5.1.2; DNA ligase (NAD+)	0.346261	13	0.000162367
VC2462	EC3.4.21.89	03060 Protein export [PATH:vch03060]	K03100 lepB; signal peptidase I	0.0821783	8	0.0432527
VC0560	EC3.6.5.4	03060 Protein export [PATH:vch03060]	K03106 SRP54; signal recognition particle subunit SRP54	-0.00235583	15	0.397425
VC0560	EC3.6.5.4	03070 Bacterial secretion system [PATH:vch03070]	K03106 SRP54; signal recognition particle subunit SRP54	-0.00235583	15	0.397425
VC0108	EC2.7.7.7	03410 Base excision repair [PATH:vch03410]	K02335 polA; DNA polymerase I	0.39055	29	0.000143727
VC1860	EC3.1.11.2	03410 Base excision repair [PATH:vch03410]	K01142 E3.1.11.2; exodeoxyribonuclease III	1.14903	13	5.61305e-06
VC2360	EC3.1.21.2	03410 Base excision repair [PATH:vch03410]	K01151 nfo; deoxyribonuclease IV	0.762124	4	4.77311e-06
VC2359	EC3.2.2.27	03410 Base excision repair [PATH:vch03410]	K03648 UNG; uracil-DNA glycosylase	0.420824	3	0.00722431
VC0971	EC6.5.1.2	03410 Base excision repair [PATH:vch03410]	K01972 E6.5.1.2; DNA ligase (NAD+)	0.346261	13	0.000162367
VC0108	EC2.7.7.7	03420 Nucleotide excision repair [PATH:vch03420]	K02335 polA; DNA polymerase I	0.39055	29	0.000143727
VC1886	EC3.6.4.-	03420 Nucleotide excision repair [PATH:vch03420]	K03723 mfd; transcription-repair coupling factor (superfamily II helicase)	0.244969	10	0.00722922
VC0190	EC3.6.4.12	03420 Nucleotide excision repair [PATH:vch03420]	K03657 uvrD; DNA helicase II / ATP-dependent DNA helicase PcrA	-0.187926	10	0.00887768
VC0971	EC6.5.1.2	03420 Nucleotide excision repair [PATH:vch03420]	K01972 E6.5.1.2; DNA ligase (NAD+)	0.346261	13	0.000162367
VC0013	EC2.7.7.7	03430 Mismatch repair [PATH:vch03430]	K02338 dnaN; DNA polymerase III subunit beta	-0.124544	8	0.0346174
VC1054	EC2.7.7.7	03430 Mismatch repair [PATH:vch03430]	K02343 dnaX; DNA polymerase III subunit gamma/tau	0.134229	11	0.0512968
VC2233	EC2.7.7.7	03430 Mismatch repair [PATH:vch03430]	K02342 dnaQ; DNA polymerase III subunit epsilon	0.0747992	3	0.282798
VC2245	EC2.7.7.7	03430 Mismatch repair [PATH:vch03430]	K02337 dnaE; DNA polymerase III subunit alpha	0.0311313	10	0.388088
VC2502	EC2.7.7.7	03430 Mismatch repair [PATH:vch03430]	K02339 holC; DNA polymerase III subunit chi	-0.212644	3	0.0350602
VC1234	EC3.1.11.1	03430 Mismatch repair [PATH:vch03430]	K01141 sbcB; exodeoxyribonuclease I	0.635094	5	0.000483258
VC0766	EC3.1.11.6	03430 Mismatch repair [PATH:vch03430]	K03601 xseA; exodeoxyribonuclease VII large subunit	-0.605499	4	0.000666993
VC0190	EC3.6.4.12	03430 Mismatch repair [PATH:vch03430]	K03657 uvrD; DNA helicase II / ATP-dependent DNA helicase PcrA	-0.187926	10	0.00887768
VC0971	EC6.5.1.2	03430 Mismatch repair [PATH:vch03430]	K01972 E6.5.1.2; DNA ligase (NAD+)	0.346261	13	0.000162367
VC0013	EC2.7.7.7	03440 Homologous recombination [PATH:vch03440]	K02338 dnaN; DNA polymerase III subunit beta	-0.124544	8	0.0346174
VC0108	EC2.7.7.7	03440 Homologous recombination [PATH:vch03440]	K02335 polA; DNA polymerase I	0.39055	29	0.000143727
VC1054	EC2.7.7.7	03440 Homologous recombination [PATH:vch03440]	K02343 dnaX; DNA polymerase III subunit gamma/tau	0.134229	11	0.0512968
VC2233	EC2.7.7.7	03440 Homologous recombination [PATH:vch03440]	K02342 dnaQ; DNA polymerase III subunit epsilon	0.0747992	3	0.282798
VC2245	EC2.7.7.7	03440 Homologous recombination [PATH:vch03440]	K02337 dnaE; DNA polymerase III subunit alpha	0.0311313	10	0.388088
VC2502	EC2.7.7.7	03440 Homologous recombination [PATH:vch03440]	K02339 holC; DNA polymerase III subunit chi	-0.212644	3	0.0350602
VC2319	EC3.1.11.5	03440 Homologous recombination [PATH:vch03440]	K03581 recD; exodeoxyribonuclease V alpha subunit	-0.18286	6	0.197732
VC2320	EC3.1.11.5	03440 Homologous recombination [PATH:vch03440]	K03582 recB; exodeoxyribonuclease V beta subunit	-0.177192	9	0.108156
VC1846	EC3.6.4.12	03440 Homologous recombination [PATH:vch03440]	K03550 ruvA; holliday junction DNA helicase RuvA	1.14675	4	2.17297e-05
VCA0620	EC2.8.1.1	04122 Sulfur relay system [PATH:vch04122]	K01011 TST; thiosulfate/3-mercaptopyruvate sulfurtransferase	-0.179773	6	0.0060256
VC1028	EC2.8.1.12	04122 Sulfur relay system [PATH:vch04122]	K03635 MOCS2B; molybdopterin synthase catalytic subunit	-0.925423	3	1.61583e-05
VC1128	EC2.8.1.13	04122 Sulfur relay system [PATH:vch04122]	K00566 mnmA; tRNA-uridine 2-sulfurtransferase	-0.671827	7	2.35241e-05
VC0894	EC2.8.1.4	04122 Sulfur relay system [PATH:vch04122]	K03151 thiI; tRNA uracil 4-sulfurtransferase	-0.926275	7	0.00155849
VC0748	EC2.8.1.7	04122 Sulfur relay system [PATH:vch04122]	K04487 iscS; cysteine desulfurase	0.532337	22	0.000504806
VC1026	EC4.6.1.17	04122 Sulfur relay system [PATH:vch04122]	K03637 moaC; cyclic pyranopterin monophosphate synthase	-0.452668	4	0.00894447
VC0918	EC1.1.1.336	05111 Biofilm formation - Vibrio cholerae [PATH:vch05111]	K02472 wecC; UDP-N-acetyl-D-mannosaminuronic acid dehydrogenase	-0.921162	16	0.017519
VCA0523	EC2.3.-.-	05111 Biofilm formation - Vibrio cholerae [PATH:vch05111]	K10915 cqsA; CAI-1 autoinducer synthase	-0.473967	4	3.16364e-05
VC2649	EC2.3.1.30	05111 Biofilm formation - Vibrio cholerae [PATH:vch05111]	K00640 cysE; serine O-acetyltransferase	-0.21876	4	0.00465997
VC0964	EC2.7.1.-	05111 Biofilm formation - Vibrio cholerae [PATH:vch05111]	K02777 PTS-Glc-EIIA; PTS system, sugar-specific IIA component	0.263728	10	0.00137436
VC2013	EC2.7.1.199	05111 Biofilm formation - Vibrio cholerae [PATH:vch05111]	K02778 PTS-Glc-EIIB; PTS system, glucose-specific IIB component	-0.121367	13	0.0205222
VC2453	EC2.7.13.3	05111 Biofilm formation - Vibrio cholerae [PATH:vch05111]	K07678 barA; two-component system, NarL family, sensor histidine kinase BarA	-0.205184	14	0.0100155
VCA0522	EC2.7.13.3	05111 Biofilm formation - Vibrio cholerae [PATH:vch05111]	K10916 cqsS; two-component system, CAI-1 autoinducer sensor kinase/phosphatase CqsS	-0.0567275	10	0.239511
VCA0736	EC2.7.13.3	05111 Biofilm formation - Vibrio cholerae [PATH:vch05111]	K10909 luxQ; two-component system, autoinducer 2 sensor kinase/phosphatase LuxQ	0.254268	7	0.0260653
VC1067	EC2.7.7.65	05111 Biofilm formation - Vibrio cholerae [PATH:vch05111]	K20957 cdgH; diguanylate cyclase	-0.493743	3	0.0974939
VC1376	EC2.7.7.65	05111 Biofilm formation - Vibrio cholerae [PATH:vch05111]	K20959 cdgM; diguanylate cyclase	0.317519	4	0.00154337
VC0653	EC3.1.4.52	05111 Biofilm formation - Vibrio cholerae [PATH:vch05111]	K20965 rocS; c-di-GMP phosphodiesterase	0.0345654	13	0.552987
VC1652	EC3.1.4.52	05111 Biofilm formation - Vibrio cholerae [PATH:vch05111]	K13246 vieA; c-di-GMP phosphodiesterase	0.0822595	6	0.700904
VC0557	EC4.4.1.21	05111 Biofilm formation - Vibrio cholerae [PATH:vch05111]	K07173 luxS; S-ribosylhomocysteine lyase	0.434631	9	0.000656897
VC0917	EC5.1.3.14	05111 Biofilm formation - Vibrio cholerae [PATH:vch05111]	K01791 wecB; UDP-N-acetylglucosamine 2-epimerase (non-hydrolysing)	-3.26523	4	5.61154e-05
VC0924	EC6.2.1.30	05111 Biofilm formation - Vibrio cholerae [PATH:vch05111]	K01912 paaK; phenylacetate-CoA ligase	-0.202002	4	0.2341
