# Supplementary material for: Structural and Proteomic Changes in Viable but Non-culturable Vibrio cholerae
Source: Front Microbiol. 2019 Apr 17;10:793. doi: 10.3389/fmicb.2019.00793 (PMC6479200; doi:10.3389/fmicb.2019.00793)
Supplement: Supplementary file 10 [file Table_6.XLSX]

## Sheet: Regprecise Regulons
Gene	Regulator	Effector	Pathway	log2 ratio VBNC / LB ON	n peptides	q-value
VC2316	ArgR	Arginine	Arginine biosynthesis; Arginine degradation	4.67262	6	2.26617e-09
VC2389	ArgR	Arginine	Arginine biosynthesis; Arginine degradation	0.921074	47	0.00121028
VC2390	ArgR	Arginine	Arginine biosynthesis; Arginine degradation	0.960746	10	0.000350938
VC2508	ArgR	Arginine	Arginine biosynthesis; Arginine degradation	2.63358	7	1.28194e-06
VC2616	ArgR	Arginine	Arginine biosynthesis; Arginine degradation	0.938835	19	1.44345e-06
VC2617	ArgR	Arginine	Arginine biosynthesis; Arginine degradation	0.311761	13	0.000193867
VC2618	ArgR	Arginine	Arginine biosynthesis; Arginine degradation	0.263274	20	0.000437068
VC2642	ArgR	Arginine	Arginine biosynthesis; Arginine degradation	3.81628	19	2.40633e-10
VC2643	ArgR	Arginine	Arginine biosynthesis; Arginine degradation	4.05219	12	8.09081e-10
VC2644	ArgR	Arginine	Arginine biosynthesis; Arginine degradation	4.15491	9	1.25303e-10
VC2645	ArgR	Arginine	Arginine biosynthesis; Arginine degradation	1.35572	6	1.69247e-06
VCA0759	ArgR	Arginine	Arginine biosynthesis; Arginine degradation	0.916633	10	9.19031e-07
VCA0760	ArgR	Arginine	Arginine biosynthesis; Arginine degradation	2.42261	7	5.16846e-07
VC1115	BirA	Biotin	Biotin biosynthesis	-2.45826	9	5.46776e-08
VC1286	CelR	Cellobiose-6-phosphate	Cellobiose utilization	-0.0734646	3	0.382619
VC1557	CelR2	Cellobiose-6-phosphate	Cellobiose utilization	0.327773	3	0.0174321
VC1558	CelR2	Cellobiose-6-phosphate	Cellobiose utilization	-0.776587	17	5.04174e-06
VC2215	CueR	Copper ion, (Cu+)	Copper resistance	-0.412946	6	0.212553
VC1483	FabR	Unsaturated acyl-ACP; Unsaturated acyl-CoA	Fatty acid biosynthesis	-0.630696	7	0.000476711
VC2484	FabR	Unsaturated acyl-ACP; Unsaturated acyl-CoA	Fatty acid biosynthesis	-2.93749	4	0.00054133
VC0093	FadR	Palmitoyl-CoA; Oleoyl-CoA	Fatty acid degradation	-0.491887	5	0.00320709
VC1043	FadR	Palmitoyl-CoA; Oleoyl-CoA	Fatty acid degradation	0.376592	20	0.000108115
VC1483	FadR	Palmitoyl-CoA; Oleoyl-CoA	Fatty acid degradation	-0.630696	7	0.000476711
VC1993	FadR	Palmitoyl-CoA; Oleoyl-CoA	Fatty acid degradation	-0.278164	29	0.000488002
VC2231	FadR	Palmitoyl-CoA; Oleoyl-CoA	Fatty acid degradation	0.663061	20	5.78028e-05
VC2758	FadR	Palmitoyl-CoA; Oleoyl-CoA	Fatty acid degradation	-0.106283	33	0.0341622
VC2759	FadR	Palmitoyl-CoA; Oleoyl-CoA	Fatty acid degradation	-0.0716613	14	0.112226
VCA0516	FruR	Fructose-1-phosphate; Fructose-1,6-diphosphate	Fructose utilization	-1.41905	6	0.00165728
VCA0518	FruR	Fructose-1-phosphate; Fructose-1,6-diphosphate	Fructose utilization	-1.36027	7	1.04488e-05
VC0200	Fur	Iron ion, (Fe2+)	Iron homeostasis	2.33481	16	0.000157492
VC0365	Fur	Iron ion, (Fe2+)	Iron homeostasis	-2.25276	4	1.97794e-06
VC0475	Fur	Iron ion, (Fe2+)	Iron homeostasis	3.02104	27	8.61402e-05
VC0608	Fur	Iron ion, (Fe2+)	Iron homeostasis	3.33376	21	0.000129141
VC0610	Fur	Iron ion, (Fe2+)	Iron homeostasis	0.330395	4	0.000676581
VC0771	Fur	Iron ion, (Fe2+)	Iron homeostasis	2.18015	6	1.28854e-07
VC0772	Fur	Iron ion, (Fe2+)	Iron homeostasis	3.60656	10	1.22579e-05
VC0774	Fur	Iron ion, (Fe2+)	Iron homeostasis	2.56896	7	2.47803e-05
VC0776	Fur	Iron ion, (Fe2+)	Iron homeostasis	3.94867	5	1.00824e-05
VC1009	Fur	Iron ion, (Fe2+)	Iron homeostasis	4.68578	8	7.27061e-10
VC1264	Fur	Iron ion, (Fe2+)	Iron homeostasis	-2.37436	6	1.37235e-07
VC1547	Fur	Iron ion, (Fe2+)	Iron homeostasis	1.8544	8	0.00444472
VC1548	Fur	Iron ion, (Fe2+)	Iron homeostasis	1.83842	4	0.00299567
VC1573	Fur	Iron ion, (Fe2+)	Iron homeostasis	4.16162	17	1.74341e-05
VC2210	Fur	Iron ion, (Fe2+)	Iron homeostasis	4.56736	13	9.15196e-06
VC2211	Fur	Iron ion, (Fe2+)	Iron homeostasis	3.42422	22	1.31943e-07
VC2694	Fur	Iron ion, (Fe2+)	Iron homeostasis	4.1214	5	5.89316e-08
VCA0068	Fur	Iron ion, (Fe2+)	Iron homeostasis	1.59484	4	1.39776e-06
VCA0227	Fur	Iron ion, (Fe2+)	Iron homeostasis	2.57438	10	1.38964e-05
VCA0575	Fur	Iron ion, (Fe2+)	Iron homeostasis	0.533162	8	1.19199e-05
VCA0576	Fur	Iron ion, (Fe2+)	Iron homeostasis	3.60092	38	0.000235983
VCA0907	Fur	Iron ion, (Fe2+)	Iron homeostasis	3.37137	6	0.000185314
VCA0908	Fur	Iron ion, (Fe2+)	Iron homeostasis	2.58838	6	0.00276433
VCA0913	Fur	Iron ion, (Fe2+)	Iron homeostasis	3.27091	10	0.00476544
VCA1041	Fur	Iron ion, (Fe2+)	Iron homeostasis	2.13167	28	9.25884e-05
VC1325	GalR	Galactose	Galactose utilization	-0.136341	21	0.0160098
VC1595	GalR	Galactose	Galactose utilization	-0.851458	9	1.21517e-05
VC2337	GalR	Galactose	Galactose utilization	-0.144832	4	0.0853485
VC0285	GntR	Gluconate	Gluconate utilization	0.50353	5	3.46275e-05
VC0289	GntR	Gluconate	Gluconate utilization	0.805429	4	0.000139128
VC0336	HexR	2-keto-3-deoxy-6-phosphogluconate	Central carbohydrate metabolism	-0.0875862	21	0.0620782
VC0374	HexR	2-keto-3-deoxy-6-phosphogluconate	Central carbohydrate metabolism	-0.785543	22	2.21623e-06
VC0734	HexR	2-keto-3-deoxy-6-phosphogluconate	Central carbohydrate metabolism	1.50978	20	0.00300923
VC1148	HexR	2-keto-3-deoxy-6-phosphogluconate	Central carbohydrate metabolism	-0.390208	13	0.000135337
VC1869	HexR	2-keto-3-deoxy-6-phosphogluconate	Central carbohydrate metabolism	-0.375267	5	0.000411695
VC2000	HexR	2-keto-3-deoxy-6-phosphogluconate	Central carbohydrate metabolism	-0.508803	22	0.000146233
VC2013	HexR	2-keto-3-deoxy-6-phosphogluconate	Central carbohydrate metabolism	-0.121367	13	0.0205222
VC2279	HexR	2-keto-3-deoxy-6-phosphogluconate	Central carbohydrate metabolism	-0.112305	16	0.0155231
VC2361	HexR	2-keto-3-deoxy-6-phosphogluconate	Central carbohydrate metabolism	-3.60301	8	4.1649e-08
VC2373	HexR	2-keto-3-deoxy-6-phosphogluconate	Central carbohydrate metabolism	-2.88876	14	1.84841e-08
VC2646	HexR	2-keto-3-deoxy-6-phosphogluconate	Central carbohydrate metabolism	-0.0636667	37	0.115274
VCA0563	HexR	2-keto-3-deoxy-6-phosphogluconate	Central carbohydrate metabolism	-0.0027812	25	0.7949
VCA0564	HexR	2-keto-3-deoxy-6-phosphogluconate	Central carbohydrate metabolism	0.110737	7	0.018521
VCA1029	HexR	2-keto-3-deoxy-6-phosphogluconate	Central carbohydrate metabolism	-0.209306	8	0.015053
VC1202	HutC	cis-Urocanic acid	Histidine utilization	-0.318975	20	0.0882878
VC1203	HutC	cis-Urocanic acid	Histidine utilization	-0.0129108	23	0.784487
VC1204	HutC	cis-Urocanic acid	Histidine utilization	0.143768	10	0.0452994
VC1205	HutC	cis-Urocanic acid	Histidine utilization	0.532754	9	8.43197e-05
VC0627	IscR	Iron-sulfur cluster redox state	Iron-sulfur cluster biogenesis	0.0356626	3	0.788506
VC0747	IscR	Iron-sulfur cluster redox state	Iron-sulfur cluster biogenesis	3.91241	10	9.98484e-08
VC0748	IscR	Iron-sulfur cluster redox state	Iron-sulfur cluster biogenesis	0.532337	22	0.000504806
VC0749	IscR	Iron-sulfur cluster redox state	Iron-sulfur cluster biogenesis	1.19413	6	1.12514e-06
VC0752	IscR	Iron-sulfur cluster redox state	Iron-sulfur cluster biogenesis	0.795529	17	3.35271e-05
VC0753	IscR	Iron-sulfur cluster redox state	Iron-sulfur cluster biogenesis	1.64291	6	4.31705e-08
VC2720	IscR	Iron-sulfur cluster redox state	Iron-sulfur cluster biogenesis	0.499375	5	0.000115111
VC0092	LexA	DNA damage	SOS response	2.16786	7	9.31876e-09
VC0190	LexA	DNA damage	SOS response	-0.187926	10	0.00887768
VC0394	LexA	DNA damage	SOS response	0.285424	23	0.000293347
VC0543	LexA	DNA damage	SOS response	-0.289202	14	0.000679855
VC1846	LexA	DNA damage	SOS response	1.14675	4	2.17297e-05
VC2326	LexA	DNA damage	SOS response	-3.71916	4	6.42361e-07
VC0390	MetJ	S-adenosylmethionine	Methionine metabolism; Methionine biosynthesis	1.04027	20	6.09229e-07
VC0472	MetJ	S-adenosylmethionine	Methionine metabolism; Methionine biosynthesis	-0.170258	17	0.00513448
VC0905	MetJ	S-adenosylmethionine	Methionine metabolism; Methionine biosynthesis	0.116221	15	0.0707835
VC0907	MetJ	S-adenosylmethionine	Methionine metabolism; Methionine biosynthesis	0.732159	4	7.61945e-05
VC1184	MetJ	S-adenosylmethionine	Methionine metabolism; Methionine biosynthesis	1.94337	13	5.34255e-06
VC1611	MetJ	S-adenosylmethionine	Methionine metabolism; Methionine biosynthesis	0.748171	4	0.0103028
VC1704	MetJ	S-adenosylmethionine	Methionine metabolism; Methionine biosynthesis	-2.39984	12	7.01325e-06
VC2682	MetJ	S-adenosylmethionine	Methionine metabolism; Methionine biosynthesis	-0.0970727	6	0.0585927
VC2683	MetJ	S-adenosylmethionine	Methionine metabolism; Methionine biosynthesis	0.495172	6	4.53716e-05
VC2684	MetJ	S-adenosylmethionine	Methionine metabolism; Methionine biosynthesis	0.0521816	15	0.142913
VC2685	MetJ	S-adenosylmethionine	Methionine metabolism; Methionine biosynthesis	0.275825	3	0.0657094
VC0941	MetR	Homocysteine	Methionine biosynthesis	0.138296	19	0.0133302
VC1704	MetR	Homocysteine	Methionine biosynthesis	-2.39984	12	7.01325e-06
VC2685	MetR	Homocysteine	Methionine biosynthesis	0.275825	3	0.0657094
VC0449	NagC	N-acetylglucosamine-6-phosphate	N-acetylglucosamine utilization	-0.511691	3	0.0228707
VC0964	NagC	N-acetylglucosamine-6-phosphate	N-acetylglucosamine utilization	0.263728	10	0.00137436
VC0965	NagC	N-acetylglucosamine-6-phosphate	N-acetylglucosamine utilization	-0.498288	25	1.38909e-05
VC0966	NagC	N-acetylglucosamine-6-phosphate	N-acetylglucosamine utilization	-0.249373	6	0.00843427
VC0972	NagC	N-acetylglucosamine-6-phosphate	N-acetylglucosamine utilization	0.0641087	13	0.619585
VC0993	NagC	N-acetylglucosamine-6-phosphate	N-acetylglucosamine utilization	0.411683	11	0.000550142
VC0994	NagC	N-acetylglucosamine-6-phosphate	N-acetylglucosamine utilization	0.173971	9	0.0120901
VC0995	NagC	N-acetylglucosamine-6-phosphate	N-acetylglucosamine utilization	0.274451	14	0.00075637
VC1590	NagC	N-acetylglucosamine-6-phosphate	N-acetylglucosamine utilization	-2.77398	9	3.41659e-06
VC1591	NagC	N-acetylglucosamine-6-phosphate	N-acetylglucosamine utilization	-3.00831	8	2.73132e-07
VC2000	NagC	N-acetylglucosamine-6-phosphate	N-acetylglucosamine utilization	-0.508803	22	0.000146233
VC2001	NagC	N-acetylglucosamine-6-phosphate	N-acetylglucosamine utilization	-0.83597	6	2.86951e-05
VC2013	NagC	N-acetylglucosamine-6-phosphate	N-acetylglucosamine utilization	-0.121367	13	0.0205222
VC2217	NagC	N-acetylglucosamine-6-phosphate	N-acetylglucosamine utilization	0.333662	4	0.00158003
VC2361	NagC	N-acetylglucosamine-6-phosphate	N-acetylglucosamine utilization	-3.60301	8	4.1649e-08
VC2447	NagC	N-acetylglucosamine-6-phosphate	N-acetylglucosamine utilization	-0.12599	21	0.0690574
VC2448	NagC	N-acetylglucosamine-6-phosphate	N-acetylglucosamine utilization	-0.230858	29	0.001259
VCA1025	NagC	N-acetylglucosamine-6-phosphate	N-acetylglucosamine utilization	-0.177761	9	0.064408
VC1775	NanR (SiaQ)	N-acetylmannosamine-6-phosphate	Sialic acid utilization	0.201633	4	0.0182269
VC1776	NanR (SiaQ)	N-acetylmannosamine-6-phosphate	Sialic acid utilization	-2.24128	6	3.13192e-05
VC1779	NanR (SiaQ)	N-acetylmannosamine-6-phosphate	Sialic acid utilization	-1.13054	17	0.000594438
VC1781	NanR (SiaQ)	N-acetylmannosamine-6-phosphate	Sialic acid utilization	-4.24381	5	1.49557e-06
VC1783	NanR (SiaQ)	N-acetylmannosamine-6-phosphate	Sialic acid utilization	-1.09729	3	1.50317e-05
VC1025	NarP	Nitrite; Nitrate	Nitrate and nitrite respiration	-0.56512	9	1.86647e-05
VC1026	NarP	Nitrite; Nitrate	Nitrate and nitrite respiration	-0.452668	4	0.00894447
VC1028	NarP	Nitrite; Nitrate	Nitrate and nitrite respiration	-0.925423	3	1.61583e-05
VC1434	NarP	Nitrite; Nitrate	Nitrate and nitrite respiration	1.09731	8	2.90853e-07
VC1950	NarP	Nitrite; Nitrate	Nitrate and nitrite respiration	-1.29731	29	2.20711e-06
VC1951	NarP	Nitrite; Nitrate	Nitrate and nitrite respiration	-2.12435	4	1.4693e-06
VC2033	NarP	Nitrite; Nitrate	Nitrate and nitrite respiration	0.305583	47	0.000277548
VC2052	NarP	Nitrite; Nitrate	Nitrate and nitrite respiration	-0.387189	3	0.0012259
VC2053	NarP	Nitrite; Nitrate	Nitrate and nitrite respiration	-0.284818	4	0.066083
VC2656	NarP	Nitrite; Nitrate	Nitrate and nitrite respiration	-2.03386	27	8.14833e-09
VC2657	NarP	Nitrite; Nitrate	Nitrate and nitrite respiration	-2.48448	11	2.39635e-09
VCA0678	NarP	Nitrite; Nitrate	Nitrate and nitrite respiration	0.336943	19	0.00259227
VCA0679	NarP	Nitrite; Nitrate	Nitrate and nitrite respiration	-0.0285134	3	0.531738
VCA0182	NorR	Nitric oxide	Nitrosative stress response	0.780221	3	0.00150022
VC1255	NrdR	Deoxyribonucleotides	Deoxyribonucleotide biosynthesis	-0.97085	10	4.87139e-06
VC1256	NrdR	Deoxyribonucleotides	Deoxyribonucleotide biosynthesis	-0.999042	33	5.64108e-06
VCA0511	NrdR	Deoxyribonucleotides	Deoxyribonucleotide biosynthesis	-4.52721	18	1.38667e-09
VC2746	NtrC	Phosphorylated NtrB, signal histidine kinase	Nitrogen assimilation	-0.786004	29	1.10533e-06
VC2749	NtrC	Phosphorylated NtrB, signal histidine kinase	Nitrogen assimilation	-1.68211	6	5.13371e-07
VC2412	PdhR	Pyruvate	Pyruvate metabolism	-0.196812	32	0.00183567
VC2413	PdhR	Pyruvate	Pyruvate metabolism	-0.334415	25	0.000538633
VC2414	PdhR	Pyruvate	Pyruvate metabolism	-0.374206	51	9.9018e-05
VCA0056	PhrR	Heat shock; Adenosylcobalamin	Light-dependent DNA repair	-0.0458129	4	0.476739
VCA0058	PhrR	Heat shock; Adenosylcobalamin	Light-dependent DNA repair	0.430205	7	0.00144805
VC1336	PrpR	2-methylcitrate	Methylcitrate utilization	-0.408931	4	0.00598874
VC1337	PrpR	2-methylcitrate	Methylcitrate utilization	-0.00910166	8	0.277585
VC1338	PrpR	2-methylcitrate	Methylcitrate utilization	-0.845109	12	1.15167e-06
VC1340	PrpR	2-methylcitrate	Methylcitrate utilization	-0.55909	5	0.000275205
VC0734	PsrA	Oleate	Fatty acid degradation	1.50978	20	0.00300923
VC1046	PsrA	Oleate	Fatty acid degradation	1.23589	21	2.29993e-07
VC1047	PsrA	Oleate	Fatty acid degradation	0.63035	30	1.08969e-05
VC1740	PsrA	Oleate	Fatty acid degradation	1.13233	26	3.4574e-06
VC1741	PsrA	Oleate	Fatty acid degradation	3.84273	8	1.11262e-07
VC1985	PsrA	Oleate	Fatty acid degradation	0.243312	28	0.00163859
VC1993	PsrA	Oleate	Fatty acid degradation	-0.278164	29	0.000488002
VC2758	PsrA	Oleate	Fatty acid degradation	-0.106283	33	0.0341622
VC2759	PsrA	Oleate	Fatty acid degradation	-0.0716613	14	0.112226
VC0051	PurR	Heat shock; Adenosylcobalamin	Light-dependent DNA repair	0.164561	3	0.00358424
VC0052	PurR	Heat shock; Adenosylcobalamin	Light-dependent DNA repair	0.0463946	3	0.953689
VC0275	PurR	Heat shock; Adenosylcobalamin	Light-dependent DNA repair	-0.136729	10	0.0394564
VC0276	PurR	Heat shock; Adenosylcobalamin	Light-dependent DNA repair	-0.216321	15	0.00373545
VC0768	PurR	Heat shock; Adenosylcobalamin	Light-dependent DNA repair	-0.489012	31	5.95347e-05
VC0869	PurR	Heat shock; Adenosylcobalamin	Light-dependent DNA repair	0.0527443	37	0.316968
VC0941	PurR	Heat shock; Adenosylcobalamin	Light-dependent DNA repair	0.138296	19	0.0133302
VC1004	PurR	Heat shock; Adenosylcobalamin	Light-dependent DNA repair	-0.13757	13	0.00848983
VC1129	PurR	Heat shock; Adenosylcobalamin	Light-dependent DNA repair	-0.580699	5	4.00724e-05
VC1190	PurR	Heat shock; Adenosylcobalamin	Light-dependent DNA repair	-0.342687	16	0.000150056
VC1228	PurR	Heat shock; Adenosylcobalamin	Light-dependent DNA repair	-0.77588	10	2.9396e-05
VC1942	PurR	Heat shock; Adenosylcobalamin	Light-dependent DNA repair	-0.0126669	10	0.501129
VC2174	PurR	Heat shock; Adenosylcobalamin	Light-dependent DNA repair	0.366571	32	0.000471887
VC2225	PurR	Heat shock; Adenosylcobalamin	Light-dependent DNA repair	-0.584359	11	5.3594e-05
VC2226	PurR	Heat shock; Adenosylcobalamin	Light-dependent DNA repair	-0.308827	9	0.0023957
VC2227	PurR	Heat shock; Adenosylcobalamin	Light-dependent DNA repair	0.0435084	4	0.316385
VCA0614	PurR	Heat shock; Adenosylcobalamin	Light-dependent DNA repair	-3.86716	5	3.57782e-07
VCA0130	RbsR	Ribose	Ribose utilization	-0.0657533	12	0.282575
VCA0132	RbsR	Ribose	Ribose utilization	-0.567854	5	0.00017761
VCA0653	ScrR	Sucrose-6-phosphate	Sucrose utilization	-0.999214	3	0.00203672
VCA0654	ScrR	Sucrose-6-phosphate	Sucrose utilization	-1.16174	4	0.000213766
VCA0655	ScrR	Sucrose-6-phosphate	Sucrose utilization	-0.80823	5	0.000105237
VCA0656	ScrR	Sucrose-6-phosphate	Sucrose utilization	-0.627059	4	0.000477983
VCA0903	SdaR	D-glycerate	Glycerate utilization	1.03094	8	1.47337e-06
VCA0904	SdaR	D-glycerate	Glycerate utilization	1.66707	5	1.98931e-07
VC0156	TreR	Trehalose-6-phosphate	Trehalose utilization	0.820642	21	2.93043e-05
VC0391	TreR	Trehalose-6-phosphate	Trehalose utilization	-2.78708	19	2.15779e-07
VC0646	TreR	Trehalose-6-phosphate	Trehalose utilization	-0.285799	3	0.006167
VC0910	TreR	Trehalose-6-phosphate	Trehalose utilization	-0.591631	11	4.55713e-05
VC0911	TreR	Trehalose-6-phosphate	Trehalose utilization	-1.24894	17	6.92726e-06
VC1025	TreR	Trehalose-6-phosphate	Trehalose utilization	-0.56512	9	1.86647e-05
VC1026	TreR	Trehalose-6-phosphate	Trehalose utilization	-0.452668	4	0.00894447
VC1028	TreR	Trehalose-6-phosphate	Trehalose utilization	-0.925423	3	1.61583e-05
VC1132	TreR	Trehalose-6-phosphate	Trehalose utilization	0.859571	11	3.17894e-06
VC1133	TreR	Trehalose-6-phosphate	Trehalose utilization	0.708381	7	3.47511e-06
VC1134	TreR	Trehalose-6-phosphate	Trehalose utilization	0.0262954	6	0.408512
VC1135	TreR	Trehalose-6-phosphate	Trehalose utilization	0.348853	5	0.0012251
VC1136	TreR	Trehalose-6-phosphate	Trehalose utilization	-0.150117	3	0.802908
VC1137	TreR	Trehalose-6-phosphate	Trehalose utilization	0.214961	3	0.0130317
VC1138	TreR	Trehalose-6-phosphate	Trehalose utilization	0.619009	3	1.62071e-05
VC1139	TreR	Trehalose-6-phosphate	Trehalose utilization	0.277511	3	0.00142608
VC1169	TreR	Trehalose-6-phosphate	Trehalose utilization	-0.484655	7	0.00169822
VC1170	TreR	Trehalose-6-phosphate	Trehalose utilization	-0.606595	11	4.52955e-06
VC1171	TreR	Trehalose-6-phosphate	Trehalose utilization	0.0313893	4	0.735411
VC1174	TreR	Trehalose-6-phosphate	Trehalose utilization	-1.60498	6	1.37004e-06
VC1655	TreR	Trehalose-6-phosphate	Trehalose utilization	-2.23129	12	0.00187238
VC2362	TreR	Trehalose-6-phosphate	Trehalose utilization	-0.331119	15	0.000180652
VC2363	TreR	Trehalose-6-phosphate	Trehalose utilization	0.233315	5	0.0958315
VC2364	TreR	Trehalose-6-phosphate	Trehalose utilization	0.185195	28	0.0180871
VC2490	TreR	Trehalose-6-phosphate	Trehalose utilization	0.712555	23	6.85453e-05
VC2491	TreR	Trehalose-6-phosphate	Trehalose utilization	0.127045	11	0.014512
VC2492	TreR	Trehalose-6-phosphate	Trehalose utilization	-0.610046	17	9.79627e-06
VC2493	TreR	Trehalose-6-phosphate	Trehalose utilization	-0.381398	9	0.00217648
VC2539	TreR	Trehalose-6-phosphate	Trehalose utilization	-0.10572	4	0.373338
VC1169	TrpR	Tryptophan	Tryptophan biosynthesis	-0.484655	7	0.00169822
VC1170	TrpR	Tryptophan	Tryptophan biosynthesis	-0.606595	11	4.52955e-06
VC1171	TrpR	Tryptophan	Tryptophan biosynthesis	0.0313893	4	0.735411
VC1174	TrpR	Tryptophan	Tryptophan biosynthesis	-1.60498	6	1.37004e-06
VC0695	TyrR	Tyrosine; Phenylalanine	Aromatic amino acid metabolism	-0.273913	3	0.0589811
VC0696	TyrR	Tyrosine; Phenylalanine	Aromatic amino acid metabolism	-0.839791	4	2.56281e-06
VC1344	TyrR	Tyrosine; Phenylalanine	Aromatic amino acid metabolism	4.57016	24	3.08791e-07
VC1345	TyrR	Tyrosine; Phenylalanine	Aromatic amino acid metabolism	3.04398	23	1.78557e-07
VC1346	TyrR	Tyrosine; Phenylalanine	Aromatic amino acid metabolism	3.25314	13	2.05831e-07
VC1347	TyrR	Tyrosine; Phenylalanine	Aromatic amino acid metabolism	3.87916	7	4.07622e-07
VCA0828	TyrR	Tyrosine; Phenylalanine	Aromatic amino acid metabolism	3.59111	6	1.75136e-07
VCA0829	TyrR	Tyrosine; Phenylalanine	Aromatic amino acid metabolism	1.96063	16	6.16938e-07
VCA0666	VCA0673			0.213688	8	0.00141973
VCA0673	VCA0673			0.424645	3	0.00952272
VC1033	ZntR	Zinc ion, (Zn2+)	Zinc resistance	-1.94744	34	0.0107918
VC1263	Zur	Zinc ion, (Zn2+)	Zinc homeostasis	0.244478	6	0.0564326
VC2555	Zur	Zinc ion, (Zn2+)	Zinc homeostasis	-0.39703	4	0.00263451
