# Supplementary material for: Structural and Proteomic Changes in Viable but Non-culturable Vibrio cholerae
Source: Front Microbiol. 2019 Apr 17;10:793. doi: 10.3389/fmicb.2019.00793 (PMC6479200; doi:10.3389/fmicb.2019.00793)
Supplement: Supplementary file 11 [file Table_7.XLSX]

## Sheet: Sheet1
Locus tag	Putative transport system	fold change (VBNC / LB ON)
VC0008	putative amino-acid transport system ATP-binding protein	3.018
VC0010	putative amino-acid transport system substrate-binding protein	2.966
VC0148	cell division transport system ATP-binding protein	-1.317
VC0149	cell division transport system permease protein	-1.446
VC0247	lipopolysaccharide transport system ATP-binding protein	-1.693
VC0538	sulfate transport system substrate-binding protein	2.079
VC0541	sulfate transport system ATP-binding protein	3.897
VC0608	iron(III) transport system substrate-binding protein	10.082
VC0610	iron(III) transport system ATP-binding protein	1.257
VC0726	phosphate transport system ATP-binding protein	-1.463
VC0776	iron complex transport system substrate-binding protein	15.441
VC0907	D-methionine transport system ATP-binding protein	1.661
VC1089	phosphonate transport system substrate-binding protein	1.803
VC1091	oligopeptide transport system substrate-binding protein	1.243
VC1092	oligopeptide transport system permease protein	1.277
VC1093	oligopeptide transport system permease protein	1.15
VC1094	oligopeptide transport system ATP-binding protein	-6.161
VC1095	oligopeptide transport system ATP-binding protein	-7.266
VC1180	ATP-binding cassette, subfamily C, bacterial CydC	1.146
VC1181	ATP-binding cassette, subfamily C, bacterial CydD	-1.49
VC1325	methyl-galactoside transport system substrate-binding protein	-1.099
VC1327	methyl-galactoside transport system ATP-binding protein	1.292
VC1359	general L-amino acid transport system ATP-binding protein	1.42
VC1362	general L-amino acid transport system substrate-binding protein	3.128
VC1424	spermidine/putrescine transport system substrate-binding protein	1.644
VC1523	tungstate transport system substrate-binding protein	1.371
VC1680	cationic peptide transport system substrate-binding protein	1.283
VC1863	arginine/ornithine transport system substrate-binding protein	3.434
VC1864	arginine/ornithine transport system ATP-binding protein	2.138
VC1878	ATP-binding cassette, subfamily B, bacterial MsbA	-1.117
VC2499	lipopolysaccharide export system permease protein	1.317
VC2520	phospholipid/cholesterol/gamma-HCH transport system ATP-binding protein	1.084
